# Supplementary material for: Reprogrammed Pteropus Bat Stem Cells as A Model to Study Host-Pathogen Interaction during Henipavirus Infection
Source: Microorganisms. 2021 Dec 11;9(12):2567. doi: 10.3390/microorganisms9122567 (PMC8706405; doi:10.3390/microorganisms9122567)
Supplement: Supplementary file 1 [file microorganisms-09-02567-s001.zip › SD Table S3.xls]

## Sheet: Sheet1
gene_id	gene_name	logCPM	ECM_E2-vs-PTC.logFC	ECM_E2-vs-PTC.PValue	ECM_E2-vs-PTC.FDR	ECM_ES2-vs-PTC.logFC	ECM_ES2-vs-PTC.PValue	ECM_ES2-vs-PTC.FDR	ECM_E2-vs-ECM_ES2.logFC	ECM_E2-vs-ECM_ES2.PValue	ECM_E2-vs-ECM_ES2.FDR	(ECM_E2 + ECM_ES2)/2-vs-PTC.logFC	(ECM_E2 + ECM_ES2)/2-vs-PTC.PValue	(ECM_E2 + ECM_ES2)/2-vs-PTC.FDR	gene_name.1	ECM_E2_Rep1	ECM_E2_Rep2	ECM_E2_Rep3	ECM_ES2_Rep1	ECM_ES2_Rep2	PTC_Rep3	PTC_Rep1	PTC_Rep2	ECM_ES2_Rep3
ABCA9	ABCA9	4.99885	-7.97404	1.24117e-08	5.4312e-05	-7.26205	1.78506e-08	5.98299e-05	-0.711988	0.00954917	0.229777	-7.61804	1.9477e-09	8.48094e-06	ABCA9	-1.22394	-1.51585	-1.50072	-0.548197	-0.786363	6.52849	6.56113	6.62524	-0.757443
ABLIM3	ABLIM3	3.36506	-3.59623	3.61389e-05	0.000500588	-3.03073	8.35673e-05	0.000842315	-0.5655	0.138105	0.579526	-3.31348	1.09116e-05	0.000171114	ABLIM3	0.806252	0.808226	1.36613	1.81563	1.7194	4.39348	4.63844	4.8793	1.33783
ADM	ADM	8.47403	-12.5779	7.25146e-06	0.000246075	-11.3819	9.99475e-06	0.000295388	-1.19606	0.178336	0.627275	-11.9799	1.1296e-06	5.87888e-05	ADM	-2.29384	-2.24127	-3.56491	-2.03702	-0.825578	10.6878	10.1288	9.01583	-1.5573
ALDH1A1	ALDH1A1	6.62776	-7.26522	0.00490725	0.0124207	-5.18256	0.0301545	0.0548543	-2.08266	0.253002	0.694787	-6.22389	0.00366601	0.0086892	ALDH1A1	-0.330982	0.220069	1.66749	1.44717	3.8145	8.04265	8.83157	5.47988	0.907365
ANGPTL1	ANGPTL1	3.05543	-7.67074	0.00557957	0.0137569	-13.522	0.00217513	0.00687317	5.85124	0.0759373	0.46791	-10.5964	0.000938241	0.00301878	ANGPTL1	-4.13351	-2.22635	-6.5525	-8.10018	-8.34471	5.43391	4.80179	3.58502	-7.26228
BCL2	BCL2	3.49339	3.30754	0.00780853	0.0179273	4.08727	0.00358757	0.0100309	-0.779734	0.346325	0.76614	3.6974	0.00403649	0.00940742	BCL2	3.66294	3.46137	3.80327	4.26389	3.68161	-1.5387	-0.159265	1.0611	4.91424
BCL3	BCL3	3.18107	-4.45903	0.000117846	0.000937531	-2.97368	0.000775746	0.00331271	-1.48534	0.0199808	0.295756	-3.71635	6.06087e-05	0.00046268	BCL3	0.249904	-0.527736	-0.0739133	1.40307	1.42955	4.13858	3.58677	4.94057	1.37927
BST2	BST2	5.58235	-3.12687	0.0129609	0.02696	-3.52097	0.00775466	0.018239	0.394099	0.690555	0.925044	-3.32392	0.0025724	0.00657469	BST2	2.7606	2.92421	4.64934	3.28225	3.91092	6.951	7.04712	6.70827	1.76615
C1S	C1S	10.4749	-9.55779	5.8279e-07	0.000103248	-9.50121	6.07295e-07	0.00010605	-0.05658	0.878789	0.976159	-9.5295	7.56893e-08	2.27234e-05	C1S	2.51317	2.22732	2.71048	2.84193	2.7188	12.3104	11.72	11.9983	1.96266
CCND3	CCND3	6.30233	-2.96176	7.13631e-05	0.000718194	-3.64417	2.35694e-05	0.000424671	0.682407	0.069828	0.452687	-3.30297	7.93994e-06	0.000144789	CCND3	4.67157	4.93557	4.17378	3.94182	3.65296	7.75587	7.40435	7.59546	4.22107
CD40	CD40	3.30959	-3.43502	8.21335e-05	0.000770769	-4.46188	2.3027e-05	0.000418944	1.02686	0.0307742	0.341259	-3.94845	7.88616e-06	0.000144484	CD40	1.44483	1.46005	0.829206	0.644011	-0.149106	4.73653	4.31777	4.89863	0.159812
CD9	CD9	5.45647	-3.83629	0.000931768	0.00364203	-3.33636	0.00172273	0.00583762	-0.499926	0.459424	0.83359	-3.58632	0.000272347	0.0012505	CD9	2.18362	2.49136	3.38801	3.98115	3.382	6.47344	6.4082	7.10199	2.36065
CDK18	CDK18	6.46281	15.3347	6.88343e-05	0.000706641	15.8854	5.91615e-05	0.000675775	-0.550707	0.324554	0.753689	15.61	5.92462e-05	0.000455537	CDK18	7.25906	6.74504	6.01499	6.9925	6.9338	-7.8195	-8.09063	-7.83721	7.64908
CEBPD	CEBPD	3.51155	-6.66078	8.01991e-05	0.000758719	-7.83632	5.13812e-05	0.000624946	1.17554	0.166562	0.615553	-7.24855	1.02291e-05	0.000164357	CEBPD	-1.7979	-2.08862	-1.76882	-3.41444	-2.45208	5.33869	5.15292	3.56417	-3.75901
CFB	CFB	4.43948	-9.50278	0.00143383	0.00496687	-7.13731	0.00397878	0.0108143	-2.36546	0.222371	0.672571	-8.32005	0.000412192	0.00166227	CFB	-7.67191	-3.07527	-7.87244	-0.35663	-6.70974	6.22985	4.34465	6.19424	-1.72041
DDX58	DDX58	2.22805	-3.9297	0.00129202	0.00459006	-4.30567	0.000951001	0.00381657	0.375969	0.609432	0.898088	-4.11768	0.000234656	0.00113153	DDX58	-1.11107	-0.459104	0.283755	-0.621994	-0.208206	3.95783	3.73775	3.12742	-1.86518
DTX3L	DTX3L	4.18935	-5.83888	7.15591e-08	7.1472e-05	-3.96876	4.68166e-07	0.00010605	-1.87011	3.94265e-05	0.0209197	-4.90382	2.53528e-08	1.92034e-05	DTX3L	-0.137687	-0.254804	-0.218204	1.80123	1.56818	5.67542	5.73342	5.48323	1.56295
EHD4	EHD4	6.50427	-3.49218	3.0592e-05	0.000463063	-3.87008	1.83928e-05	0.000392329	0.377895	0.265902	0.705992	-3.68113	4.66465e-06	0.000113611	EHD4	4.09612	4.55627	4.43029	4.05571	4.2502	8.12624	8.02042	7.45972	3.64872
ENPP1	ENPP1	6.38946	-5.07042	1.27816e-05	0.000308056	-4.58769	1.95255e-05	0.000402306	-0.482734	0.23911	0.685374	-4.82905	2.59008e-06	8.80616e-05	ENPP1	2.26761	2.56251	3.09115	3.37768	3.50534	7.51173	8.06102	7.8935	2.74197
EPAS1	EPAS1	6.89375	-7.87674	4.38542e-05	0.000553916	-7.13726	6.49688e-05	0.000718933	-0.73948	0.313259	0.746466	-7.507	7.58112e-06	0.000141071	EPAS1	-0.209207	-0.0563425	1.2086	1.74437	1.38699	8.47104	8.00137	8.63066	0.157904
ETV7	ETV7	2.54276	-9.16936	0.000137575	0.00102694	-5.90324	0.000566003	0.00268599	-3.26613	0.0187584	0.28999	-7.5363	4.32959e-05	0.000373563	ETV7	-4.36068	-7.23241	-7.44587	-1.90855	-2.12293	4.34069	3.08282	4.73206	-1.23521
FAM46A	FAM46A	5.70263	-9.71687	0.000293958	0.0016573	-9.0479	0.000446368	0.00231018	-0.668967	0.63773	0.908587	-9.38239	5.86366e-05	0.000454278	FAM46A	-3.4106	-3.22968	-1.78863	-2.69971	-1.70444	7.83684	7.2672	5.09427	-6.4489
FNDC3B	FNDC3B	7.35621	-3.39263	1.98179e-05	0.000377377	-4.46667	5.02763e-06	0.000227534	1.07404	0.00827439	0.217045	-3.92965	1.74872e-06	7.30261e-05	FNDC3B	5.35608	5.43925	5.33648	4.19532	4.63195	8.96084	8.87706	8.4428	3.925
FNDC4	FNDC4	0.739266	-4.04833	0.000135873	0.00102011	-3.1248	0.000456007	0.00233868	-0.923529	0.0958106	0.506683	-3.58656	5.00917e-05	0.000411023	FNDC4	-1.59574	-2.20446	-2.32957	-1.06474	-1.1759	2.33822	1.85262	1.80556	-1.036
FOSL1	FOSL1	5.02407	-4.0706	0.0278787	0.0505454	-4.36164	0.0220784	0.0426643	0.291039	0.817213	0.959178	-4.21612	0.0110673	0.0216523	FOSL1	0.877757	0.056071	0.486309	0.330398	-0.34964	2.58978	2.61193	6.06475	0.460393
HEG1	HEG1	7.10592	-3.33151	1.93826e-05	0.000375179	-3.71764	1.13499e-05	0.000319297	0.386128	0.212623	0.660749	-3.52458	2.87684e-06	9.21626e-05	HEG1	5.00411	5.06313	5.18498	4.74496	4.92845	8.60935	8.62244	8.04174	4.32991
HPSE	HPSE	1.08063	4.72814	0.0125447	0.0262235	4.69414	0.0123673	0.0265628	0.0340047	0.974884	0.999165	4.71114	0.010321	0.0204433	HPSE	0.586961	2.07182	2.05527	0.819686	2.10386	-6.98013	-2.53075	-7.1124	1.84918
HYAL1	HYAL1	6.4609	-5.10755	0.000115747	0.000930464	-5.31935	9.29025e-05	0.000894424	0.211799	0.713502	0.931481	-5.21345	1.7061e-05	0.000219358	HYAL1	3.43977	2.83853	1.86677	2.25044	2.17282	8.13961	7.73907	7.9288	3.17368
IFI30	IFI30	5.21787	-5.36844	5.39441e-05	0.0006149	-4.12176	0.000177326	0.00128547	-1.24668	0.0443882	0.38538	-4.7451	1.65273e-05	0.000213336	IFI30	1.88634	1.36159	0.46398	2.62656	1.99063	6.85608	6.30961	6.77549	2.96864
IFI35	IFI35	3.76743	-3.89083	0.000972997	0.00376043	-3.26382	0.00212273	0.00676487	-0.627011	0.374886	0.783495	-3.57732	0.000302494	0.00134478	IFI35	0.798476	0.456099	1.7296	1.68832	2.36122	5.07619	4.85229	5.2049	0.740125
IFI6	IFI6	3.31413	-9.50718	0.000171124	0.00117963	-7.44324	0.0003441	0.00195027	-2.06393	0.139223	0.581045	-8.47521	3.59936e-05	0.000336808	IFI6	-7.58651	-5.02219	-3.66183	-1.63416	-3.13422	5.11754	4.77296	4.60747	-6.51598
IFIH1	IFIH1	3.38423	-7.3291	0.0125985	0.026315	-5.96779	0.0236377	0.0451498	-1.36131	0.56903	0.88073	-6.64845	0.00387492	0.00909742	IFIH1	-7.71725	-7.45427	-1.47757	-1.63009	-0.522407	5.02187	5.45048	4.33143	-7.03302
IGFBP2	IGFBP2	7.55667	-2.86258	0.00101614	0.00387263	-3.52983	0.000331958	0.00191237	0.667248	0.207631	0.656817	-3.1962	0.000131455	0.000760844	IGFBP2	5.47601	5.33701	6.59067	5.52545	5.14118	8.58571	8.34689	9.14519	5.05456
IL15	IL15	1.20622	3.5377	0.000117113	0.000934073	2.48377	0.000753242	0.00324846	1.05394	0.0318526	0.346341	3.01074	0.000191369	0.000981491	IL15	1.8326	2.00121	2.32225	0.913963	0.997592	-1.74188	-1.40451	-1.26853	1.1439
IL1R1	IL1R1	6.44905	-6.55278	5.65741e-07	0.000103248	-6.52376	5.88822e-07	0.00010605	-0.0290208	0.92114	0.985503	-6.53827	8.20124e-08	2.27234e-05	IL1R1	1.36318	1.46759	1.18481	1.7966	1.18818	7.69651	7.65095	8.21361	1.01412
IL6	IL6	4.45515	-14.5334	0.000367562	0.00192969	-14.6648	0.00036687	0.00203788	0.131408	1	1	-14.5991	0.000161877	0.000871828	IL6	-8.14992	-7.55415	-8.19901	-8.14992	-7.55415	6.28788	6.13007	4.07251	-8.19901
LEPR	LEPR	6.00616	-9.81996	0.000109643	0.000900799	-9.19855	0.00014821	0.00115655	-0.621415	0.598363	0.893617	-9.50925	1.88031e-05	0.000232379	LEPR	-3.15659	-3.02254	-1.47384	-1.97435	-1.71329	8.28188	7.36454	5.98191	-6.28308
LGALS3	LGALS3	6.21072	-10.0587	3.85464e-07	0.000101351	-8.676	6.28627e-07	0.00010605	-1.38269	0.0163268	0.274182	-9.36735	6.42522e-08	2.27234e-05	LGALS3	-2.39401	-2.24467	-2.55232	-0.806608	-0.923747	8.10352	7.75943	7.0608	-1.31551
LGALS9	LGALS9	3.68792	-13.8259	0.000512032	0.00241758	-13.8787	0.000511331	0.00251432	0.0527922	0.999997	1	-13.8523	0.000225527	0.00109831	LGALS9	-7.96207	-7.81538	-7.97753	-7.96207	-7.81538	5.4463	5.39664	4.8895	-7.97753
MAFF	MAFF	5.85081	-3.70376	0.00168345	0.00557156	-3.36447	0.00227247	0.00711535	-0.339296	0.629263	0.903934	-3.53411	0.00046731	0.00180972	MAFF	3.34076	2.09136	3.02857	3.05238	4.08309	6.57512	5.81455	7.36309	2.54729
MCUB	MCUB	5.09693	-3.28892	3.13468e-06	0.000171895	-3.42319	2.50049e-06	0.00016837	0.134264	0.541773	0.869451	-3.35606	5.32388e-07	4.2149e-05	MCUB	2.81758	3.18426	3.33813	2.98559	3.11763	6.40478	6.5015	6.35049	2.8751
MKX	MKX	3.81726	-3.58067	0.00807574	0.0183979	-4.48953	0.00273878	0.00815713	0.908864	0.328083	0.757228	-4.0351	0.0012904	0.00384677	MKX	2.05294	1.57534	-0.163169	1.13538	-0.0848077	5.91379	4.135	4.36127	0.734688
MYOF	MYOF	6.48001	-9.38873	8.05501e-06	0.000256641	-10.6667	5.38703e-06	0.000232678	1.27798	0.119344	0.54676	-10.0277	8.56876e-07	5.27989e-05	MYOF	-1.35631	-1.99956	-0.875157	-3.35412	-2.41259	8.34728	7.58156	7.84272	-6.11721
PDGFRL	PDGFRL	5.57426	-5.97458	0.000782407	0.00323949	-7.16535	0.000370783	0.00205235	1.19077	0.252851	0.694787	-6.56997	8.49175e-05	0.000571532	PDGFRL	-0.490769	0.537361	2.07007	0.111915	0.319181	7.21609	7.25343	6.85096	-1.68277
RASGEF1B	RASGEF1B	4.35828	13.3395	8.47786e-06	0.00026058	13.7209	7.47006e-06	0.000264448	-0.381371	0.235956	0.68245	13.5302	7.33004e-06	0.00013837	RASGEF1B	5.03657	4.63657	4.47068	4.89425	5.30366	-7.76458	-7.96219	-7.96721	5.03805
RTP4	RTP4	3.79997	-4.72798	0.000645648	0.00281794	-4.4001	0.00110791	0.00425789	-0.327882	0.661329	0.914434	-4.56404	0.000180069	0.000940146	RTP4	0.00469823	-0.251522	0.656284	0.480602	0.830032	5.4801	5.14748	3.80991	-0.583396
SAMD4A	SAMD4A	3.78239	-3.94428	1.85567e-06	0.000145717	-2.75192	1.28081e-05	0.000339971	-1.19235	0.00151514	0.117268	-3.3481	8.42293e-07	5.27063e-05	SAMD4A	0.856334	1.19918	0.744328	2.39715	2.27413	4.64659	4.87893	5.15549	1.8457
SERPINB9	SERPINB9	5.7276	-6.61634	0.00177437	0.00580117	-4.71882	0.00547676	0.0138194	-1.89752	0.166541	0.615553	-5.66758	0.000570596	0.00208728	SERPINB9	-1.41401	-0.527132	1.67703	2.66996	2.92934	7.00074	7.8742	6.86267	1.07221
SERPINE1	SERPINE1	9.45371	-11.4697	1.39385e-05	0.000319155	-13.1149	9.565e-06	0.000292577	1.64514	0.0953368	0.504872	-12.2923	1.52695e-06	6.83102e-05	SERPINE1	-0.530607	-0.52459	-2.06925	-1.94702	-3.46391	10.4424	9.30267	11.348	-2.36305
SERPING1	SERPING1	6.82631	-8.37415	3.50815e-06	0.000178375	-5.57712	1.85599e-05	0.000393571	-2.79703	0.000687601	0.0952001	-6.97564	1.07664e-06	5.85207e-05	SERPING1	0.691352	-0.545696	-0.469269	2.84942	2.60298	8.62115	7.91422	8.45372	3.01653
SOCS2	SOCS2	4.70205	-4.97493	3.81508e-06	0.000185265	-2.26	0.000228341	0.00151259	-2.71493	9.22638e-05	0.0317169	-3.61747	3.58281e-06	0.000101699	SOCS2	0.962697	0.722375	1.27624	3.34518	4.00123	5.73777	6.18797	5.99159	3.65663
SOCS3	SOCS3	4.31368	-5.17843	1.5678e-06	0.000140122	-5.04213	1.78842e-06	0.000145106	-0.1363	0.636894	0.908587	-5.11028	2.64962e-07	3.18156e-05	SOCS3	0.309284	0.524666	0.822003	0.706922	0.50578	5.59559	5.44905	6.04513	0.88348
SP110	SP110	3.6865	-4.27995	5.86466e-06	0.000224006	-3.97201	8.39718e-06	0.000273547	-0.307948	0.322651	0.752904	-4.12598	1.24678e-06	6.11162e-05	SP110	1.17438	0.886284	0.458049	1.31401	1.19245	5.28202	4.92229	5.05819	0.976381
SPSB1	SPSB1	2.83691	-3.1537	0.0355594	0.0619928	-3.29698	0.0277149	0.0512442	0.143276	0.890298	0.979036	-3.22534	0.0154085	0.028506	SPSB1	1.12591	-0.344523	0.177748	0.582645	-0.241846	2.6476	1.51246	4.60173	0.418576
TIMP1	TIMP1	9.32001	-7.09433	0.000156028	0.00111438	-6.94305	0.000174882	0.00127624	-0.15128	0.844106	0.967975	-7.01869	2.60766e-05	0.000280592	TIMP1	4.25068	3.91028	2.63658	3.81979	2.83174	10.6748	10.033	11.3218	4.39932
TNFAIP6	TNFAIP6	2.8613	-5.08431	0.0222081	0.0417638	-13.4146	0.00350431	0.0098572	8.3303	0.0248947	0.312392	-9.24946	0.00224544	0.00592569	TNFAIP6	-1.08561	-0.0388888	-5.67361	-8.04547	-8.77863	5.20369	3.22407	3.96293	-6.88548
TNFSF10	TNFSF10	1.45207	-6.49287	0.000956974	0.00371389	-6.02954	0.00119124	0.0044703	-0.463334	0.667989	0.916576	-6.2612	0.000215182	0.00106193	TNFSF10	-6.77022	-3.18648	-3.3806	-2.58094	-2.5453	2.79308	4.05208	2.04487	-3.91115
TRIM14	TRIM14	0.52157	-4.85995	0.0026173	0.00776342	-4.90242	0.0027338	0.00814962	0.0424704	0.967061	0.996821	-4.88118	0.000566944	0.00207793	TRIM14	-3.54868	-2.1109	-3.48494	-2.83399	-6.4001	1.32365	1.77908	2.53189	-2.66345
TRIM56	TRIM56	5.91578	-4.16876	6.67825e-07	0.000103248	-2.29667	1.73099e-05	0.00038189	-1.87209	5.81617e-05	0.0252732	-3.23272	5.00655e-07	4.20463e-05	TRIM56	3.12828	3.00693	2.7477	5.08387	4.59947	7.26807	7.08202	7.04324	4.86305
TYMP	TYMP	4.76286	-3.58716	0.00195349	0.00622705	-2.69593	0.00681314	0.0164392	-0.891226	0.245272	0.691826	-3.14154	0.000871564	0.00286421	TYMP	1.79527	1.79165	3.18226	2.97779	3.94179	5.95403	6.33294	5.86536	2.5088
VAMP5	VAMP5	5.63735	-5.29267	0.000161144	0.00113724	-3.55572	0.000870224	0.00358039	-1.73695	0.0248556	0.312392	-4.42419	6.60571e-05	0.000488344	VAMP5	2.46726	1.6965	0.614355	3.18267	3.42381	7.45608	6.59168	7.00145	3.85769
VAV1	VAV1	0.175942	3.78131	0.00855453	0.0192602	7.24103	0.000264599	0.00166818	-3.45972	0.00312292	0.152219	5.51117	0.000918654	0.00297039	VAV1	-2.35605	-1.90684	-1.38902	0.96287	1.93148	-7.55681	-4.98519	-7.40928	1.75384
VEGFC	VEGFC	3.19866	-7.99746	0.000188835	0.00124962	-6.70354	0.000345899	0.00195605	-1.29391	0.221438	0.671178	-7.3505	4.0052e-05	0.000360117	VEGFC	-6.6382	-3.95829	-2.6925	-1.66831	-1.50402	4.41874	5.65074	4.23036	-2.88434
ZNF385B	ZNF385B	0.798702	5.87838	0.00275089	0.00804092	7.44801	0.000763106	0.00327802	-1.56962	0.13124	0.565274	6.66319	0.00112886	0.00347294	ZNF385B	1.10093	-1.23321	0.617128	1.11072	1.66233	-7.84797	-7.51375	-5.11607	2.38613
