# Supplementary material for: Reprogrammed Pteropus Bat Stem Cells as A Model to Study Host-Pathogen Interaction during Henipavirus Infection
Source: Microorganisms. 2021 Dec 11;9(12):2567. doi: 10.3390/microorganisms9122567 (PMC8706405; doi:10.3390/microorganisms9122567)
Supplement: Supplementary file 1 [file microorganisms-09-02567-s001.zip › SD TableS2.xlsx]

## Sheet: All_Counts
gene_id	gene_name	ECM_E2_Rep1	ECM_E2_Rep2	ECM_E2_Rep3	ECM_ES2_Rep1	ECM_ES2_Rep2	PTC_Rep3	PTC_Rep1	PTC_Rep2	ECM_ES2_Rep3
LOC120580956	LOC120580956	0	0	0	0	0	0	0	1	0
LOC120610446	LOC120610446	0	0	0	0	0	1	1	0	0
LOC120588446	LOC120588446	0	0	0	0	0	1	0	2	0
LOC120596595	LOC120596595	61	86	56	49	48	20	17	51	71
LOC120602425	LOC120602425	47	51	35	65	25	24	19	99	102
PDPR	PDPR	1568	1663	1758	1674	1516	588	725	733	1376
LOC120587344	LOC120587344	281	332	299	411	299	116	204	73	218
LOC120589807	LOC120589807	9	0	1	248	9	0	0	0	286
LOC120600425	LOC120600425	0	0	1	2	1	0	0	0	0
LOC120599750	LOC120599750	1	0	9	8	3	11	17	6	7
EXOSC6	EXOSC6	282	461	390	439	281	179	153	420	782
AARS1	AARS1	4085	5078	5763	3163	2536	7800	10024	4628	3341
DDX19B	DDX19B	899	1012	812	742	603	841	879	1060	737
LOC120599245	LOC120599245	35	65	40	61	41	53	50	41	29
LOC120596596	LOC120596596	3407	4133	3012	3279	2462	814	832	1579	3558
ST3GAL2	ST3GAL2	1160	1156	944	1073	719	1578	1299	1675	1131
LOC120602295	LOC120602295	4	3	0	0	0	3	3	22	0
LOC120602801	LOC120602801	0	0	1	2	2	0	0	0	3
LOC120602852	LOC120602852	0	0	0	2	0	0	0	0	6
LOC120602916	LOC120602916	21	8	8	19	54	2	1	3	6
KLHL9	KLHL9	3840	3890	2594	4426	2308	1583	2579	1645	2510
LOC120605312	LOC120605312	0	2	0	1	0	1	0	2	2
LOC120605405	LOC120605405	4	1	1	7	0	0	0	1	2
HACD4	HACD4	5	8	4	3	1	3	2	5	2
FOCAD	FOCAD	1503	2188	1335	1859	1346	558	1103	1056	941
MLLT3	MLLT3	1219	850	403	867	324	786	923	83	709
LOC120603522	LOC120603522	0	0	0	0	1	0	2	0	1
SLC24A2	SLC24A2	4	10	56	15	198	142	369	211	9
ACER2	ACER2	470	322	110	350	282	7	7	2	289
LOC120607905	LOC120607905	2	3	3	9	6	0	0	1	2
RPS6	RPS6	61117	66813	61164	95482	58879	31211	23696	52502	95710
DENND4C	DENND4C	1913	2081	1370	1933	2221	593	1894	1373	745
LOC120603583	LOC120603583	119	130	134	161	91	110	147	65	163
PLIN2	PLIN2	3182	3784	3206	4237	2432	4415	3681	3861	4021
HAUS6	HAUS6	3160	4008	2585	4452	3183	732	1060	891	3143
LOC120599074	LOC120599074	11	16	11	9	10	2	4	1	14
RRAGA	RRAGA	4945	5105	3852	5076	3396	4527	3887	4993	7757
SAXO1	SAXO1	1	0	0	0	0	1	1	3	0
ADAMTSL1	ADAMTSL1	12	30	22	5	22	22042	37634	34287	8
LOC120592989	LOC120592989	0	2	0	0	1	0	0	1	0
SH3GL2	SH3GL2	60	50	29	451	536	1	3	1	956
LOC120609136	LOC120609136	0	0	0	0	3	0	0	0	1
CNTLN	CNTLN	956	1080	754	1477	1013	284	446	579	894
LOC120605855	LOC120605855	2	2	6	12	7	0	0	0	10
BNC2	BNC2	230	247	30	458	100	2068	3539	3309	228
LOC120605993	LOC120605993	0	0	0	0	0	0	0	1	0
LOC120611171	LOC120611171	0	0	0	1	0	9	5	11	0
LOC120611098	LOC120611098	0	0	0	0	0	4	3	2	0
CCDC171	CCDC171	372	272	268	473	277	142	253	146	304
PSIP1	PSIP1	10516	11932	10329	14061	10331	1827	2859	2540	10713
SNAPC3	SNAPC3	1611	1656	1077	1701	739	891	1143	1209	1543
LOC120612312	LOC120612312	11	6	2	15	10	6	2	0	7
TTC39B	TTC39B	110	290	214	263	297	70	171	369	115
FREM1	FREM1	191	137	7	29	1	4	44	12	7
CER1	CER1	17	11	0	0	0	0	0	1	0
ZDHHC21	ZDHHC21	2813	3399	2296	2569	1930	601	1243	945	1080
LOC120613593	LOC120613593	8	12	9	4	2	3	3	2	5
LOC120606109	LOC120606109	2	0	1	1	1	1	0	2	0
TRNAH-GUG	TRNAH-GUG	0	0	1	0	0	0	0	0	0
LOC120614131	LOC120614131	4	2	1	4	1	117	139	86	3
NFIB	NFIB	2518	3126	1606	2499	948	5653	6646	3039	1761
MPDZ	MPDZ	6971	6717	4433	8708	6696	4347	6195	5034	6373
LURAP1L	LURAP1L	6818	6301	1985	5955	2938	5	12	121	6649
TYRP1	TYRP1	0	0	2	0	0	0	0	0	0
LOC120606407	LOC120606407	2	1	2	2	12	0	0	0	2
LOC120595342	LOC120595342	4	5	2	1	0	0	0	0	0
LOC120604204	LOC120604204	1	0	2	1	0	0	0	0	3
PTPRD	PTPRD	475	162	183	84	142	6	3	1	335
DMAC1	DMAC1	310	603	751	553	474	386	343	522	460
LOC120615979	LOC120615979	6	24	28	16	5	2	3	11	7
KDM4C	KDM4C	697	843	986	1322	1208	482	718	524	1027
LOC120616732	LOC120616732	7	15	20	66	4	22	16	2	37
GLDC	GLDC	1460	1742	33	5059	623	2	0	16	4810
UHRF2	UHRF2	2877	3328	2673	3631	3047	1153	1419	1431	2521
IL33	IL33	3	0	0	23	1	2	28	1154	7
RANBP6	RANBP6	1958	2036	1450	2206	1068	650	871	254	1561
KIAA2026	KIAA2026	1143	1188	984	1593	1496	913	1559	1257	1121
LOC120594135	LOC120594135	0	2	2	0	0	0	0	0	0
MLANA	MLANA	0	0	0	0	1	1	0	0	0
ERMP1	ERMP1	636	1856	1765	1243	1222	811	1342	709	447
RIC1	RIC1	1990	2154	1916	2397	2152	1177	1629	1718	1457
LOC120596172	LOC120596172	1	4	0	0	0	0	0	0	0
PDCD1LG2	PDCD1LG2	0	0	0	0	0	165	373	39	0
CD274	CD274	0	0	0	0	0	58	120	23	0
PLGRKT	PLGRKT	1459	1744	1580	1638	1023	1825	1980	2411	1281
LOC120618480	LOC120618480	6	3	2	10	4	21	11	4	8
INSL6	INSL6	0	1	0	3	1	1	2	5	9
LOC120591747	LOC120591747	0	0	1	0	0	0	0	0	0
JAK2	JAK2	397	499	520	604	455	2438	3449	2130	392
LOC120619211	LOC120619211	12	13	17	16	10	3	2	0	9
LOC120619248	LOC120619248	0	0	0	1	0	1	3	0	0
RCL1	RCL1	1192	1579	1523	1109	860	643	663	950	1200
LOC120619401	LOC120619401	40	27	18	33	40	19	21	16	21
LOC120598580	LOC120598580	3	0	3	2	1	0	3	0	0
AK3	AK3	735	1195	1590	2351	1669	928	1352	1303	1753
CDC37L1	CDC37L1	990	1243	848	1109	654	784	979	842	911
SPATA6L	SPATA6L	134	64	61	112	55	7	8	18	64
PLPP6	PLPP6	161	222	271	352	134	245	308	81	355
SLC1A1	SLC1A1	8	31	28	13	77	0	0	0	90
GLIS3	GLIS3	111	192	22	301	42	298	391	520	149
LOC120620750	LOC120620750	3	5	0	14	1	2	4	13	24
LOC120621104	LOC120621104	0	0	0	1	0	1	0	1	2
RFX3	RFX3	2298	1878	1277	2664	1557	172	271	127	1753
LOC120621278	LOC120621278	0	1	0	23	3	0	0	0	16
PUM3	PUM3	4061	5745	4161	3386	2631	1057	1013	1601	2662
KCNV2	KCNV2	0	0	0	0	0	0	0	0	1
LOC120606522	LOC120606522	0	0	0	0	0	10	10	1	0
VLDLR	VLDLR	88	47	40	300	104	16511	24097	2852	227
SMARCA2	SMARCA2	263	527	634	706	399	2714	4328	2488	401
LOC120621864	LOC120621864	18	22	35	47	46	58	237	134	8
DMRT2	DMRT2	3	1	4	1	0	0	0	0	2
DMRT3	DMRT3	11	48	85	98	91	0	2	1	141
DMRT1	DMRT1	1	3	8	17	12	0	2	0	7
KANK1	KANK1	75	144	272	192	249	10398	14044	3160	116
DOCK8	DOCK8	44	84	53	99	39	22	20	14	69
LOC120623019	LOC120623019	1526	2300	2347	1918	1568	320	398	609	1130
LOC120622948	LOC120622948	97	104	111	97	107	4	6	8	46
PGM5	PGM5	12	10	12	34	12	1	3	2	9
TMEM252	TMEM252	2	1	0	3	0	0	0	0	0
LOC120590434	LOC120590434	0	1	0	0	0	0	0	0	0
PIP5K1B	PIP5K1B	367	481	543	196	212	3959	3150	1293	201
LOC120582072	LOC120582072	6	14	15	29	4	1	0	8	11
PABIR1	PABIR1	631	555	579	682	445	559	657	635	610
LOC120582020	LOC120582020	1	1	4	8	1	0	1	0	0
LOC120582105	LOC120582105	6	6	19	9	13	5	3	5	8
LOC120604627	LOC120604627	0	0	0	0	0	0	0	2	2
TJP2	TJP2	1074	1482	1394	1393	1822	1798	2257	2315	1106
FAM189A2	FAM189A2	35	75	291	84	151	4955	4637	3473	85
APBA1	APBA1	37	27	98	51	98	180	256	289	74
PTAR1	PTAR1	120	164	152	154	282	39	178	122	59
LOC120582470	LOC120582470	15	2	5	9	31	1	27	2	5
CUNH9orf135	CUNH9orf135	0	3	3	1	5	0	7	1	2
MAMDC2	MAMDC2	4	2	4	7	88	14	43	132	6
SMC5	SMC5	4700	6181	5171	5770	4683	2251	3215	3288	3718
KLF9	KLF9	11	13	20	94	71	399	809	465	45
TRPM3	TRPM3	4	0	2	3	0	14	23	7	2
LOC120590155	LOC120590155	2	1	0	0	0	0	0	0	0
LOC120591160	LOC120591160	2	11	2	0	1	0	0	0	0
CEMIP2	CEMIP2	2212	1581	1362	1093	903	896	1310	1407	803
ABHD17B	ABHD17B	1249	1331	1094	1196	1086	459	409	706	1305
CUNH9orf85	CUNH9orf85	1596	1899	1370	1721	1629	284	465	504	927
GDA	GDA	118	60	55	138	63	13	34	21	60
ZFAND5	ZFAND5	3494	2686	2048	2842	2554	1702	1490	4440	3206
TMC1	TMC1	6	3	3	2	6	3	2	6	8
ALDH1A1	ALDH1A1	19	24	153	82	391	8012	8455	527	72
LOC120585512	LOC120585512	0	0	0	0	0	3	1	1	0
ANXA1	ANXA1	391	1298	780	628	664	20977	26632	19959	357
LOC120606726	LOC120606726	0	0	0	0	0	0	0	1	0
LOC120600154	LOC120600154	1	1	1	0	1	0	0	0	0
RORB	RORB	0	0	0	0	0	0	1	1	0
TRPM6	TRPM6	62	92	56	69	26	19	40	28	54
CUNH9orf40	CUNH9orf40	3370	3585	3054	3138	2132	324	278	543	2976
CARNMT1	CARNMT1	3511	5503	5336	3477	3289	169	243	778	1895
NMRK1	NMRK1	797	1144	1614	1004	1041	463	688	532	569
OSTF1	OSTF1	380	504	538	235	269	719	630	787	182
PCSK5	PCSK5	45	54	122	8	4	123	114	36	6
LOC120587359	LOC120587359	0	0	2	0	0	0	0	0	0
RFK	RFK	2821	2967	2248	1880	1579	1437	1479	2267	1934
GCNT1	GCNT1	208	449	303	314	239	0	0	16	250
PRUNE2	PRUNE2	145	79	28	241	154	5	6	58	197
VPS13A	VPS13A	1363	3987	3761	2401	4396	1640	3055	2484	1240
GNA14	GNA14	0	0	0	0	2	1633	2039	539	2
GNAQ	GNAQ	9277	8815	6555	11408	6641	7414	8809	3272	7737
LOC120588447	LOC120588447	37	40	62	109	76	48	113	64	78
CEP78	CEP78	1315	1913	1310	1481	1132	126	137	277	1561
LOC120588795	LOC120588795	19	27	122	75	46	53	69	39	23
LOC120588736	LOC120588736	6544	8428	11789	5841	4913	661	1024	905	6195
LOC120598914	LOC120598914	5	8	10	9	4	0	3	0	3
TLE4	TLE4	192	125	126	69	56	203	313	1193	62
LOC120604992	LOC120604992	0	0	0	0	0	0	0	1	0
TLE1	TLE1	855	1178	1315	783	880	321	456	980	867
LOC120589977	LOC120589977	8	20	28	19	11	9	14	43	17
FRY	FRY	389	388	349	347	341	29	115	27	217
LOC120601502	LOC120601502	1	2	2	1	1	3	3	1	1
LOC120601453	LOC120601453	1	0	2	0	0	0	0	0	3
LOC120601538	LOC120601538	4	7	4	2	1	0	0	0	2
RXFP2	RXFP2	0	0	0	0	0	0	0	1	0
B3GLCT	B3GLCT	460	559	583	1013	604	2603	1969	1876	869
LOC120601981	LOC120601981	2	0	0	7	1	1	1	0	1
LOC120602014	LOC120602014	0	0	0	2	0	2	1	0	1
HSPH1	HSPH1	8409	11685	5176	7462	6416	4096	3560	10043	8624
TEX26	TEX26	0	0	0	6	4	0	0	0	1
MEDAG	MEDAG	36	19	8	159	50	5881	5522	54425	94
LOC120602286	LOC120602286	2	3	2	46	3	78	90	27	23
LOC120602289	LOC120602289	0	0	0	1	0	0	0	0	1
LOC120602294	LOC120602294	85	83	136	261	166	22	40	21	239
TRNAN-GUU	TRNAN-GUU	1	0	0	1	0	0	0	0	0
USPL1	USPL1	811	870	611	903	792	575	623	993	751
LOC120602955	LOC120602955	26	30	58	45	9	24	20	7	77
LOC120602312	LOC120602312	42	52	56	133	50	24	34	9	57
HMGB1	HMGB1	28745	34568	25849	29303	21022	7222	7846	18016	29527
LOC120602326	LOC120602326	80	113	169	225	135	420	457	200	187
LOC120603221	LOC120603221	2	13	3	3	0	0	0	0	1
KATNAL1	KATNAL1	190	251	272	216	258	165	222	309	190
LOC120600596	LOC120600596	0	3	1	1	0	15	7	1	3
LOC120602360	LOC120602360	0	0	0	0	0	1	0	2	0
LOC120602344	LOC120602344	0	0	2	5	4	4	9	5	1
LOC120602353	LOC120602353	18	16	27	66	62	140	217	85	30
LOC120600639	LOC120600639	0	0	0	1	0	0	0	0	0
LOC120602369	LOC120602369	6	4	2	1	1	8	7	11	3
UBL3	UBL3	2158	2507	2358	3141	2406	2251	2736	2662	2515
SLC7A1	SLC7A1	689	965	788	955	853	62	119	357	633
LOC120602961	LOC120602961	1	2	0	5	0	0	0	0	1
LOC120602398	LOC120602398	1	0	6	35	15	0	0	3	6
LOC120602386	LOC120602386	0	0	0	0	0	0	0	0	1
LOC120602969	LOC120602969	0	2	0	2	1	0	0	0	0
SLC46A3	SLC46A3	71	119	125	146	150	46	65	34	95
LOC120603149	LOC120603149	1	2	1	1	0	0	1	0	0
LOC120602416	LOC120602416	1581	2062	1390	1319	944	1479	1144	2543	1656
FLT1	FLT1	6	1	1	12	2	10	5	10	4
PAN3	PAN3	2238	2336	2726	2753	3000	1737	1859	1937	2534
FLT3	FLT3	6	9	7	7	23	0	0	1	21
LOC120602470	LOC120602470	0	0	0	1	3	0	0	0	0
CDX2	CDX2	2635	3027	4535	2233	3252	0	0	0	2589
PDX1	PDX1	0	1	0	25	25	0	0	0	34
LOC120603082	LOC120603082	8	7	3	1	1	0	0	0	0
LOC120602547	LOC120602547	873	1254	1512	1402	1116	852	834	1025	1121
LOC120602531	LOC120602531	1212	1610	1656	2241	1369	1302	1061	2044	2470
LNX2	LNX2	365	444	356	368	300	296	289	360	231
LOC120602573	LOC120602573	0	0	3	1	3	0	0	0	0
LOC120602600	LOC120602600	95	185	376	299	193	65	86	24	220
MTIF3	MTIF3	266	356	254	427	264	190	196	327	413
GTF3A	GTF3A	4971	6581	6256	5120	4319	1695	1215	3032	5861
RASL11A	RASL11A	13	58	19	31	19	0	2	20	26
RPL21	RPL21	49628	58038	59494	73252	45968	25484	22489	38096	51741
LOC120603049	LOC120603049	11	31	21	30	38	11	4	9	41
LOC120603038	LOC120603038	6	16	14	20	32	1	2	9	10
LOC120602720	LOC120602720	33	35	46	95	52	97	78	22	56
LOC120602729	LOC120602729	54	82	67	68	66	60	63	156	40
USP12	USP12	700	862	885	918	743	668	671	1989	718
WASF3	WASF3	375	397	391	155	161	27	53	64	156
CDK8	CDK8	862	1179	951	755	627	253	282	442	543
LOC120602786	LOC120602786	1	0	0	4	2	7	3	0	0
RNF6	RNF6	245	341	313	598	1439	249	328	174	405
ZMYM2	ZMYM2	2719	2187	1883	2668	2136	1424	1453	2242	2591
LOC120603026	LOC120603026	1	0	0	1	1	0	0	0	0
GJB2	GJB2	3	6	6	24	27	0	0	2	28
GJB6	GJB6	0	0	0	3	2	0	0	0	1
CRYL1	CRYL1	300	442	368	482	346	54	56	159	493
LOC120602846	LOC120602846	9	2	10	24	37	20	38	36	58
LOC120603093	LOC120603093	5	14	4	8	3	1	1	1	4
IFT88	IFT88	1147	1401	1532	1664	1345	813	972	1042	1279
IL17D	IL17D	183	220	164	395	351	102	96	350	442
EEF1AKMT1	EEF1AKMT1	501	661	520	525	458	386	414	825	714
XPO4	XPO4	1443	1779	1343	1734	1623	352	503	633	1443
LATS2	LATS2	167	134	136	143	124	468	590	917	109
SAP18	SAP18	1428	1746	1403	1408	988	1056	954	2726	1994
SKA3	SKA3	1000	1401	947	1207	1073	74	125	409	1528
MRPL57	MRPL57	248	278	297	210	165	143	96	363	349
ZDHHC20	ZDHHC20	1577	1982	2158	2552	2035	2436	3827	4134	1728
MICU2	MICU2	1472	1792	1637	1832	1330	1261	1377	2142	1906
FGF9	FGF9	5	3	5	63	14	1	2	14	61
SH3BGRL	SH3BGRL	823	411	192	741	229	1089	1483	854	419
LOC120603301	LOC120603301	183	80	29	88	56	239	219	19	94
LOC120603312	LOC120603312	0	0	0	8	1	2	0	0	14
LOC120603325	LOC120603325	1	0	0	5	2	4	0	1	2
ARMH4	ARMH4	5410	3826	3117	5719	3527	2927	2064	395	5137
LOC120603426	LOC120603426	26	7	5	25	21	3	4	0	15
ACTR10	ACTR10	3341	3779	3266	3374	2075	2729	2972	3730	3211
PSMA3	PSMA3	6415	7164	5856	6100	3829	3604	3384	6569	6435
LOC120603453	LOC120603453	4822	5841	4886	11596	4317	4431	4966	4115	8910
ARID4A	ARID4A	1146	931	770	1269	1239	500	938	776	456
LOC120604083	LOC120604083	0	0	0	1	4	0	0	0	0
TOMM20L	TOMM20L	20	14	8	43	10	32	31	16	50
TIMM9	TIMM9	1735	2408	2534	3005	1902	744	796	1099	2150
KIAA0586	KIAA0586	1639	1579	1187	1737	1297	1027	1419	616	1258
DACT1	DACT1	24	6	41	23	174	3259	3606	1348	68
DAAM1	DAAM1	1097	896	694	806	656	2614	3243	384	678
GPR135	GPR135	43	78	79	69	33	454	456	72	41
L3HYPDH	L3HYPDH	390	668	697	797	440	1457	1115	453	586
LOC120603572	LOC120603572	2168	1749	1481	2278	1199	3112	3259	2306	1984
CCDC175	CCDC175	0	0	0	0	0	3	5	0	0
RTN1	RTN1	7	12	72	1	11	363	386	330	7
LRRC9	LRRC9	1	0	0	0	5	0	0	0	0
PCNX4	PCNX4	471	734	775	492	590	1003	1250	953	336
DHRS7	DHRS7	0	8	54	7	51	435	427	254	1
PPM1A	PPM1A	2324	2480	3081	2589	2088	3755	4702	3474	2440
CUNH14orf39	CUNH14orf39	3	8	5	29	14	173	222	124	6
SIX1	SIX1	181	428	357	697	437	3686	5174	3367	449
SIX4	SIX4	537	928	687	1452	748	1285	2224	2752	889
MNAT1	MNAT1	461	792	794	765	502	418	458	735	579
TRMT5	TRMT5	246	312	358	396	194	263	325	332	259
SLC38A6	SLC38A6	342	418	447	355	323	515	609	286	304
TMEM30B	TMEM30B	0	0	1	23	1	5	11	4	11
LOC120603723	LOC120603723	0	0	0	1	0	0	0	0	1
PRKCH	PRKCH	67	87	128	234	225	23	31	166	188
LOC120603718	LOC120603718	0	0	0	0	0	2	1	1	0
LOC120603376	LOC120603376	0	0	0	0	0	3	2	0	0
HIF1A	HIF1A	7337	6954	5521	7025	5165	11556	13887	13695	5805
LOC120603739	LOC120603739	1	0	1	3	11	5	2	0	0
SNAPC1	SNAPC1	883	1017	999	961	830	483	644	594	569
SYT16	SYT16	8	15	9	26	19	11	22	22	15
KCNH5	KCNH5	0	0	0	0	0	0	2	0	1
LOC120603931	LOC120603931	1	1	0	0	0	0	0	0	1
RHOJ	RHOJ	335	109	7	266	10	1583	2320	2028	261
LOC120603775	LOC120603775	5	0	0	3	2	2	2	4	7
LOC120603770	LOC120603770	1	0	0	0	0	1	0	3	0
PPP2R5E	PPP2R5E	3862	3594	2659	3693	2810	1845	2481	1935	2746
WDR89	WDR89	1651	2208	1592	1701	1120	111	183	260	1144
LOC120603825	LOC120603825	43	60	65	49	49	4	4	4	32
SGPP1	SGPP1	3479	3974	2690	4815	3255	1127	1282	1705	4810
LOC120603797	LOC120603797	1237	1514	1505	2312	3276	204	1094	278	525
ACSS1	ACSS1	2240	3200	3289	2228	2021	2039	1726	1733	1924
LOC120603884	LOC120603884	199	252	218	250	189	147	128	101	306
HPS5	HPS5	1840	2119	1815	2109	1865	2104	3741	1885	1592
LOC120609624	LOC120609624	0	0	1	1	0	0	0	0	0
GTF2H1	GTF2H1	1353	1511	1371	1401	1225	1220	1535	1851	1179
LOC120610740	LOC120610740	30	37	25	47	8	32	38	26	25
LDHA	LDHA	28787	38902	41994	28741	22057	36720	28985	34110	22586
LOC120604563	LOC120604563	2	0	0	0	4	1	0	1	2
TSG101	TSG101	6817	5918	4766	5457	4529	2205	2112	2458	7314
UEVLD	UEVLD	921	1177	1152	1356	1139	467	880	684	720
LOC120609853	LOC120609853	8	9	3	9	13	1	2	0	1
SPTY2D1OS	SPTY2D1OS	20	29	70	74	49	20	31	14	60
SPTY2D1	SPTY2D1	1873	1946	1675	1638	2938	1058	1376	1343	1093
TMEM86A	TMEM86A	199	158	199	174	223	323	267	34	268
IGSF22	IGSF22	65	36	26	40	26	404	332	92	44
PTPN5	PTPN5	1298	950	605	1272	561	11513	10865	2334	1584
ZDHHC13	ZDHHC13	586	722	577	740	680	267	302	231	711
LOC120604740	LOC120604740	2	7	2	0	2	1	1	2	4
E2F8	E2F8	819	1034	678	1283	865	80	125	311	1664
LOC120604821	LOC120604821	396	576	683	1138	976	40	68	238	1214
LOC120604827	LOC120604827	4	9	8	17	22	0	0	1	33
NAV2	NAV2	52	34	9	217	91	308	822	456	92
HTATIP2	HTATIP2	1	4	15	0	0	95	83	170	0
PRMT3	PRMT3	5372	6103	5497	7112	4942	534	802	1188	4464
LOC120604873	LOC120604873	1549	1333	1691	2608	1805	220	172	109	2095
SLC6A5	SLC6A5	60	65	39	53	42	0	0	1	80
NELL1	NELL1	49	12	87	48	28	0	0	5	190
LOC120604907	LOC120604907	0	0	2	0	1	0	0	0	0
LOC120604913	LOC120604913	0	0	0	0	0	0	0	0	2
ANO5	ANO5	2148	2558	2511	2386	2180	1	0	3	1929
SLC17A6	SLC17A6	5	2	0	1	6	0	0	0	3
FANCF	FANCF	328	597	597	473	353	124	157	86	475
GAS2	GAS2	956	2298	3249	1085	1034	5	3	100	760
LOC120605008	LOC120605008	120	878	953	684	826	1	1	0	431
LOC120605016	LOC120605016	3	0	0	0	0	0	0	0	0
ANO3	ANO3	24	50	65	170	57	3	4	1	126
MUC15	MUC15	0	0	0	0	0	0	0	0	1
SLC5A12	SLC5A12	0	0	0	0	0	0	0	3	1
LOC120605130	LOC120605130	0	0	0	0	0	0	1	0	0
LOC120605152	LOC120605152	0	0	2	0	0	0	0	0	0
FIBIN	FIBIN	7	2	5	0	2	1245	844	511	1
BBOX1	BBOX1	1	0	3	23	29	3	3	8	20
LOC120605094	LOC120605094	27	13	10	31	18	1	5	0	15
LOC120605141	LOC120605141	1	3	3	1	1	2	1	0	1
LOC120605164	LOC120605164	1	1	2	6	3	3	2	0	8
CCDC34	CCDC34	868	1185	1000	1052	745	118	159	284	970
LGR4	LGR4	10840	9012	5314	11736	8155	4182	4399	1411	9297
LIN7C	LIN7C	3668	4237	3415	4763	4045	1619	2795	1660	2957
BDNF	BDNF	5	3	1	4	0	2134	1558	199	8
KIF18A	KIF18A	1506	1838	1294	1785	1427	208	322	374	1227
LOC120609239	LOC120609239	0	0	0	0	1	0	0	0	0
METTL15	METTL15	128	218	214	229	157	281	364	411	102
LOC120605273	LOC120605273	0	0	0	0	0	3	0	2	0
LOC120605280	LOC120605280	0	0	0	0	0	10	6	3	1
LOC120605301	LOC120605301	23	33	12	480	354	0	0	0	314
KCNA4	KCNA4	2	3	4	17	11	0	3	1	11
LOC120605340	LOC120605340	0	0	1	0	0	0	0	0	0
LOC120605322	LOC120605322	1432	1669	1649	1305	1283	1430	2265	1265	570
MPPED2	MPPED2	269	198	376	6	8	0	0	0	7
DCDC1	DCDC1	6941	4003	1653	7197	3130	2	2	0	5011
DNAJC24	DNAJC24	371	441	357	528	369	87	133	175	253
IMMP1L	IMMP1L	1124	1433	1266	1601	907	583	573	724	1073
ELP4	ELP4	274	482	505	386	270	169	233	284	325
PAX6	PAX6	1	6	11	6	0	0	2	13	8
LOC120605524	LOC120605524	7	1	6	15	10	27	17	2	7
RCN1	RCN1	3312	2716	3457	5443	2645	15934	15295	14925	4054
WT1	WT1	30	62	30	30	35	408	389	939	18
EIF3M	EIF3M	8741	10843	12890	13084	10207	6056	5397	9235	9797
CCDC73	CCDC73	9	4	6	24	12	0	2	3	9
PRRG4	PRRG4	69	52	61	138	148	3	3	1	137
LOC120610707	LOC120610707	1	0	0	2	0	0	0	0	1
QSER1	QSER1	4106	4653	3440	4036	4351	1373	2604	3311	2340
DEPDC7	DEPDC7	21	83	104	72	175	1	6	4	75
TCP11L1	TCP11L1	911	1065	975	1275	1070	642	922	533	964
CSTF3	CSTF3	3454	3874	3672	2888	2600	694	865	739	2577
HIPK3	HIPK3	2349	2271	1982	2472	2203	3584	5228	4351	1833
KIAA1549L	KIAA1549L	60	14	9	258	56	2	10	6	289
CUNH11orf91	CUNH11orf91	2	2	0	5	0	3	0	2	3
CD59	CD59	2056	2094	1975	1921	1525	14728	17503	11931	1995
FBXO3	FBXO3	2878	3035	3011	3827	2733	2814	3974	2677	3264
LMO2	LMO2	28	39	10	5	5	37	130	31	4
CAPRIN1	CAPRIN1	19204	21797	19657	22404	17827	8048	10332	10022	17411
NAT10	NAT10	1953	2683	2446	2262	1929	484	594	905	1703
ABTB2	ABTB2	23	67	143	7	116	1	9	2	13
CAT	CAT	496	1622	2431	1938	2456	219	429	1445	1763
EHF	EHF	0	0	0	0	1	0	0	1	0
LOC120605808	LOC120605808	1624	2077	2243	1972	1335	437	539	701	1925
PDHX	PDHX	1240	1632	1560	1358	1124	472	574	470	1304
CD44	CD44	103	227	50	2128	883	17012	22720	27642	571
SLC1A2	SLC1A2	62	31	7	121	35	0	3	0	314
TRNAM-CAU	TRNAM-CAU	0	4	0	0	0	0	0	0	0
PAMR1	PAMR1	25	25	19	111	33	115	129	202	177
FJX1	FJX1	90	159	150	139	102	231	132	695	220
TRIM44	TRIM44	2017	1731	1611	4190	2227	2432	3173	2663	3077
LDLRAD3	LDLRAD3	655	651	590	457	513	153	168	193	413
LOC120606043	LOC120606043	1	1	0	0	1	0	1	0	0
LOC120609496	LOC120609496	2	2	0	0	0	0	0	0	1
LOC120606038	LOC120606038	0	2	0	2	3	0	2	0	1
COMMD9	COMMD9	630	658	656	654	460	485	504	603	806
LOC120606059	LOC120606059	2	2	0	5	1	1	0	1	3
LOC120606067	LOC120606067	3	1	0	8	3	0	0	4	6
PRR5L	PRR5L	329	538	305	602	374	59	82	271	439
TRAF6	TRAF6	738	773	678	807	710	394	433	968	620
LOC120610890	LOC120610890	2	5	3	2	6	0	0	0	9
RAG2	RAG2	10	2	2	3	1	2	0	0	1
LOC120606125	LOC120606125	641	565	676	780	528	706	925	558	493
LOC120606138	LOC120606138	94	29	64	37	58	33	57	12	41
LOC120606144	LOC120606144	0	0	0	3	0	0	0	0	1
LOC120606165	LOC120606165	0	0	0	0	1	0	1	0	0
LOC120604346	LOC120604346	2	0	3	0	0	0	1	0	0
LOC120606223	LOC120606223	9	8	9	17	4	3	6	8	25
API5	API5	4638	5915	4495	4596	4396	2293	3053	3902	3895
TTC17	TTC17	1452	1654	1608	1650	1426	1109	1447	1143	1231
LOC120606290	LOC120606290	0	0	0	1	0	0	0	0	1
HSD17B12	HSD17B12	4088	4079	3143	3961	2807	2461	3006	3679	3523
LOC120606297	LOC120606297	4	3	4	8	8	2	4	7	3
LOC120610762	LOC120610762	1	0	0	0	0	0	0	0	0
LOC120606286	LOC120606286	2	4	1	4	1	0	1	1	5
ALKBH3	ALKBH3	813	1151	1112	873	670	409	346	471	889
CUNH11orf96	CUNH11orf96	27	40	29	31	17	3	5	25	44
ACCSL	ACCSL	2	1	0	0	1	0	0	0	3
ACCS	ACCS	602	614	344	857	541	657	788	617	700
LOC120606317	LOC120606317	597	697	641	719	655	1135	1302	1457	495
LOC120609297	LOC120609297	4025	4574	3858	5529	3229	4471	3741	3362	3698
LOC120606337	LOC120606337	87	66	39	101	69	27	63	40	17
ALX4	ALX4	181	164	102	159	49	2	2	0	92
CD82	CD82	442	446	572	889	553	967	590	677	811
TSPAN18	TSPAN18	365	320	144	666	310	24	23	5	501
TP53I11	TP53I11	1585	531	297	1301	275	1	10	108	1513
PRDM11	PRDM11	257	283	168	351	318	229	323	294	232
SYT13	SYT13	255	88	56	552	166	0	0	0	328
LOC120606497	LOC120606497	13	13	6	19	4	1	2	4	18
CHST1	CHST1	123	50	29	174	56	5	16	31	96
SLC35C1	SLC35C1	580	473	414	408	257	115	150	49	529
MAPK8IP1	MAPK8IP1	862	678	512	840	556	973	1306	1600	985
CUNH11orf94	CUNH11orf94	11	11	11	15	21	3	12	22	9
PEX16	PEX16	293	333	259	347	297	269	341	324	515
LARGE2	LARGE2	5	11	6	40	10	1	8	6	18
PHF21A	PHF21A	1728	1290	1375	2011	1646	785	949	557	1490
LOC120606639	LOC120606639	111	29	32	70	114	16	8	15	51
LOC120606719	LOC120606719	3	3	11	17	9	5	3	0	13
CREB3L1	CREB3L1	4	16	3	18	16	2104	1741	1884	10
DGKZ	DGKZ	1685	2529	1991	2283	1925	867	1015	1631	2338
MDK	MDK	778	607	55	2193	216	275	247	530	4006
CHRM4	CHRM4	36	20	23	6	4	11	1	3	0
AMBRA1	AMBRA1	1359	1268	1000	1212	1061	753	970	832	1311
HARBI1	HARBI1	291	407	273	266	187	263	312	158	211
ATG13	ATG13	1355	1173	1326	1237	1261	1317	1647	1224	1416
ARHGAP1	ARHGAP1	771	818	715	795	587	2721	2407	3107	862
ZNF408	ZNF408	287	369	246	326	272	221	249	417	390
LOC120610321	LOC120610321	1	0	0	0	0	0	0	0	1
LOC120606941	LOC120606941	5	2	6	4	5	1	1	0	10
F2	F2	9	7	3	5	1	3	2	2	3
CKAP5	CKAP5	6133	7316	6941	8619	7581	1940	3320	2300	5666
LOC120610842	LOC120610842	4	12	19	5	10	1	9	2	4
LRP4	LRP4	185	302	978	273	666	49	70	20	217
CUNH11orf49	CUNH11orf49	800	757	921	1025	723	686	710	752	1235
LOC120609418	LOC120609418	1	7	1	2	1	0	0	0	1
ARFGAP2	ARFGAP2	2388	2497	2161	2213	1783	1704	2069	2891	2784
PACSIN3	PACSIN3	756	670	692	819	625	516	598	507	1110
DDB2	DDB2	237	300	569	279	191	537	599	492	265
ACP2	ACP2	1054	872	900	1008	814	1253	1371	1667	1276
NR1H3	NR1H3	183	134	186	269	183	161	235	1122	270
MADD	MADD	1157	1231	986	1599	1216	324	443	286	1512
MYBPC3	MYBPC3	4	5	4	12	1	1	0	74	21
SPI1	SPI1	0	1	6	1	2	1	1	0	2
LOC120607317	LOC120607317	19	13	21	37	40	8	13	13	18
LOC120607321	LOC120607321	10	11	13	16	14	3	14	8	13
SLC39A13	SLC39A13	406	569	469	469	422	1450	1250	3747	475
PSMC3	PSMC3	3809	4607	3763	3469	2643	2867	2917	4404	4532
RAPSN	RAPSN	0	1	0	0	1	1	1	0	0
CELF1	CELF1	5440	6861	5164	5117	4464	1649	1891	2493	4094
PTPMT1	PTPMT1	217	425	366	365	212	396	359	774	437
KBTBD4	KBTBD4	832	822	617	799	560	646	843	636	787
NDUFS3	NDUFS3	1434	1756	1285	1341	771	774	717	1268	1941
FAM180B	FAM180B	11	17	10	13	12	15	9	8	19
C1QTNF4	C1QTNF4	1944	1639	1423	2074	1740	425	603	417	1602
MTCH2	MTCH2	2948	4718	3459	2387	1712	1179	1139	1997	2703
AGBL2	AGBL2	55	27	15	134	71	112	185	82	96
FNBP4	FNBP4	2439	2724	2276	3115	2592	2143	2842	2417	2421
LOC120607589	LOC120607589	46	52	52	75	40	120	128	71	66
NUP160	NUP160	2823	4303	3339	3608	3051	431	581	953	2766
LOC120607605	LOC120607605	0	0	1	5	2	0	0	0	3
LOC120609444	LOC120609444	2	2	2	1	0	0	0	0	1
PTPRJ	PTPRJ	622	603	476	611	376	319	535	1595	372
LOC120604372	LOC120604372	0	0	0	1	0	0	0	0	0
SIM1	SIM1	0	1	0	0	0	0	0	0	0
ASCC3	ASCC3	2667	4547	3642	2391	3422	841	1294	1407	1246
LOC120607693	LOC120607693	92	147	208	217	130	127	123	80	154
LOC120607687	LOC120607687	120	174	181	153	100	54	51	116	163
GRIK2	GRIK2	636	520	685	421	884	0	0	0	880
HACE1	HACE1	2092	2157	1677	2445	1691	1177	1509	1423	1553
LOC120610751	LOC120610751	0	1	1	1	0	0	0	0	0
LOC120607758	LOC120607758	4	4	2	5	12	0	0	1	4
LIN28B	LIN28B	1717	2040	2047	3	620	0	0	0	3
BVES	BVES	97	81	29	180	117	62	106	155	76
LOC120607820	LOC120607820	5	7	0	9	2	5	8	3	10
POPDC3	POPDC3	0	0	0	1	0	0	0	0	1
LOC120607825	LOC120607825	4966	5892	3776	3861	2587	2883	2881	3046	3743
PRDM1	PRDM1	1	2	0	5	1	20	2	1	1
LOC120609358	LOC120609358	1	0	0	0	0	18	12	9	0
ATG5	ATG5	852	981	990	1023	835	650	854	968	777
LOC120607849	LOC120607849	59	99	316	94	293	715	1267	1701	182
RTN4IP1	RTN4IP1	1094	1717	1524	1016	870	286	457	245	766
QRSL1	QRSL1	904	1238	1051	1066	937	405	653	505	697
LOC120607917	LOC120607917	67	142	181	9	16	0	0	42	12
MTRES1	MTRES1	604	864	891	703	684	459	519	263	482
LOC120607948	LOC120607948	25	16	21	51	20	42	75	7	22
BEND3	BEND3	619	548	414	537	486	78	83	266	578
PDSS2	PDSS2	659	915	870	739	666	235	253	346	675
LOC120607990	LOC120607990	2	11	4	4	7	1	1	1	6
LOC120608017	LOC120608017	17	12	10	15	2	5	11	7	10
LOC120608001	LOC120608001	481	781	819	609	605	286	467	403	510
LOC120608051	LOC120608051	0	0	0	0	0	1	0	0	0
SEC63	SEC63	4981	5217	4515	3994	3094	2479	3587	3666	2671
OSTM1	OSTM1	1957	2510	1742	1459	1257	2941	4244	2464	947
LOC120608105	LOC120608105	25	25	54	32	31	0	0	4	47
NR2E1	NR2E1	1	0	0	0	1	0	0	0	0
SNX3	SNX3	1944	2914	2385	2390	1658	4349	4083	5404	2508
AFG1L	AFG1L	309	362	445	484	421	284	335	317	357
FOXO3	FOXO3	307	414	407	449	501	457	1153	310	205
ARMC2	ARMC2	21	25	27	34	32	60	92	92	32
SESN1	SESN1	805	964	884	734	651	483	633	148	570
CEP57L1	CEP57L1	1558	2214	1987	2237	1760	402	544	347	1119
LOC120608203	LOC120608203	58	85	67	70	65	12	29	22	55
CD164	CD164	9441	11758	9088	10941	10087	15549	16633	18716	7328
PPIL6	PPIL6	59	80	173	311	232	64	133	174	161
SMPD2	SMPD2	72	114	154	126	118	162	173	291	164
MICAL1	MICAL1	552	501	457	1002	487	2126	2469	2834	925
LOC120608461	LOC120608461	1	1	1	2	0	6	14	11	3
ZBTB24	ZBTB24	479	470	686	521	381	276	386	427	355
AK9	AK9	178	210	364	228	280	9	11	43	76
FIG4	FIG4	963	1104	1095	1273	925	454	664	598	841
WASF1	WASF1	1563	1180	998	1448	1135	48	68	39	1713
CDC40	CDC40	2195	2759	2351	2506	2258	981	1583	1478	1384
METTL24	METTL24	0	0	0	2	0	5	21	3	1
DDO	DDO	0	0	2	3	1	1	2	69	1
SLC22A16	SLC22A16	12	12	19	57	48	2	1	13	27
CDK19	CDK19	4116	3430	3172	5408	3171	1409	2060	1810	4110
LOC120609974	LOC120609974	0	2	0	0	0	0	0	0	0
LOC120608544	LOC120608544	27	39	34	51	26	17	13	13	43
AMD1	AMD1	9518	10592	9360	8579	9644	1538	1760	2458	6735
GTF3C6	GTF3C6	1989	2415	1893	2616	1510	543	577	914	2159
RPF2	RPF2	1967	2814	2402	2358	1702	952	956	1530	1565
SLC16A10	SLC16A10	104	542	792	212	635	0	0	4	167
LOC120608580	LOC120608580	20	23	25	52	47	11	19	9	29
MFSD4B	MFSD4B	550	759	1003	869	523	265	417	238	522
REV3L	REV3L	1281	1964	1722	1198	1998	737	1477	857	628
LOC120609390	LOC120609390	20	6	14	12	21	15	10	16	24
TRAF3IP2	TRAF3IP2	16	7	11	4	3	1059	1147	1071	3
LOC120608599	LOC120608599	81	65	38	78	60	114	95	135	106
FYN	FYN	674	284	673	894	574	1133	1887	3501	1016
LOC120608662	LOC120608662	0	0	0	0	0	0	0	2	0
CCN6	CCN6	1	0	0	1	0	23	30	52	0
TUBE1	TUBE1	451	449	540	743	552	111	154	133	454
FAM229B	FAM229B	427	489	521	587	338	732	779	1108	553
LAMA4	LAMA4	5	3	4	41	17	9021	11367	13346	29
RFPL4B	RFPL4B	0	0	0	1	0	5	1	5	2
LOC120609398	LOC120609398	3	0	0	2	2	0	0	0	2
MARCKS	MARCKS	7245	7030	6358	6946	5831	3736	4123	4384	7498
HDAC2	HDAC2	20091	17881	15804	18653	11421	3060	3227	4715	15030
LOC120608763	LOC120608763	0	0	0	0	1	0	0	0	0
FRK	FRK	4	13	18	12	108	16	20	18	7
NT5DC1	NT5DC1	341	920	877	454	529	121	309	432	416
COL10A1	COL10A1	0	0	0	0	0	241	117	3199	0
TSPYL4	TSPYL4	1753	1428	1320	1931	1018	551	805	637	1716
TSPYL1	TSPYL1	1526	1331	1260	1624	1244	661	836	768	1618
LOC120608848	LOC120608848	139	214	251	496	163	68	134	54	156
DSE	DSE	16	51	23	118	35	2756	3201	4940	41
CALHM6	CALHM6	3	0	0	2	0	0	0	6	10
TRAPPC3L	TRAPPC3L	1	0	0	0	0	0	0	0	0
CALHM5	CALHM5	10	4	2	47	5	1178	1479	864	22
CALHM4	CALHM4	0	0	0	0	0	1	4	0	0
RWDD1	RWDD1	2245	3472	2775	2117	1598	1858	1640	2970	1673
RSPH4A	RSPH4A	5	21	29	56	52	0	0	0	12
ZUP1	ZUP1	839	1116	898	1176	955	386	526	460	650
KPNA5	KPNA5	965	1122	1101	1526	1014	100	202	109	633
FAM162B	FAM162B	67	89	105	211	92	4	4	2	169
RFX6	RFX6	0	0	0	0	1	1	0	0	0
VGLL2	VGLL2	0	23	47	0	9	569	354	240	1
ROS1	ROS1	47	42	34	43	17	121	141	129	33
LOC120610161	LOC120610161	15	18	14	6	6	0	0	0	6
DCBLD1	DCBLD1	800	1006	1342	624	719	514	603	987	653
GOPC	GOPC	1398	1394	1430	1787	1655	480	918	908	910
LOC120609049	LOC120609049	29	47	105	62	40	63	114	41	19
LOC120609078	LOC120609078	0	1	2	1	1	0	0	0	0
NUS1	NUS1	2979	3342	3546	3058	2978	1884	2148	2262	1902
SLC35F1	SLC35F1	1605	1214	1367	34	180	17	13	1	35
CEP85L	CEP85L	620	627	691	471	588	422	641	432	262
MCM9	MCM9	447	524	544	514	452	417	581	474	376
LOC120610220	LOC120610220	0	0	0	0	1	0	0	0	0
ASF1A	ASF1A	1729	2066	1559	1377	896	463	623	518	1146
FAM184A	FAM184A	37	99	332	150	739	17	16	34	142
MAN1A1	MAN1A1	1126	1173	501	1166	555	1509	2123	3602	451
LOC120609177	LOC120609177	0	0	0	1	0	1	5	1	0
TBC1D32	TBC1D32	1414	1777	1931	2848	2167	418	663	894	1387
GJA1	GJA1	9220	11274	8836	10593	9505	14735	12267	22593	6631
ZRSR2	ZRSR2	357	335	270	342	256	155	196	142	195
LOC120611079	LOC120611079	121	134	164	449	285	15	13	11	251
CA5B	CA5B	177	165	200	249	197	261	456	440	146
LOC120611052	LOC120611052	108	85	80	134	90	71	85	64	101
LOC120611071	LOC120611071	44	47	43	69	30	16	21	12	19
CLTRN	CLTRN	117	120	131	140	76	48	50	32	144
ACE2	ACE2	1	1	0	0	0	0	0	0	0
BMX	BMX	0	1	0	0	0	0	0	0	0
PIR	PIR	76	78	10	10	1	614	865	678	11
VEGFD	VEGFD	1	1	7	0	1	10072	10636	14659	0
PIGA	PIGA	1511	1844	1176	1272	933	1285	1868	182	855
ASB11	ASB11	0	0	0	0	0	1	1	0	0
ASB9	ASB9	0	0	0	0	0	2	1	3	0
MOSPD2	MOSPD2	424	594	624	395	364	273	457	263	239
LOC120611887	LOC120611887	3	2	0	0	0	0	0	0	0
FANCB	FANCB	284	486	377	471	493	14	87	64	241
GLRA2	GLRA2	9	3	0	1	0	0	0	0	0
LOC120611221	LOC120611221	3	2	4	6	3	0	0	0	6
GEMIN8	GEMIN8	711	818	750	1168	802	625	979	835	934
LOC120611235	LOC120611235	101	124	105	286	216	238	484	58	120
GPM6B	GPM6B	48	34	38	377	65	2505	2965	6778	318
OFD1	OFD1	1121	1276	1279	1538	1140	1053	1207	513	1055
TRAPPC2	TRAPPC2	2239	1985	1502	2103	1056	733	828	655	1915
RAB9A	RAB9A	1143	1099	897	1274	874	933	937	1125	1282
TCEANC	TCEANC	342	364	474	966	545	268	280	138	859
EGFL6	EGFL6	0	0	1	0	0	0	0	0	0
LOC120611929	LOC120611929	0	3	0	1	0	0	0	0	1
LOC120611783	LOC120611783	0	0	1	1	0	0	0	0	0
LOC120611400	LOC120611400	0	0	0	0	0	2	5	1	0
TLR8	TLR8	5116	2897	3026	2425	1110	16648	12156	7250	3151
LOC120611531	LOC120611531	14	13	22	9	7	39	29	13	1
LOC120611534	LOC120611534	0	0	0	0	0	0	1	0	0
TLR7	TLR7	1	0	2	0	3	0	0	0	0
PRPS2	PRPS2	1230	2566	2425	1766	1911	262	361	849	1128
FRMPD4	FRMPD4	4	8	9	34	27	0	0	1	15
LOC120611794	LOC120611794	0	3	0	0	2	0	0	0	0
LOC120611847	LOC120611847	1	2	0	0	1	0	0	0	0
LOC120611564	LOC120611564	4	1	0	6	2	0	0	2	3
LOC120611570	LOC120611570	4	1	5	6	3	0	1	0	2
MSL3	MSL3	1846	1856	1635	2233	1531	1117	1033	1208	2055
ARHGAP6	ARHGAP6	110	150	114	108	90	220	290	595	70
LOC120611641	LOC120611641	27	35	28	22	9	12	17	4	28
LOC120611619	LOC120611619	900	1052	760	819	663	331	391	259	811
LOC120611649	LOC120611649	0	0	0	0	0	1	0	0	0
MID1	MID1	1058	1161	797	1022	942	2668	2860	389	845
LOC120611638	LOC120611638	1	3	0	1	0	8	4	2	0
LOC120611772	LOC120611772	0	0	0	0	0	0	0	0	1
CLCN4	CLCN4	758	915	541	953	575	0	0	0	966
WWC3	WWC3	630	920	724	1922	865	822	1172	2577	1427
LOC120611681	LOC120611681	3	5	5	8	4	1	1	3	7
LOC120612305	LOC120612305	0	0	0	1	0	0	0	0	0
LOC120613135	LOC120613135	0	3	0	0	0	0	0	0	1
LOC120612036	LOC120612036	30	16	17	8	3	0	0	0	12
LOC120613089	LOC120613089	2	6	0	0	0	0	0	0	0
LDOC1	LDOC1	317	442	790	148	365	28	39	69	267
LOC120612068	LOC120612068	0	0	0	0	0	0	0	1	0
LOC120612132	LOC120612132	0	1	0	0	0	0	0	0	0
ATP11C	ATP11C	4835	4287	4334	3563	3324	721	1059	803	2394
MCF2	MCF2	0	123	1204	0	620	0	0	0	1
FGF13	FGF13	0	0	0	0	0	0	0	4	0
LOC120612975	LOC120612975	0	2	0	0	0	0	0	0	1
ZIC3	ZIC3	0	0	0	0	1	0	0	0	0
LOC120612180	LOC120612180	0	1	1	4	2	1	0	1	0
RBMX	RBMX	18126	20302	16957	23870	17506	3485	4043	6183	18708
LOC120613249	LOC120613249	0	0	0	1	0	0	0	0	0
ARHGEF6	ARHGEF6	33	27	22	93	98	303	602	322	69
VGLL1	VGLL1	51	10	8	1	1	0	0	0	1
HTATSF1	HTATSF1	5706	5102	5388	3892	2882	1358	1526	1687	3580
LOC120612459	LOC120612459	20	14	16	6	7	0	6	2	8
MAP7D3	MAP7D3	1546	2139	2053	1762	1605	198	437	523	1188
FHL1	FHL1	2229	2698	3477	4241	3110	525	989	1153	4289
SLC9A6	SLC9A6	1188	1350	1062	1186	972	1187	1443	812	999
MMGT1	MMGT1	1822	2162	1523	2543	1741	635	770	717	1649
LOC120612221	LOC120612221	6	10	11	14	23	0	0	0	7
LOC120612515	LOC120612515	1065	820	670	882	608	295	390	250	653
LOC120612540	LOC120612540	88	119	212	191	133	34	54	23	124
CT55	CT55	1	1	2	3	2	0	0	0	5
MOSPD1	MOSPD1	922	897	905	760	586	567	748	606	614
LOC120612562	LOC120612562	2	1	5	4	1	0	1	0	0
PABIR3	PABIR3	15	16	93	43	25	21	23	15	15
PABIR2	PABIR2	1960	2856	3948	3021	3289	853	1017	806	2705
PLAC1	PLAC1	1	0	3	0	2	0	0	0	0
HPRT1	HPRT1	1204	2236	2028	1225	1223	1091	1095	1104	1201
PHF6	PHF6	4804	4535	3970	4531	3618	930	1357	1093	3155
CCDC160	CCDC160	3	2	16	2	4	0	0	0	1
LOC120612737	LOC120612737	1	13	75	9	35	0	0	0	8
GPC3	GPC3	21415	17138	24811	5614	4057	486	419	860	9120
LOC120613324	LOC120613324	0	0	1	1	0	0	0	0	0
LOC120613285	LOC120613285	2	7	4	3	1	0	0	0	2
GPC4	GPC4	130	248	357	110	37	195	194	342	68
USP26	USP26	1	1	3	2	1	0	0	0	1
HS6ST2	HS6ST2	1	1	2	0	0	0	1	4	0
MBNL3	MBNL3	1029	720	353	2036	1118	590	837	546	1336
RAP2C	RAP2C	3231	3621	2759	3176	1780	1908	2230	1728	2533
FRMD7	FRMD7	6	0	2	0	1	1	3	2	2
STK26	STK26	242	52	236	10	1	0	0	0	11
TIMD4	TIMD4	1	1	0	2	0	2	1	0	2
HAVCR1	HAVCR1	20	20	17	29	4	3	20	3	9
HAVCR2	HAVCR2	241	149	248	263	118	65	92	31	82
MED7	MED7	2384	2557	2406	2704	1742	1082	1146	1404	2228
LOC120613844	LOC120613844	6	3	4	14	3	0	0	0	11
ITK	ITK	358	107	17	586	18	0	0	0	428
CYFIP2	CYFIP2	1941	2272	2516	2580	2049	10	6	5	2350
LOC120613923	LOC120613923	0	0	0	0	0	2	0	0	0
NIPAL4	NIPAL4	17	20	27	39	44	249	166	286	19
ADAM19	ADAM19	315	222	114	340	96	1994	1952	3267	258
LOC120613964	LOC120613964	0	0	0	1	0	6	15	27	0
THG1L	THG1L	821	1003	1045	908	760	540	572	632	611
LSM11	LSM11	1012	1269	1604	1183	1033	266	343	308	882
CLINT1	CLINT1	5178	5596	5006	4889	5229	1615	1944	4316	3571
LOC120614019	LOC120614019	3	5	5	1	4	0	0	0	1
EBF1	EBF1	380	105	77	364	147	1959	3010	5805	450
RNF145	RNF145	3220	3073	2088	8095	4180	5288	4392	5481	6546
UBLCP1	UBLCP1	4098	4549	3082	3428	2582	1356	1613	2212	3054
IL12B	IL12B	3	2	0	3	1	0	2	0	4
LOC120614277	LOC120614277	0	0	0	0	0	0	0	1	0
ADRA1B	ADRA1B	1	0	0	3	0	0	2	12	0
TTC1	TTC1	1271	1410	1124	1230	1050	706	848	893	1160
PWWP2A	PWWP2A	1699	1609	1435	1790	1058	589	927	2347	1119
CCNJL	CCNJL	136	105	139	84	88	0	0	25	40
C1QTNF2	C1QTNF2	11	18	12	24	27	68	92	156	70
ZBED8	ZBED8	1025	1001	932	1143	637	590	769	339	955
SLU7	SLU7	1207	1241	1553	1633	1270	1366	1738	1144	1429
PTTG1	PTTG1	982	1051	1211	1280	960	117	175	527	1565
LOC120614372	LOC120614372	1	0	0	2	0	0	0	0	0
ATP10B	ATP10B	2	3	2	8	2	2	2	0	10
GABRB2	GABRB2	60	60	104	543	296	0	0	0	405
GABRA6	GABRA6	0	0	0	0	0	0	0	0	1
LOC120614485	LOC120614485	1	3	3	1	1	0	2	1	0
CCNG1	CCNG1	37214	47231	29648	51922	26137	24676	30498	24885	41762
NUDCD2	NUDCD2	1280	1835	1605	1730	1026	1052	968	1160	1573
HMMR	HMMR	1756	2416	2297	2368	2196	160	381	668	1556
MAT2B	MAT2B	5924	5628	5115	4785	3461	2415	2421	865	3661
LOC120616738	LOC120616738	0	1	0	1	0	0	0	0	0
LOC120614528	LOC120614528	2	0	1	5	9	0	0	0	12
LOC120616946	LOC120616946	1	0	0	0	0	0	0	0	0
TENM2	TENM2	0	0	0	1	2	0	0	0	2
LOC120614653	LOC120614653	0	0	0	1	1	5	2	0	1
WWC1	WWC1	17	222	315	57	142	361	194	249	49
LOC120614646	LOC120614646	0	0	0	0	0	2	0	0	0
RARS1	RARS1	4758	6911	6477	4605	3684	2085	2299	3023	3726
FBLL1	FBLL1	9	9	7	3	5	3	0	2	3
PANK3	PANK3	5270	5484	4803	5277	4073	2876	3984	2455	3544
SLIT3	SLIT3	120	72	49	138	32	11653	14326	2497	136
LOC120614656	LOC120614656	2	0	0	0	0	1	1	0	0
SPDL1	SPDL1	2599	3474	2761	3889	3045	242	399	764	3154
DOCK2	DOCK2	13	20	16	25	18	1	2	6	13
INSYN2B	INSYN2B	488	526	549	465	253	2	0	10	231
LOC120614713	LOC120614713	1	0	0	1	1	0	0	1	2
FOXI1	FOXI1	0	0	0	0	1	0	0	0	2
CUNH5orf58	CUNH5orf58	6	3	6	2	4	7	7	37	2
LCP2	LCP2	10	1	0	4	0	0	0	3	1
KCNIP1	KCNIP1	18	7	0	14	0	0	0	0	9
KCNMB1	KCNMB1	16	40	2	121	12	0	0	5	87
LOC120614810	LOC120614810	0	0	0	8	1	0	0	0	3
RANBP17	RANBP17	226	248	195	540	441	84	146	228	533
NPM1	NPM1	58119	80458	89601	90003	65142	14350	14075	30775	80816
FGF18	FGF18	5	2	1	3	0	14	8	278	9
LOC120617017	LOC120617017	1	3	1	1	0	0	0	0	0
FBXW11	FBXW11	2611	2359	1828	2990	2554	1608	1862	2065	2889
LOC120614946	LOC120614946	113	134	150	182	133	143	203	93	87
STK10	STK10	889	855	642	862	773	436	454	1887	1018
LOC120614970	LOC120614970	25	27	17	26	17	21	23	22	42
EFCAB9	EFCAB9	7	14	17	11	8	6	7	1	3
UBTD2	UBTD2	1749	1664	1264	3245	2024	583	645	1887	3661
SH3PXD2B	SH3PXD2B	2281	1604	1088	1977	1551	1133	1574	3131	2040
LOC120614973	LOC120614973	0	0	0	0	1	0	0	1	1
LOC120614976	LOC120614976	5	3	4	1	1	0	0	0	5
LOC120617115	LOC120617115	0	1	0	0	1	0	0	0	0
LOC120615038	LOC120615038	3	0	0	5	1	0	0	0	11
NEURL1B	NEURL1B	495	305	273	566	487	81	148	260	1100
ERGIC1	ERGIC1	261	211	161	277	164	546	812	970	177
DUSP1	DUSP1	474	260	314	1202	3128	2364	2315	3069	702
LOC120615030	LOC120615030	0	4	1	3	8	3	2	2	2
LOC120615034	LOC120615034	0	0	0	0	0	9	6	3	0
LOC120615044	LOC120615044	536	538	386	535	372	1318	1499	2320	562
RPL26L1	RPL26L1	3120	4158	3278	3266	2568	864	716	1560	4445
ATP6V0E1	ATP6V0E1	2383	2358	1941	2219	1575	4458	3881	5527	3471
CREBRF	CREBRF	98	140	187	248	194	442	1017	115	118
BNIP1	BNIP1	600	810	609	706	555	509	509	693	603
NKX2-5	NKX2-5	0	0	0	35	11	0	0	0	87
LOC120613485	LOC120613485	0	0	1	2	0	0	0	0	1
LOC120617019	LOC120617019	0	0	0	0	1	0	0	0	0
STC2	STC2	7	12	72	110	79	2102	2694	1608	17
LOC120613647	LOC120613647	3	0	1	4	3	6	15	10	2
LOC120617051	LOC120617051	0	0	1	0	0	0	0	0	1
BOD1	BOD1	1812	2091	2000	2075	1413	797	725	1388	2476
LOC120615150	LOC120615150	1	0	0	4	2	1	3	4	3
CPEB4	CPEB4	1442	1636	1379	2337	1724	1457	2015	2275	1551
CUNH5orf47	CUNH5orf47	6	5	9	59	19	2	1	1	39
NSG2	NSG2	19	26	5	2	2	1	0	1	2
MSX2	MSX2	19	15	12	60	29	1	1	190	54
DRD1	DRD1	1	0	0	11	4	0	0	15	2
SFXN1	SFXN1	3719	4695	3585	4694	3803	521	613	558	4271
HRH2	HRH2	1	15	4	13	24	0	0	0	6
LOC120615329	LOC120615329	5	2	2	7	7	1	2	7	12
THOC3	THOC3	1946	2938	1914	2106	1467	732	658	1187	2431
SIMC1	SIMC1	1076	1057	708	939	853	281	299	911	972
KIAA1191	KIAA1191	1647	1353	1391	1878	1287	2422	2163	2500	2119
ARL10	ARL10	1200	1842	2529	2068	2589	1191	1383	1722	1296
TMEM130	TMEM130	5	3	3	32	8	0	0	1	24
NPTX2	NPTX2	1	0	0	1	0	0	0	7	0
LOC120613528	LOC120613528	0	0	0	1	0	0	0	0	0
BAIAP2L1	BAIAP2L1	63	316	352	395	503	415	365	352	261
BRI3	BRI3	250	285	283	331	229	1004	794	1158	502
LOC120615466	LOC120615466	6	6	2	15	13	16	42	13	14
LOC120615475	LOC120615475	5	7	2	9	7	14	16	8	9
TECPR1	TECPR1	177	142	129	237	216	624	652	543	338
BHLHA15	BHLHA15	2	5	6	18	12	0	0	0	10
LMTK2	LMTK2	1113	1213	866	1479	1323	579	721	785	1137
LOC120616650	LOC120616650	0	0	0	0	0	5	6	1	0
OCM2	OCM2	0	1	0	0	0	1	1	1	0
LOC120616648	LOC120616648	65	70	56	89	63	14	14	3	123
CCZ1	CCZ1	1521	1923	1573	1383	1164	1162	1215	1570	1190
LOC120616418	LOC120616418	73	72	43	81	48	104	185	104	49
PMS2	PMS2	838	1033	678	1023	740	414	503	349	1102
LOC120617207	LOC120617207	0	0	0	1	0	0	0	0	0
LOC120616680	LOC120616680	2	7	1	4	2	0	0	0	1
AIMP2	AIMP2	1225	1609	1218	1210	915	402	315	703	1533
EIF2AK1	EIF2AK1	3364	3865	3437	3551	2973	1859	2219	2648	3882
ANKRD61	ANKRD61	3	2	2	0	5	0	0	1	0
USP42	USP42	882	803	632	676	540	295	371	705	552
LOC120616656	LOC120616656	1	0	0	0	1	3	8	13	0
CYTH3	CYTH3	953	873	715	1121	762	3617	3265	5737	1051
LOC120613663	LOC120613663	96	101	88	86	49	88	109	97	66
LOC120616816	LOC120616816	2	7	4	3	4	0	0	0	4
RAC1	RAC1	12508	11542	7171	9175	5112	8665	8227	12392	9615
DAGLB	DAGLB	821	882	590	993	647	1138	1181	1369	853
KDELR2	KDELR2	4376	4772	4169	4414	3215	9361	7289	8707	3791
LOC120616629	LOC120616629	409	163	145	1556	855	8	14	80	1709
ZDHHC4	ZDHHC4	800	835	732	1036	678	389	407	589	989
CUNH7orf26	CUNH7orf26	452	483	358	377	325	262	266	408	500
LOC120616664	LOC120616664	0	0	0	0	0	0	0	1	1
ZNF853	ZNF853	144	116	78	127	116	45	73	122	148
ZNF316	ZNF316	1649	1711	1407	1575	1690	734	873	1361	1613
LOC120616640	LOC120616640	687	655	541	489	376	87	130	93	388
ZNF12	ZNF12	2065	2040	1921	2536	2212	1396	2137	1383	1727
LOC120613679	LOC120613679	0	0	1	3	1	0	0	0	0
RBAK	RBAK	1730	1764	1440	1880	1914	1239	1871	1380	978
LOC120615486	LOC120615486	83	125	164	177	110	150	124	45	181
RNF216	RNF216	954	1277	963	970	1037	859	946	1222	1017
FSCN1	FSCN1	4511	3145	1869	2980	2116	504	491	8196	5026
LOC120615537	LOC120615537	2	1	0	8	1	19	25	14	6
LOC120613712	LOC120613712	1	2	0	6	0	37	37	24	4
LOC120615546	LOC120615546	5	3	2	7	1	3	5	2	4
LOC120615549	LOC120615549	4	5	5	3	1	2	3	2	3
LOC120615531	LOC120615531	25	43	62	160	214	6	6	32	213
LOC120615541	LOC120615541	9	13	21	12	30	13	25	20	8
ACTB	ACTB	37153	42017	25410	33735	22830	62055	46527	92814	29650
FBXL18	FBXL18	736	819	546	632	550	487	657	500	670
TNRC18	TNRC18	1031	902	836	1002	1039	1687	2301	2529	1180
LOC120615600	LOC120615600	1	2	0	1	1	0	5	1	0
LOC120617014	LOC120617014	3	2	1	4	1	0	0	0	0
SLC29A4	SLC29A4	506	316	260	508	360	1	1	4	822
WIPI2	WIPI2	1769	1735	1344	1415	1121	1407	1654	1483	1882
MMD2	MMD2	11	7	11	37	14	0	0	0	29
RADIL	RADIL	27	49	76	84	125	68	47	89	76
AP5Z1	AP5Z1	247	215	264	341	331	335	354	368	497
LOC120615657	LOC120615657	9	3	6	6	3	11	9	8	6
FOXK1	FOXK1	2118	2404	2060	2113	2091	2000	2548	4106	1815
LOC120615697	LOC120615697	1	1	0	0	0	6	7	2	3
SDK1	SDK1	75	64	41	164	77	618	761	24	99
LOC120617023	LOC120617023	7	7	2	2	4	0	0	0	0
LOC120616885	LOC120616885	0	0	0	1	0	0	0	0	0
CARD11	CARD11	9	13	0	162	66	1	0	0	113
GNA12	GNA12	1315	1418	1103	1314	1110	1911	1805	2100	1851
AMZ1	AMZ1	8	10	11	21	29	0	1	1	30
BRAT1	BRAT1	470	485	480	393	314	189	156	125	524
IQCE	IQCE	927	1021	509	1069	682	859	1019	1018	1369
TTYH3	TTYH3	604	533	333	549	519	178	169	564	616
LFNG	LFNG	34	60	91	351	116	0	1	1944	215
GRIFIN	GRIFIN	0	0	0	5	2	0	0	0	2
LOC120615811	LOC120615811	9	5	22	6	3	11	11	14	7
FAM20C	FAM20C	290	340	373	333	280	1781	1552	12499	436
LOC120615815	LOC120615815	2	2	3	18	14	0	1	121	8
LOC120617040	LOC120617040	0	0	0	0	0	0	0	0	1
PDGFA	PDGFA	67	98	119	133	61	268	244	1976	138
LOC120615871	LOC120615871	0	3	0	2	0	0	0	0	3
PRKAR1B	PRKAR1B	111	126	203	313	190	106	130	192	356
DNAAF5	DNAAF5	1060	1502	1122	1230	1123	450	478	673	1685
SUN1	SUN1	2332	2869	2424	3683	3111	2592	2927	6610	3259
GET4	GET4	855	1050	907	945	834	600	483	1100	1616
ADAP1	ADAP1	165	106	108	180	113	19	32	18	299
LOC120616032	LOC120616032	1065	1366	1307	1364	1078	521	492	946	1356
LOC120613733	LOC120613733	8	8	8	16	23	1	1	0	28
CUNH7orf50	CUNH7orf50	264	300	313	256	177	227	186	278	287
GPR146	GPR146	2	3	0	5	4	15	30	10	6
LOC120616049	LOC120616049	1	0	0	5	2	0	0	0	4
GPER1	GPER1	3	1	0	4	0	0	0	0	10
ZFAND2A	ZFAND2A	307	394	196	316	295	334	329	993	424
LOC120616044	LOC120616044	271	282	165	294	190	255	261	206	312
LOC120616050	LOC120616050	0	0	0	0	0	5	4	7	0
LOC120616064	LOC120616064	31	50	42	41	37	20	11	63	58
MICALL2	MICALL2	262	326	290	470	408	149	158	297	462
INTS1	INTS1	2189	2502	2125	2196	2153	1078	1200	1410	2475
MAFK	MAFK	208	212	175	270	234	472	465	640	233
TMEM184A	TMEM184A	7	0	2	59	23	0	0	1	35
PSMG3	PSMG3	1199	1472	976	1222	878	872	789	1953	2133
LOC120616119	LOC120616119	12	10	19	14	10	9	3	6	14
ELFN1	ELFN1	1	0	2	0	1	62	78	172	2
MAD1L1	MAD1L1	451	469	396	525	381	336	355	405	572
MRM2	MRM2	643	695	642	808	573	731	613	737	843
SNX8	SNX8	407	509	371	376	316	453	453	1075	559
LOC120616310	LOC120616310	81	133	107	155	93	102	88	107	143
LOC120616275	LOC120616275	176	220	232	356	239	126	136	57	271
EIF3B	EIF3B	10108	14245	11304	8936	8188	3030	2840	5456	8096
LOC120616252	LOC120616252	10	14	12	12	3	0	8	8	14
CHST12	CHST12	176	206	148	149	120	262	240	557	206
RNF146	RNF146	1447	1481	1332	1449	1060	1570	1632	1220	1252
ECHDC1	ECHDC1	451	1279	1237	644	1033	1412	1744	1656	504
LOC120617352	LOC120617352	52	214	256	109	177	69	59	91	145
SOGA3	SOGA3	14	6	101	9	54	56	85	19	2
KIAA0408	KIAA0408	1	0	32	0	32	11	51	4	0
THEMIS	THEMIS	0	0	0	0	0	1	0	0	0
PTPRK	PTPRK	2988	3327	3265	2757	3011	2	2	25	3186
LOC120617489	LOC120617489	4	11	48	30	91	1	0	113	23
LOC120618451	LOC120618451	11	16	23	9	7	0	0	0	3
LOC120617500	LOC120617500	0	0	0	0	0	1	0	0	0
IGF2R	IGF2R	7275	7885	5782	6761	5377	3822	5319	8192	4959
LOC120617511	LOC120617511	5	3	2	9	2	0	0	1	3
LOC120617524	LOC120617524	5	1	0	0	2	0	0	0	5
SLC22A3	SLC22A3	10	14	42	9	1	0	1	117	4
PLG	PLG	12	9	1	35	3	4	2	1	46
MAP3K4	MAP3K4	1583	1936	1662	1766	1675	377	422	329	1405
LOC120618305	LOC120618305	77	82	56	65	70	1	0	0	35
AGPAT4	AGPAT4	683	701	427	745	555	2	0	3	1010
PRKN	PRKN	8	1	1	4	5	14	21	19	3
LOC120618356	LOC120618356	1	0	0	0	0	0	0	0	0
PACRG	PACRG	0	0	0	0	0	2	1	0	0
LOC120617577	LOC120617577	1	0	0	2	0	1	4	1	3
LOC120617564	LOC120617564	2	0	0	9	3	6	22	19	0
LOC120617570	LOC120617570	4	4	1	8	2	10	18	17	4
QKI	QKI	1370	1645	1102	2237	1843	2480	5214	6416	918
LOC120617604	LOC120617604	0	0	0	3	0	0	0	0	4
CUNH6orf118	CUNH6orf118	69	54	14	41	23	1	0	1	66
PDE10A	PDE10A	2584	1927	1181	3527	2212	23	31	212	3199
LOC120618404	LOC120618404	2	2	0	0	0	0	0	0	0
TBXT	TBXT	3	0	0	1	1	0	2	0	0
PRR18	PRR18	3	6	3	4	0	169	185	283	4
SFT2D1	SFT2D1	735	977	887	997	697	940	783	1545	912
LOC120617640	LOC120617640	6	10	12	11	8	1	2	6	6
MPC1	MPC1	1487	1812	1388	1923	1191	459	393	617	2643
RPS6KA2	RPS6KA2	1074	804	558	1159	720	341	314	456	1075
LOC120617648	LOC120617648	4	1	3	4	2	0	0	0	5
RNASET2	RNASET2	827	914	1069	1136	974	3160	3070	3703	1180
LOC120617284	LOC120617284	0	0	0	2	0	0	1	0	2
CEP43	CEP43	1261	1374	837	1393	1115	316	427	3044	1529
CCR6	CCR6	1	0	2	8	2	0	0	0	0
LOC120618509	LOC120618509	0	0	1	0	0	0	0	0	0
UNC93A	UNC93A	0	3	2	0	3	0	0	2	0
LOC120617728	LOC120617728	19	21	3	54	18	14	15	74	27
LOC120617740	LOC120617740	10	1	0	10	3	0	1	9	18
LOC120617735	LOC120617735	0	0	1	6	2	0	1	2	1
LOC120617716	LOC120617716	0	0	0	1	0	4	8	11	0
LOC120617752	LOC120617752	3	2	4	2	1	11	14	8	6
LOC120617758	LOC120617758	2	9	0	22	0	437	385	83	14
LOC120617828	LOC120617828	2	0	0	2	2	3	1	2	2
AFDN	AFDN	2828	3208	2675	4124	4097	1597	2483	3641	4105
KIF25	KIF25	7	3	1	1	5	4	6	2	8
DACT2	DACT2	2	1	4	7	9	0	0	0	17
SMOC2	SMOC2	21	30	21	99	37	4910	2816	1514	53
LOC120617304	LOC120617304	0	0	0	1	0	19	9	5	0
LOC120617965	LOC120617965	4	4	1	22	5	325	266	101	5
THBS2	THBS2	2	6	0	1	1	30896	34809	11480	2
LOC120617311	LOC120617311	0	0	0	0	0	11	9	6	0
WDR27	WDR27	53	52	60	60	64	71	69	46	60
CUNH6orf120	CUNH6orf120	828	1167	1088	1200	770	1316	1554	1396	1134
PHF10	PHF10	1991	2262	2250	2290	1824	2829	2733	4201	2311
DYNLT2	DYNLT2	268	182	175	350	235	141	116	77	284
ERMARD	ERMARD	571	705	740	695	508	545	681	547	586
LOC120618277	LOC120618277	0	1	6	0	1	0	0	0	1
LOC120617315	LOC120617315	0	1	0	3	0	0	1	3	5
DLL1	DLL1	2	2	6	15	4	19	21	1938	6
FAM120B	FAM120B	1112	1048	1086	1354	1173	764	953	1011	1301
LOC120618221	LOC120618221	30	15	28	8	34	9	11	8	16
LOC120618229	LOC120618229	9	9	4	5	19	5	6	2	1
PSMB1	PSMB1	5853	7086	4226	5319	2977	2327	2108	4423	6096
LOC120618243	LOC120618243	674	813	564	491	445	300	283	521	715
PDCD2	PDCD2	1074	1406	1308	919	711	934	824	1229	1335
FAM183A	FAM183A	3	3	4	4	6	7	6	22	9
EBNA1BP2	EBNA1BP2	2267	3140	2566	2298	1709	754	776	1725	1967
CFAP57	CFAP57	22	16	30	43	44	1	5	8	22
CUNH1orf210	CUNH1orf210	15	14	2	48	5	0	3	1	68
TIE1	TIE1	0	3	1	21	5	1	1	0	19
MPL	MPL	0	1	0	0	1	14	11	14	0
MED8	MED8	1030	1008	757	897	578	390	443	545	815
LOC120619219	LOC120619219	0	0	0	0	0	2	0	2	0
CDC20	CDC20	2002	2916	2286	2001	1812	145	267	800	2357
ELOVL1	ELOVL1	1143	1613	1182	1446	1032	1637	1647	2113	1113
LOC120619280	LOC120619280	19	12	6	10	1	1	3	5	11
SZT2	SZT2	1123	1134	773	1073	1061	708	1105	570	899
HYI	HYI	93	107	135	177	87	559	485	844	184
PTPRF	PTPRF	5137	6198	5606	6450	5442	1282	1212	800	5079
LOC120619297	LOC120619297	2	2	0	3	1	1	4	0	4
KDM4A	KDM4A	4168	3631	2734	3733	2747	2106	2942	2109	3533
ST3GAL3	ST3GAL3	942	1067	938	1192	841	697	748	574	1475
ARTN	ARTN	20	15	29	21	19	8	11	3	12
IPO13	IPO13	989	1068	954	1046	921	659	721	406	1105
DPH2	DPH2	414	486	490	438	358	331	374	338	475
ATP6V0B	ATP6V0B	1470	1502	1122	1417	1019	1225	1122	1594	2179
B4GALT2	B4GALT2	1088	1169	883	1041	729	1139	1066	1650	1543
CCDC24	CCDC24	207	291	233	167	132	50	68	53	149
SLC6A9	SLC6A9	10	8	60	38	48	152	219	80	34
DMAP1	DMAP1	991	1040	812	732	519	469	443	531	966
ERI3	ERI3	1254	1509	1262	1213	974	764	739	998	1458
RNF220	RNF220	7	2	1	0	1	0	0	0	0
LOC120619677	LOC120619677	1	0	1	4	1	1	2	9	2
LOC120619636	LOC120619636	1734	1842	1733	2051	1446	1330	1232	1291	2825
TMEM53	TMEM53	465	363	391	561	351	522	503	640	764
ARMH1	ARMH1	29	25	65	38	24	47	55	96	28
LOC120619674	LOC120619674	8	6	6	10	11	1	0	1	6
LOC120581405	LOC120581405	24	52	84	23	54	0	4	9	414
KIF2C	KIF2C	1807	2294	2251	2188	1872	108	210	409	2235
RPS8	RPS8	27173	32904	37256	46525	31852	18968	16140	36789	45015
LOC120581460	LOC120581460	5	15	9	26	18	3	4	8	24
LOC120581474	LOC120581474	14	34	40	54	43	16	7	15	29
LOC120581470	LOC120581470	13	29	29	44	33	9	8	28	40
LOC120581466	LOC120581466	11	40	43	44	28	11	7	20	47
BEST4	BEST4	10	6	11	42	19	24	33	32	68
PLK3	PLK3	317	323	165	237	296	120	130	179	302
DYNLT4	DYNLT4	0	0	0	4	3	84	68	59	12
BTBD19	BTBD19	87	73	24	182	108	413	542	278	160
LOC120619957	LOC120619957	1	0	3	4	1	2	0	1	0
PTCH2	PTCH2	566	387	49	447	100	3	4	13	838
EIF2B3	EIF2B3	1685	2061	1726	1880	1278	695	645	940	1941
HECTD3	HECTD3	1153	1459	1114	1119	910	634	843	594	1205
UROD	UROD	786	933	976	926	820	1338	1338	1913	1458
ZSWIM5	ZSWIM5	51	25	9	37	12	1	5	2	22
HPDL	HPDL	0	0	0	0	0	0	0	1	2
MUTYH	MUTYH	379	456	447	455	337	248	229	421	441
TOE1	TOE1	331	382	254	329	355	188	251	556	444
TESK2	TESK2	151	71	92	74	85	53	115	38	49
CCDC163	CCDC163	259	321	410	427	394	76	118	169	406
MMACHC	MMACHC	312	351	317	439	379	57	103	97	289
PRDX1	PRDX1	19008	24306	17509	17327	12551	3781	3524	9842	21354
AKR1A1	AKR1A1	2971	3478	3625	4115	2873	1537	1592	2375	3833
LOC120620125	LOC120620125	18451	19566	13017	17953	12940	754	749	1574	14947
CCDC17	CCDC17	13	13	17	7	16	13	14	11	16
GPBP1L1	GPBP1L1	3433	3557	4263	4468	3650	2684	2966	1468	2631
LOC120620169	LOC120620169	102	78	67	87	170	39	45	22	28
TMEM69	TMEM69	910	1035	964	821	526	473	521	627	791
LOC120620138	LOC120620138	1250	1485	1033	1537	997	885	1264	719	1290
MAST2	MAST2	1418	1592	1317	2310	2035	2791	3527	3232	2032
LOC120620206	LOC120620206	2137	1694	480	1212	553	184	523	160	912
TSPAN1	TSPAN1	0	0	0	4	3	0	0	0	1
POMGNT1	POMGNT1	2526	2890	2444	4123	2547	2092	1943	2613	4139
LURAP1	LURAP1	825	1188	1169	2218	1612	691	1360	1261	988
RAD54L	RAD54L	642	1054	764	1120	969	62	86	227	1276
LRRC41	LRRC41	6311	5875	3916	7100	5041	2609	2895	4569	9608
LOC120620319	LOC120620319	9317	10453	9287	9170	7258	4274	3798	6861	9586
LOC120620255	LOC120620255	1255	1258	781	1205	766	510	598	484	1172
LOC120620326	LOC120620326	5	5	2	6	4	0	2	1	3
DMBX1	DMBX1	0	0	0	0	0	0	0	1	0
TMEM275	TMEM275	1	1	0	23	3	0	0	0	18
KNCN	KNCN	3	0	2	0	0	0	0	0	0
MKNK1	MKNK1	783	704	577	750	785	357	515	378	765
MOB3C	MOB3C	206	124	157	76	56	175	207	297	58
ATPAF1	ATPAF1	2817	3031	2955	3268	2359	1194	1422	1222	3223
TEX38	TEX38	3	3	0	5	0	5	0	0	4
EFCAB14	EFCAB14	1206	1170	1182	1328	1041	1884	2501	2298	1015
LOC120620394	LOC120620394	7	6	0	4	0	11	11	7	2
LOC120620411	LOC120620411	4	9	3	111	26	7	2	149	61
PDZK1IP1	PDZK1IP1	0	0	0	2	3	0	0	1	0
TAL1	TAL1	67	31	23	261	116	4	4	8	250
STIL	STIL	1724	2318	2026	1878	1845	170	333	467	1762
CMPK1	CMPK1	2524	2827	2035	2347	1576	3905	4766	3908	1908
LOC120623089	LOC120623089	183	325	196	162	243	0	0	4	77
FOXD2	FOXD2	99	69	105	147	67	88	80	153	150
TRABD2B	TRABD2B	2	3	10	9	16	13	12	14	5
LOC120620556	LOC120620556	0	0	0	1	0	0	0	0	0
LOC120620526	LOC120620526	0	3	1	2	1	1	2	10	0
LOC120619006	LOC120619006	0	0	4	0	0	1	1	1	0
LOC120618647	LOC120618647	0	0	1	0	0	0	0	0	0
SPATA6	SPATA6	1116	1556	1660	1760	1405	904	1643	710	664
AGBL4	AGBL4	2	0	4	1	2	2	3	0	0
BEND5	BEND5	254	183	203	426	196	87	110	66	475
ELAVL4	ELAVL4	6	1	0	0	0	0	0	1	0
LOC120623049	LOC120623049	0	2	0	0	0	0	0	0	1
DMRTA2	DMRTA2	1	1	3	11	4	4	2	1	2
FAF1	FAF1	5094	3879	2857	7335	3146	1708	1754	1608	7933
CDKN2C	CDKN2C	361	645	683	601	428	1357	1078	900	746
CUNH1orf185	CUNH1orf185	0	0	1	2	2	42	59	39	2
LOC120581382	LOC120581382	0	1	0	1	0	0	0	0	0
RNF11	RNF11	1836	1874	1733	2062	1666	5851	7520	5487	1414
TTC39A	TTC39A	178	132	100	377	195	134	104	29	360
LOC120620870	LOC120620870	7	4	5	5	12	2	3	3	10
LOC120618695	LOC120618695	7	5	5	41	11	6	6	0	44
EPS15	EPS15	2053	3379	4119	3623	3545	3837	5256	3782	2221
LOC120620877	LOC120620877	8	1	1	7	22	1	1	2	3
LOC120620933	LOC120620933	0	1	0	0	0	0	0	0	0
OSBPL9	OSBPL9	2874	3058	3064	3220	2492	2563	3207	3182	2649
LOC120581539	LOC120581539	0	0	1	2	0	0	0	0	0
NRDC	NRDC	5919	5885	4876	4677	3313	3497	4395	4311	3853
RAB3B	RAB3B	161	80	98	162	120	36	96	26	75
LOC120620981	LOC120620981	2127	2324	2328	2451	1842	1818	1501	2199	2304
BTF3L4	BTF3L4	3286	2713	2346	3619	2533	1217	1302	1585	2970
LOC120620995	LOC120620995	44	38	36	59	29	21	28	18	40
LOC120581378	LOC120581378	0	1	0	0	0	0	1	0	4
ZFYVE9	ZFYVE9	1835	1846	1461	2326	1529	651	1034	485	1461
CC2D1B	CC2D1B	1441	1614	1194	1883	1515	973	1299	1415	1654
ORC1	ORC1	2493	3995	4098	3740	2968	46	79	198	3534
PRPF38A	PRPF38A	1950	2283	1813	2228	1672	882	959	1621	1995
TUT4	TUT4	2827	2758	2685	3973	2904	962	1581	1030	2701
GPX7	GPX7	6	4	0	9	0	1087	840	532	4
SHISAL2A	SHISAL2A	0	0	0	0	0	9	3	1	0
LOC120621054	LOC120621054	584	826	647	602	569	109	103	134	620
LOC120581329	LOC120581329	0	1	0	0	0	0	0	0	1
ZYG11B	ZYG11B	3165	2819	2265	2876	2232	1090	1834	1166	2061
ZYG11A	ZYG11A	4	7	5	1	36	0	0	0	5
ECHDC2	ECHDC2	457	468	469	783	574	429	498	710	796
LOC120618727	LOC120618727	963	1224	1071	1181	947	971	1584	1965	664
LOC120621097	LOC120621097	1798	2054	1930	2067	1679	5279	5565	6365	2053
PODN	PODN	11	8	6	15	13	4148	3516	3419	10
SLC1A7	SLC1A7	1	1	0	0	1	27	20	27	0
CPT2	CPT2	3627	2917	2145	2898	1690	1829	2684	1069	2919
CZIB	CZIB	633	618	573	692	475	808	648	1545	1104
MAGOH	MAGOH	2606	3504	2966	2945	1991	659	570	1160	2624
LRP8	LRP8	2357	3098	1981	1568	1308	112	180	494	1067
GLIS1	GLIS1	49	58	51	34	27	0	2	10	41
NDC1	NDC1	2911	3952	2720	3673	2377	371	496	534	3178
LOC120581573	LOC120581573	4	6	1	4	2	1	1	2	1
YIPF1	YIPF1	911	620	387	746	495	558	693	475	953
DIO1	DIO1	231	208	234	395	225	292	340	283	223
HSPB11	HSPB11	226	169	162	315	200	163	175	260	262
LRRC42	LRRC42	2009	1991	1673	2180	1411	779	840	1379	2308
LDLRAD1	LDLRAD1	0	0	0	1	4	0	0	0	1
TMEM59	TMEM59	1575	1441	1749	2422	1490	5558	6274	4548	2654
TCEANC2	TCEANC2	801	807	728	697	507	617	625	447	647
CDCP2	CDCP2	2	0	0	0	0	0	0	0	0
LOC120621552	LOC120621552	346	383	343	317	289	133	140	163	247
MRPL37	MRPL37	1379	2034	1570	1031	910	787	627	1366	1397
SSBP3	SSBP3	1060	851	620	973	614	437	522	749	1098
ACOT11	ACOT11	45	41	3	228	82	98	246	212	110
FAM151A	FAM151A	0	1	0	0	0	0	0	0	0
MROH7	MROH7	1	0	0	3	0	0	1	0	0
TTC4	TTC4	2232	2727	2181	2593	1749	805	1017	1288	2013
PARS2	PARS2	205	254	217	251	179	105	126	60	239
TTC22	TTC22	1	1	0	3	0	0	0	0	3
LEXM	LEXM	1	0	0	1	1	0	0	0	0
DHCR24	DHCR24	15661	18815	15547	4772	4026	1443	1859	3143	4979
TMEM61	TMEM61	120	228	269	164	40	42	26	41	152
BSND	BSND	0	0	0	1	0	0	0	1	0
USP24	USP24	3302	4416	3573	3234	3643	1450	2721	2897	2091
LOC120581342	LOC120581342	0	1	0	1	0	0	0	0	1
LOC120621711	LOC120621711	1	0	0	0	1	0	0	2	1
PLPP3	PLPP3	326	224	236	131	122	17629	22153	7144	101
LOC120621726	LOC120621726	1	0	0	1	2	4	7	0	0
PRKAA2	PRKAA2	61	161	158	42	156	0	1	3	13
LOC120621754	LOC120621754	2	1	4	0	4	0	0	0	0
LOC120623008	LOC120623008	1	0	0	0	0	0	0	0	0
DAB1	DAB1	0	0	0	5	2	0	2	1	9
LOC120623155	LOC120623155	1	1	0	0	0	0	0	0	0
OMA1	OMA1	1214	1556	1379	1351	1174	536	604	518	917
TACSTD2	TACSTD2	0	0	0	3	3	2	3	6	4
MYSM1	MYSM1	1664	1558	1177	2345	1997	992	1683	975	1104
LOC120621849	LOC120621849	74	50	50	174	53	109	109	46	107
LOC120621865	LOC120621865	0	0	0	5	1	0	0	0	0
JUN	JUN	2916	1319	1461	7780	27331	2307	2931	1412	1098
LOC120621870	LOC120621870	0	0	1	2	2	0	1	1	0
LOC120621874	LOC120621874	1	0	0	0	0	2	0	0	0
FGGY	FGGY	304	266	383	448	231	104	150	284	278
HOOK1	HOOK1	1	4	14	24	44	0	0	0	15
LOC120621913	LOC120621913	5	18	86	42	276	0	0	20	26
CUNH1orf87	CUNH1orf87	0	0	0	0	0	2	1	0	0
LOC120621921	LOC120621921	2	4	35	0	75	1	0	0	8
LOC120621969	LOC120621969	0	0	0	0	0	2	1	0	0
NFIA	NFIA	291	1375	1634	639	1222	753	995	669	264
TM2D1	TM2D1	2464	2507	2431	2985	2298	1626	1806	1756	2084
PATJ	PATJ	352	553	732	2090	1958	280	608	675	936
LOC120581361	LOC120581361	0	1	0	0	0	0	0	0	1
KANK4	KANK4	26	10	11	22	17	4	11	9	16
LOC120622956	LOC120622956	8	14	3	0	2	0	0	1	2
LOC120622029	LOC120622029	0	0	1	3	0	0	4	0	4
USP1	USP1	2921	3757	3086	4661	3910	1136	1570	1052	3918
DOCK7	DOCK7	4219	4239	3414	4566	2932	3079	5969	5794	2674
ATG4C	ATG4C	843	965	1028	1089	827	463	715	332	646
LOC120581280	LOC120581280	9	0	2	4	4	1	1	1	2
LOC120618791	LOC120618791	1	0	0	0	0	0	0	1	1
ALG6	ALG6	1097	1489	1510	1685	1273	378	591	441	1021
LOC120622391	LOC120622391	0	0	0	3	2	0	0	0	0
LOC120622269	LOC120622269	2177	2639	2401	4069	2687	213	393	553	3141
LOC120581225	LOC120581225	1	0	0	0	0	0	0	0	0
EFCAB7	EFCAB7	358	455	482	766	467	514	741	330	503
LOC120618822	LOC120618822	951	1223	1355	903	715	593	790	1424	669
LOC120581490	LOC120581490	1	0	0	1	0	0	0	0	0
LANCL3	LANCL3	6	2	0	4	1	0	0	0	0
XK	XK	167	456	566	503	643	0	3	12	419
LOC120622444	LOC120622444	32	47	75	132	104	0	0	0	69
DYNLT3	DYNLT3	1718	2130	2049	1560	1180	1856	2613	1636	1137
SYTL5	SYTL5	97	143	122	198	353	0	0	1	165
LOC120618865	LOC120618865	0	0	0	0	2	0	0	0	1
SRPX	SRPX	2750	2352	2198	1352	1442	6212	6816	14672	2929
RPGR	RPGR	1075	1084	1192	1355	1489	77	102	354	987
LOC120622666	LOC120622666	228	244	316	188	178	0	2	56	154
OTC	OTC	4	33	2	0	0	0	0	0	0
LOC120622650	LOC120622650	18	21	26	17	12	0	0	6	10
TSPAN7	TSPAN7	1048	933	1693	870	693	0	0	113	1965
LOC120622705	LOC120622705	4	1	2	3	3	0	0	0	0
MID1IP1	MID1IP1	183	385	590	277	387	315	344	338	312
LOC120622723	LOC120622723	0	0	2	0	0	0	0	0	1
LOC120619081	LOC120619081	4	0	2	8	5	0	0	0	14
LOC120619085	LOC120619085	0	0	0	0	0	0	0	0	2
LOC120622725	LOC120622725	14	36	55	31	19	8	6	2	22
BCOR	BCOR	2589	2317	1925	2308	2282	569	798	20940	2078
LOC120622764	LOC120622764	1	2	4	2	2	11	14	19	2
LOC120622769	LOC120622769	0	0	0	0	0	0	0	1	0
ATP6AP2	ATP6AP2	2723	3132	2708	2558	1728	4439	5216	5235	2809
MPC1L	MPC1L	3	0	1	2	2	1	3	0	3
CUNHXorf38	CUNHXorf38	3050	4013	3067	3682	2391	2458	2249	2153	2826
MED14	MED14	1889	2712	1604	2346	1983	700	1109	1485	1185
LOC120622838	LOC120622838	821	974	316	938	233	24	18	39	1246
LOC120622855	LOC120622855	9	8	4	1	0	0	0	0	1
USP9X	USP9X	27239	25854	16853	28538	16535	5661	9620	6030	17759
LOC120622882	LOC120622882	19	10	9	26	8	24	25	5	30
DDX3X	DDX3X	18292	18820	13983	21930	21712	10563	15483	14692	15698
NYX	NYX	0	0	0	0	0	0	0	1	0
CASK	CASK	3145	2742	2197	2615	1992	2318	2618	3313	2396
GPR82	GPR82	0	0	0	3	1	0	0	0	1
LOC120581659	LOC120581659	11	10	10	9	9	21	33	99	11
LOC120581740	LOC120581740	43	32	3	19	18	434	1024	190	5
LOC120581676	LOC120581676	18	3	0	3	0	106	169	30	0
LOC120581772	LOC120581772	338	307	309	68	37	112	135	122	39
LOC120581756	LOC120581756	2186	1960	1447	1769	945	899	1515	946	1425
LOC120582170	LOC120582170	0	0	0	0	0	0	0	0	2
VIPR2	VIPR2	1	2	1	42	14	12	20	0	25
DYNC2I1	DYNC2I1	822	986	622	1044	867	490	654	993	740
ESYT2	ESYT2	2878	4098	3903	4538	3419	5973	6630	9700	3909
NCAPG2	NCAPG2	1865	2762	1780	2521	1961	840	1041	2022	2682
LOC120582012	LOC120582012	0	3	0	1	2	0	0	0	0
PTPRN2	PTPRN2	548	151	39	258	157	0	1	1	376
LOC120582014	LOC120582014	373	422	286	347	258	303	317	634	528
LOC120582023	LOC120582023	1	0	1	0	0	3	2	2	1
LOC120582029	LOC120582029	10	8	6	7	10	8	7	15	5
LOC120582033	LOC120582033	39	24	17	15	14	7	13	5	18
UBE3C	UBE3C	1652	2231	1938	1749	1739	2009	2555	3102	1340
MNX1	MNX1	15	28	51	57	91	0	0	0	88
NOM1	NOM1	1207	1623	1126	1063	919	708	883	1182	937
LOC120582123	LOC120582123	15	9	8	22	24	1	2	3	3
LMBR1	LMBR1	843	1238	996	1399	1223	333	374	469	1349
RNF32	RNF32	38	48	34	98	74	52	82	39	48
SHH	SHH	0	0	0	0	0	0	0	1	0
RBM33	RBM33	1107	1188	931	994	1189	497	648	734	938
LOC120582136	LOC120582136	11	53	43	82	29	0	0	0	123
EN2	EN2	4	7	8	33	15	1	3	2	39
INSIG1	INSIG1	2725	3734	2960	302	471	1013	1006	1837	425
LOC120582152	LOC120582152	93	120	178	100	98	46	47	58	93
LOC120582200	LOC120582200	1	0	0	1	0	0	0	0	1
PAXIP1	PAXIP1	795	1104	936	938	960	155	156	368	1307
LOC120582797	LOC120582797	0	0	1	0	1	0	0	0	0
SLITRK6	SLITRK6	0	1	150	0	29	0	0	0	2
LOC120582580	LOC120582580	4	20	48	5	39	0	0	0	12
SLITRK5	SLITRK5	37	594	1092	153	715	0	0	0	206
LOC120582262	LOC120582262	0	0	0	0	1	0	0	0	0
LOC120582627	LOC120582627	0	2	0	1	1	1	2	1	2
LOC120582307	LOC120582307	0	0	0	1	0	0	0	0	0
LOC120582211	LOC120582211	311	361	21	584	73	0	0	0	391
LOC120582659	LOC120582659	336	826	1406	1186	3650	40	43	278	622
GPC5	GPC5	0	3	10	1	39	7	17	0	0
GPC6	GPC6	4	26	99	200	337	192	334	558	129
TGDS	TGDS	343	458	475	364	256	316	437	204	147
GPR180	GPR180	484	601	683	798	732	502	585	274	503
SOX21	SOX21	0	2	2	1	0	0	0	0	0
ABCC4	ABCC4	2323	3114	2134	3394	2366	519	647	586	2084
CLDN10	CLDN10	1	13	81	6	51	0	0	0	7
DZIP1	DZIP1	2450	2182	164	3087	2714	6737	7180	7929	3329
DNAJC3	DNAJC3	1945	2677	2783	2316	2008	3963	4964	4921	1235
UGGT2	UGGT2	4533	3605	3342	5150	3879	1435	1870	1898	3479
HS6ST3	HS6ST3	1	1	2	1	5	0	0	0	0
MBNL2	MBNL2	1591	1309	1283	1871	1130	4582	6551	4261	1444
LOC120582552	LOC120582552	14	14	8	13	7	1	5	1	8
RAP2A	RAP2A	2255	2382	2365	1523	1466	3427	3010	1749	988
LOC120582242	LOC120582242	0	0	0	0	0	36	33	6	0
LOC120583580	LOC120583580	67	68	34	57	41	0	23	24	67
LOC120583384	LOC120583384	3	9	4	2	5	1	1	2	6
PARD6G	PARD6G	14	20	9	15	4	1	3	6	21
LOC120583596	LOC120583596	16	31	19	11	17	0	3	0	14
LOC120583606	LOC120583606	1	0	0	2	2	0	0	0	4
ADNP2	ADNP2	960	932	787	899	864	764	781	687	1030
RBFA	RBFA	461	590	465	589	380	475	567	331	672
LOC120583618	LOC120583618	0	2	1	0	0	0	0	0	0
LOC120583676	LOC120583676	9	18	41	33	29	3	6	3	22
LOC120583654	LOC120583654	205	218	196	294	190	90	106	186	293
TXNL4A	TXNL4A	1157	1583	1217	1260	856	273	213	438	1570
HSBP1L1	HSBP1L1	88	177	145	128	137	102	86	80	111
LOC120583812	LOC120583812	2	1	2	0	0	0	0	1	0
SLC66A2	SLC66A2	451	522	425	348	392	251	238	621	616
KCNG2	KCNG2	57	55	134	132	125	2	5	5	166
CTDP1	CTDP1	392	461	339	350	309	181	203	271	385
LOC120583818	LOC120583818	27	44	34	68	40	12	39	25	23
NFATC1	NFATC1	941	1000	945	1288	926	1119	1129	5646	1452
LOC120583834	LOC120583834	2	2	3	0	6	0	1	0	2
ATP9B	ATP9B	773	1025	862	924	700	982	1171	958	926
SALL3	SALL3	1	0	0	0	0	0	1	8	1
GALR1	GALR1	0	0	0	2	0	0	0	2	0
LOC120583869	LOC120583869	573	680	710	1187	757	59	110	103	861
LOC120583906	LOC120583906	0	0	0	4	2	0	2	0	0
LOC120583917	LOC120583917	0	2	0	0	0	0	0	0	0
ZNF236	ZNF236	620	679	612	785	714	706	997	1060	821
ZNF516	ZNF516	1216	918	844	1251	970	258	293	585	1085
LOC120583977	LOC120583977	59	86	94	86	58	33	20	30	92
TSHZ1	TSHZ1	355	419	515	574	361	815	825	882	559
ZADH2	ZADH2	629	1169	1246	985	745	1445	1562	1161	1050
ZNF407	ZNF407	567	553	284	390	381	243	397	308	416
LOC120584028	LOC120584028	271	240	240	298	276	249	284	262	367
CNDP1	CNDP1	30	17	23	62	31	13	30	13	58
CNDP2	CNDP2	4978	6039	5501	3567	3126	2199	2386	4958	4521
DIPK1C	DIPK1C	1	1	7	5	10	0	0	0	2
CUNH18orf63	CUNH18orf63	1	0	0	4	2	0	0	0	0
LOC120584094	LOC120584094	1986	2541	2588	2350	1777	446	427	832	2346
TIMM21	TIMM21	389	478	498	603	457	351	331	335	784
LOC120584107	LOC120584107	0	1	1	2	2	0	0	0	9
FBXO15	FBXO15	12	14	21	36	28	9	24	11	41
LOC120584133	LOC120584133	1	3	2	1	0	7	10	7	8
SOCS6	SOCS6	962	958	767	959	563	695	881	822	580
RTTN	RTTN	572	892	638	885	898	120	194	254	738
CD226	CD226	0	0	0	0	1	0	0	0	0
DOK6	DOK6	30	5	2	1546	122	0	0	145	869
LOC120589719	LOC120589719	0	0	0	1	2	0	0	0	1
CCDC102B	CCDC102B	0	1	0	4	0	3	7	366	2
LOC120584215	LOC120584215	0	1	1	1	2	1	2	1	0
TMX3	TMX3	2003	3003	2827	3045	2122	3810	5105	5142	2040
LOC120584251	LOC120584251	6	2	3	7	1	190	163	292	1
DSEL	DSEL	743	758	553	538	381	6460	10465	7593	309
LOC120590538	LOC120590538	0	2	0	1	1	0	0	0	1
CDH7	CDH7	1	0	0	0	0	0	0	0	0
SERPINB8	SERPINB8	362	626	392	462	429	752	1167	3689	418
LOC120584312	LOC120584312	0	0	0	0	0	0	3	1	0
LOC120583047	LOC120583047	1	0	0	0	0	0	0	0	0
SERPINB12	SERPINB12	0	0	0	1	0	0	0	0	0
SERPINB5	SERPINB5	0	0	1	0	0	0	0	0	0
LOC120584361	LOC120584361	0	0	0	1	0	0	0	0	1
VPS4B	VPS4B	2151	2305	2029	2881	2074	1751	2219	2167	2228
KDSR	KDSR	798	1031	891	1060	788	884	1024	1221	1062
BCL2	BCL2	79	117	68	170	136	0	4	30	94
LOC120583136	LOC120583136	3	0	0	0	0	0	0	0	0
PHLPP1	PHLPP1	593	738	881	793	777	125	166	743	704
LOC120584422	LOC120584422	0	0	0	0	1	0	0	1	0
LOC120584430	LOC120584430	0	2	0	5	0	7	14	4	0
ZCCHC2	ZCCHC2	636	1028	930	1302	1188	406	409	1520	642
TNFRSF11A	TNFRSF11A	15	33	39	38	44	1	1	1	12
LOC120583538	LOC120583538	0	0	1	0	0	0	0	0	1
RELCH	RELCH	1602	1669	1451	1217	1097	950	1267	910	1043
PIGN	PIGN	777	857	922	962	822	453	661	570	674
RNF152	RNF152	41	18	11	92	119	190	163	89	51
LOC120584572	LOC120584572	0	0	0	0	0	1	2	0	0
CDH20	CDH20	0	0	0	4	0	8	3	0	0
MC4R	MC4R	550	183	410	63	184	0	0	0	277
LOC120584599	LOC120584599	2	0	0	1	0	0	0	0	2
PMAIP1	PMAIP1	209	331	316	327	270	19	27	78	245
CCBE1	CCBE1	41	19	38	28	36	2864	3194	3062	14
LOC120590332	LOC120590332	1	2	1	1	0	0	0	0	1
LMAN1	LMAN1	3778	4780	4729	4571	3899	5079	6649	5528	2427
CPLX4	CPLX4	2	0	1	1	1	3	14	1	0
LOC120584652	LOC120584652	4	7	4	7	1	2	6	4	7
RAX	RAX	0	0	0	0	0	5	7	16	3
LOC120584659	LOC120584659	0	1	0	0	1	0	1	3	5
SEC11C	SEC11C	2603	3221	2492	3727	2274	1091	1016	1651	3910
LOC120584712	LOC120584712	3	1	0	2	1	1	0	3	5
ZNF532	ZNF532	4573	3082	1650	4840	2738	1520	1799	1561	4692
LOC120583166	LOC120583166	0	0	0	3	1	0	0	0	4
LOC120590657	LOC120590657	1	0	0	3	0	0	0	0	0
LOC120584727	LOC120584727	4	2	4	8	5	0	0	0	0
ALPK2	ALPK2	12	12	4	10	8	1	0	1	17
NEDD4L	NEDD4L	2155	2040	1458	2305	1877	534	589	124	2297
TRNAV-CAC	TRNAV-CAC	1	0	0	0	1	0	0	0	0
LOC120584768	LOC120584768	146	105	77	127	115	2	3	8	106
LOC120584772	LOC120584772	0	0	0	0	0	0	0	0	1
ATP8B1	ATP8B1	9	13	25	8	10	3746	3554	4305	1
LOC120589374	LOC120589374	0	1	0	1	2	0	0	0	2
NARS1	NARS1	6759	9582	8856	7258	5593	4344	5185	7496	5957
FECH	FECH	909	1057	986	864	896	622	854	1108	825
ONECUT2	ONECUT2	7668	8448	5772	7403	8066	30	90	57	3276
LOC120584865	LOC120584865	1	1	1	2	0	0	1	0	3
ST8SIA3	ST8SIA3	1	0	0	0	0	0	0	0	0
WDR7	WDR7	1003	1162	1122	1351	1157	910	1421	1067	936
TXNL1	TXNL1	3250	4074	4086	3591	2406	2362	2616	3970	3063
LOC120591232	LOC120591232	0	1	0	0	0	0	0	0	0
TCF4	TCF4	4215	4070	3666	3515	3170	2482	3489	2858	2048
CCDC68	CCDC68	1	0	2	1	0	0	1	26	8
RAB27B	RAB27B	4	0	37	0	3	0	0	10	0
LOC120585032	LOC120585032	3	4	0	0	0	9	29	660	0
LOC120589183	LOC120589183	2	4	0	1	2	0	0	0	1
LOC120585100	LOC120585100	0	1	0	0	0	0	0	0	0
LOC120585063	LOC120585063	55	48	31	26	29	2	5	21	35
CUNH18orf54	CUNH18orf54	1200	1779	1790	1822	1835	335	604	867	1364
STARD6	STARD6	397	437	573	600	556	980	1139	746	623
POLI	POLI	1152	1440	2060	2676	1415	1282	1681	864	1643
MBD2	MBD2	937	1237	1351	740	820	1361	1313	1973	608
LOC120585121	LOC120585121	0	0	0	0	0	0	1	0	0
DCC	DCC	2	2	1	1	0	1	1	0	1
LOC120585124	LOC120585124	1	1	1	6	0	1	1	2	8
MEX3C	MEX3C	3709	3112	2845	3554	3045	2015	2426	3661	2850
LOC120585135	LOC120585135	1	3	2	2	3	6	8	14	7
SMAD4	SMAD4	5247	5263	5274	7413	5150	8761	9737	6459	5079
LOC120585153	LOC120585153	12	4	16	8	10	182	195	66	4
ELAC1	ELAC1	360	382	342	420	254	549	454	167	574
ME2	ME2	4134	5838	3760	3708	2680	988	1374	1329	2844
MRO	MRO	9	10	3	0	2	44	42	35	0
MAPK4	MAPK4	904	605	148	1232	403	0	0	1	1285
LOC120585245	LOC120585245	6	11	4	10	3	0	0	0	7
SKA1	SKA1	933	1402	1097	1230	955	89	173	292	1284
LOC120585287	LOC120585287	127	106	88	218	73	122	164	46	224
CXXC1	CXXC1	1563	1616	1486	1101	1023	1166	1138	1428	1281
MBD1	MBD1	1371	1484	1034	1413	1152	857	1026	1582	1446
CFAP53	CFAP53	131	98	163	169	108	58	78	31	95
MYO5B	MYO5B	13	9	11	46	57	10	3	4	26
LOC120589364	LOC120589364	1	3	1	5	4	2	2	3	4
LOC120589379	LOC120589379	17	12	11	11	24	4	12	15	30
ACAA2	ACAA2	12295	12379	10327	9665	6247	4708	4976	7237	10885
LOC120585533	LOC120585533	0	0	0	0	0	1	0	0	0
LIPG	LIPG	290	924	970	13	7	5	0	0	1
LOC120585550	LOC120585550	0	3	6	0	0	0	0	0	0
RPL17	RPL17	53941	63704	72106	89371	58018	28967	25736	51344	74827
LOC120591510	LOC120591510	13	22	29	49	47	10	10	8	26
LOC120591498	LOC120591498	15	29	16	41	29	4	2	10	19
LOC120591503	LOC120591503	17	36	35	43	69	14	8	21	39
CUNH18orf32	CUNH18orf32	1294	1134	1311	2168	1454	1123	1225	1355	1506
DYM	DYM	1647	2048	2682	2694	2223	2091	2530	2365	1907
LOC120590237	LOC120590237	0	0	0	1	0	0	0	0	0
LOC120585682	LOC120585682	1	0	0	2	9	2	3	1	2
SMAD7	SMAD7	411	248	137	250	130	618	657	10638	176
CTIF	CTIF	936	813	824	1095	815	810	1017	576	944
LOC120585716	LOC120585716	0	0	0	0	0	0	0	2	0
LOC120585733	LOC120585733	0	0	0	0	0	0	0	1	0
LOC120585728	LOC120585728	0	0	0	3	0	0	0	9	0
LOC120583191	LOC120583191	0	3	0	2	0	0	1	0	0
ZBTB7C	ZBTB7C	2	5	7	32	3	513	577	116	34
LOC120585759	LOC120585759	0	0	0	1	0	0	0	0	0
LOC120585790	LOC120585790	47	39	38	65	64	80	78	12	52
SMAD2	SMAD2	1979	1923	1670	1744	1113	3167	3431	2841	1516
LOC120583195	LOC120583195	0	0	0	0	0	0	1	0	0
SKOR2	SKOR2	0	0	0	0	0	0	0	1	0
IER3IP1	IER3IP1	2497	3171	3031	2698	1865	1824	1670	2775	2393
HDHD2	HDHD2	2499	2989	2575	2325	1624	930	899	1190	2554
KATNAL2	KATNAL2	33	17	22	105	42	12	18	15	46
PIAS2	PIAS2	4824	5007	4022	5663	3844	2749	3159	3044	4353
LOC120585989	LOC120585989	1	0	5	6	2	12	12	1	2
ST8SIA5	ST8SIA5	2	5	2	16	6	422	309	57	11
LOXHD1	LOXHD1	7	7	0	2	0	0	2	3	1
RNF165	RNF165	1021	617	358	1034	471	2	3	12	794
CUNH18orf25	CUNH18orf25	1582	1611	1458	1505	1122	644	696	803	1156
HAUS1	HAUS1	409	547	616	729	422	169	179	236	706
ATP5F1A	ATP5F1A	35302	42439	36429	39358	29321	9806	9538	17681	43867
PSTPIP2	PSTPIP2	640	527	403	867	559	175	202	490	816
EPG5	EPG5	1139	1223	1206	1527	1267	938	1526	783	1047
SIGLEC15	SIGLEC15	0	0	0	5	1	1	0	0	2
SLC14A1	SLC14A1	0	0	0	0	0	0	0	1	0
SLC14A2	SLC14A2	1	0	0	0	0	0	0	0	0
LOC120586157	LOC120586157	0	0	0	0	0	1	0	0	0
LOC120586163	LOC120586163	0	0	0	0	0	2	2	2	0
SETBP1	SETBP1	123	77	38	56	9	76	255	189	32
LOC120586173	LOC120586173	1	1	0	0	0	4	1	1	0
SYT4	SYT4	26	0	0	0	0	0	0	0	0
LOC120589768	LOC120589768	1	0	0	0	0	0	0	0	0
PIK3C3	PIK3C3	1451	1435	1249	1478	956	726	1107	729	1056
LOC120591406	LOC120591406	0	0	0	1	0	0	0	0	0
LOC120586216	LOC120586216	7	11	3	18	9	0	0	0	12
CELF4	CELF4	54	101	152	250	144	1	0	1	131
LOC120586578	LOC120586578	3	0	1	6	2	0	0	0	9
KIAA1328	KIAA1328	1364	1744	1749	1876	2264	161	250	214	1479
TRNAG-UCC_1	TRNAG-UCC_1	0	0	0	0	2	0	2	0	1
LOC120590088	LOC120590088	0	0	0	0	0	1	0	0	0
TPGS2	TPGS2	5208	4835	4406	4287	4114	1628	1761	1971	5390
FHOD3	FHOD3	51	83	74	76	55	50	64	80	74
LOC120586586	LOC120586586	0	0	0	4	0	0	0	0	1
MOCOS	MOCOS	2	1	0	1	2	7	21	11	9
ELP2	ELP2	2510	3411	3167	2619	2164	961	1181	1503	2289
SLC39A6	SLC39A6	4142	5764	4006	4416	2932	1412	1781	1836	4540
RPRD1A	RPRD1A	2313	3031	2814	2998	1994	395	517	348	2440
CUNH18orf21	CUNH18orf21	1579	2034	1985	2131	1383	1157	972	1533	1716
GALNT1	GALNT1	5590	7465	6352	4906	3794	2352	2869	4639	3909
INO80C	INO80C	1037	905	681	1275	750	61	61	116	1881
LOC120586754	LOC120586754	617	629	869	1435	847	60	62	124	1076
ZNF24	ZNF24	7612	8094	6530	9085	6191	2364	3649	3650	5756
LOC120586681	LOC120586681	263	250	222	531	295	135	225	114	487
ZSCAN30	ZSCAN30	258	182	212	504	264	61	68	24	368
LOC120586700	LOC120586700	1963	1871	1911	2682	1358	283	447	311	2159
MAPRE2	MAPRE2	912	1155	1536	1379	1161	1106	1485	1083	1639
LOC120586773	LOC120586773	6	7	5	21	14	3	15	3	3
DTNA	DTNA	1469	1589	1030	4838	1766	64	101	762	4020
LOC120586955	LOC120586955	1	2	0	4	0	0	1	0	2
NOL4	NOL4	15136	14399	10362	16761	14028	3	0	0	13109
LOC120587085	LOC120587085	22	3	2	8	2	0	0	0	23
ASXL3	ASXL3	419	201	26	345	113	0	1	0	319
CCDC178	CCDC178	1	2	0	4	7	0	0	0	5
KLHL14	KLHL14	0	0	1	0	0	0	0	0	0
GAREM1	GAREM1	788	978	771	883	1248	76	141	1092	586
MEP1B	MEP1B	4	2	7	10	12	1	2	0	8
RNF138	RNF138	5946	4452	2542	4742	2258	588	663	709	4180
LOC120591460	LOC120591460	3	2	4	6	0	0	0	0	5
RNF125	RNF125	489	324	205	1434	863	7	7	6	858
LOC120587167	LOC120587167	0	0	0	1	1	0	0	0	2
TRAPPC8	TRAPPC8	2888	3002	2305	3035	2307	1515	2080	1911	2270
B4GALT6	B4GALT6	4932	4135	3839	1486	1896	814	920	15	1386
TTR	TTR	0	0	0	0	0	9	5	0	0
DSG2	DSG2	17	25	22	2	10	0	0	0	1
DSG3	DSG3	1	0	0	0	0	0	0	0	0
DSC2	DSC2	0	0	6	0	0	0	0	5	0
DSC3	DSC3	0	0	2	0	0	0	0	0	0
LOC120589230	LOC120589230	4	8	7	7	3	38	48	15	6
CDH2	CDH2	5929	6200	5502	5189	4091	11557	12341	6318	3970
KCTD1	KCTD1	252	229	147	199	161	123	171	142	241
TAF4B	TAF4B	392	773	792	484	552	63	78	199	342
PSMA8	PSMA8	2	0	12	0	2	0	0	0	0
SS18	SS18	3618	3562	3577	2681	2716	2678	3303	5038	2387
LOC120583239	LOC120583239	0	0	0	0	0	2	0	0	0
ZNF521	ZNF521	700	702	1158	701	656	3517	3986	2964	748
LOC120583251	LOC120583251	2	3	0	5	0	141	100	94	0
IMPACT	IMPACT	1505	2639	1816	6841	5226	468	597	896	4080
OSBPL1A	OSBPL1A	3093	3374	4322	6049	4682	1166	1650	1463	4395
LOC120587524	LOC120587524	5	9	10	3	11	0	1	2	3
CABYR	CABYR	202	232	234	223	209	1009	1223	124	180
TTC39C	TTC39C	722	841	1226	852	775	2434	2684	1002	865
LAMA3	LAMA3	185	821	932	534	807	11197	21817	4809	287
ANKRD29	ANKRD29	359	774	782	642	584	4938	6824	2197	508
NPC1	NPC1	694	734	595	831	732	1207	1965	1089	517
RMC1	RMC1	639	837	721	693	539	1075	1297	2236	692
RIOK3	RIOK3	3993	5309	4804	3640	3273	2498	3465	3685	2394
TMEM241	TMEM241	143	225	362	498	326	352	418	410	297
CABLES1	CABLES1	33	28	63	22	76	1019	1146	339	42
RBBP8	RBBP8	890	1485	1151	896	988	1205	1433	2178	722
LOC120587609	LOC120587609	6	6	3	12	7	14	17	8	8
LOC120591328	LOC120591328	1	2	0	0	0	0	0	0	0
LOC120587602	LOC120587602	0	0	0	0	0	0	1	0	0
GATA6	GATA6	9	2	41	18	51	574	388	215	31
MIB1	MIB1	11249	10686	10388	11443	9041	3886	6052	4921	6964
ABHD3	ABHD3	236	450	320	283	252	862	1051	1434	228
LOC120590460	LOC120590460	2	7	2	2	1	7	17	5	0
SNRPD1	SNRPD1	7239	9266	8381	7423	5964	1221	1312	3187	6534
ESCO1	ESCO1	1029	1267	1105	1203	918	682	1025	604	703
GREB1L	GREB1L	1201	1401	1128	414	233	4	9	9	304
LOC120589258	LOC120589258	5	1	0	1	0	0	0	0	1
ROCK1	ROCK1	3758	4134	3992	4083	3577	2522	4205	3520	2808
USP14	USP14	6898	7784	6214	7690	6025	2401	3226	4438	6635
THOC1	THOC1	2739	3635	3112	3631	2448	1052	1016	1014	3518
LOC120587867	LOC120587867	57	92	127	128	86	108	108	70	87
COLEC12	COLEC12	127	333	191	304	231	1467	1350	2367	188
CLUL1	CLUL1	0	1	0	0	0	0	2	1	2
TYMS	TYMS	7160	10115	6749	10113	7462	353	557	1999	13539
ENOSF1	ENOSF1	0	0	0	0	1	0	0	0	0
YES1	YES1	4184	4763	3381	4412	2159	911	1764	1022	2500
LOC120588002	LOC120588002	0	1	3	7	0	0	0	0	3
ADCYAP1	ADCYAP1	2	0	0	0	0	0	0	0	0
METTL4	METTL4	467	638	577	845	565	366	562	371	486
NDC80	NDC80	2630	3694	2997	3440	2800	240	556	839	2654
SMCHD1	SMCHD1	7015	7444	6813	8476	6337	1400	2503	1651	5969
EMILIN2	EMILIN2	3	3	2	3	4	217	309	242	0
LPIN2	LPIN2	2044	2421	1968	2432	2139	507	557	1557	1903
MYOM1	MYOM1	44	69	12	1834	527	8	10	37	2019
LOC120588097	LOC120588097	3299	3649	2440	3637	2320	11081	8833	11953	3871
LOC120588104	LOC120588104	2818	3271	2938	2710	1713	6760	6340	9433	2691
TGIF1	TGIF1	615	708	598	570	498	601	481	987	537
DLGAP1	DLGAP1	40	116	268	5	183	3	6	0	9
LOC120588201	LOC120588201	5	1	0	1	0	136	181	151	0
LOC120589863	LOC120589863	0	0	1	0	1	0	0	0	0
ZBTB14	ZBTB14	304	369	345	396	247	183	253	115	353
LOC120590291	LOC120590291	0	2	0	0	1	0	0	0	0
EPB41L3	EPB41L3	48	326	1058	39	1273	10	14	302	69
TMEM200C	TMEM200C	2	0	2	0	1	0	0	0	0
L3MBTL4	L3MBTL4	0	0	2	0	0	0	0	0	0
ARHGAP28	ARHGAP28	1623	897	841	869	466	514	923	1453	548
LAMA1	LAMA1	727	183	2043	1820	2522	3938	4923	1580	1804
PTPRM	PTPRM	7	7	103	9	4	1138	1404	1178	1
RAB12	RAB12	2544	2400	3042	3076	3277	2311	2259	2073	3710
MTCL1	MTCL1	239	182	172	323	381	193	338	542	322
LOC120588515	LOC120588515	0	0	0	4	0	9	14	24	0
NDUFV2	NDUFV2	3040	3976	4761	3505	2433	2077	2124	3193	3512
ANKRD12	ANKRD12	1466	1484	1803	1774	1988	1434	3264	2959	943
TWSG1	TWSG1	820	973	1871	1116	1115	2342	3468	3125	735
RALBP1	RALBP1	1905	2806	2974	2482	2332	2090	2670	1878	2061
PPP4R1	PPP4R1	2198	2051	2119	2071	1709	2614	2961	2919	1908
LOC120588726	LOC120588726	4	5	10	3	2	12	8	4	11
RAB31	RAB31	3910	3952	2693	4088	3770	5606	6786	7497	2847
TXNDC2	TXNDC2	0	1	0	0	0	0	0	0	0
VAPA	VAPA	6604	6742	6510	9019	6308	3665	3988	6008	7797
LOC120590374	LOC120590374	4	2	1	0	2	1	1	0	0
APCDD1	APCDD1	9	4	21	9	8	5	7	1	3
NAPG	NAPG	1810	2040	1808	2192	2005	1340	1660	2058	1771
PIEZO2	PIEZO2	260	178	45	86	98	2239	2746	3089	48
GNAL	GNAL	2514	2751	3703	1918	1334	1675	2252	983	1248
LOC120588838	LOC120588838	40	47	77	35	27	8	6	5	18
CHMP1B	CHMP1B	2035	1458	1052	2448	1911	1210	1289	1658	3164
MPPE1	MPPE1	154	289	383	354	443	816	1162	866	234
LOC120588841	LOC120588841	4	9	15	2	11	6	5	9	10
IMPA2	IMPA2	425	579	658	570	471	189	185	237	631
CIDEA	CIDEA	0	2	2	0	5	0	1	0	2
TUBB6	TUBB6	926	1389	510	814	445	5020	4489	14143	705
AFG3L2	AFG3L2	4178	5268	4494	4289	3393	2026	1981	2642	4508
PRELID3A	PRELID3A	12	4	11	57	37	2	6	6	45
SPIRE1	SPIRE1	885	827	700	804	614	902	1188	1887	874
CEP76	CEP76	632	629	529	698	714	390	516	352	524
PSMG2	PSMG2	1151	1527	1572	1065	906	412	372	882	1134
LOC120588970	LOC120588970	0	0	0	1	0	0	0	1	0
LOC120583314	LOC120583314	46	52	30	36	12	7	13	19	26
PTPN2	PTPN2	2257	2786	2392	2582	1980	1524	1741	2603	1924
TRNAL-UAA_1	TRNAL-UAA_1	1	0	0	0	0	0	0	0	0
CEP192	CEP192	5289	6047	4614	6313	4821	1413	2390	2352	4203
LDLRAD4	LDLRAD4	0	0	2	0	0	1	1	0	0
FAM210A	FAM210A	1899	2588	2412	2232	1834	759	1031	809	1500
RNMT	RNMT	3572	3968	3745	4171	3112	1849	2686	2405	2870
LOC120589338	LOC120589338	0	1	0	0	0	0	0	0	0
MC5R	MC5R	0	1	0	0	0	1	0	0	0
LOC120590022	LOC120590022	0	0	0	0	0	0	0	0	1
LOC120591553	LOC120591553	552	1179	1115	1001	900	1881	2152	1535	649
LOC120591564	LOC120591564	36	57	102	181	90	0	2	0	91
LOC120591573	LOC120591573	2044	2986	2857	2339	1975	1402	1747	646	1322
ATRX	ATRX	8683	8058	5942	8376	5546	2110	4048	2830	5860
LOC120592153	LOC120592153	15	13	9	3	1	0	0	1	1
MAGT1	MAGT1	3606	4134	4213	3780	3023	4498	5712	4143	2600
LOC120591688	LOC120591688	5447	6581	6363	5590	3797	2573	2418	4177	5743
LOC120591716	LOC120591716	19	19	7	23	19	10	40	16	6
ATP7A	ATP7A	488	531	262	574	424	298	947	721	202
LOC120591952	LOC120591952	5	12	0	12	2	4	17	18	4
PGK1	PGK1	19732	19181	22060	22397	16706	18092	14258	19839	16241
TAF9B	TAF9B	1936	1794	949	1715	950	751	1037	868	2004
LOC120591984	LOC120591984	0	0	0	0	0	2	1	0	0
CYSLTR1	CYSLTR1	0	0	0	0	0	2	5	1	0
LOC120591755	LOC120591755	5	2	1	10	2	1	0	1	3
LOC120591760	LOC120591760	7	6	2	3	1	0	1	0	1
LOC120591587	LOC120591587	3	0	0	8	0	0	0	0	4
LOC120591765	LOC120591765	7	0	0	14	2	0	0	0	26
GPR174	GPR174	0	0	0	0	0	3	1	0	0
ITM2A	ITM2A	1122	798	458	1120	406	176	252	510	659
LOC120592133	LOC120592133	0	2	0	0	1	0	0	0	0
LOC120591866	LOC120591866	406	485	622	824	728	1178	1403	1105	552
LOC120591892	LOC120591892	0	3	0	8	2	2	0	1	4
TENT5D	TENT5D	1	6	5	9	4	2	5	8	0
BRWD3	BRWD3	570	591	421	660	642	86	211	160	255
LOC120591924	LOC120591924	11	17	13	8	17	0	4	7	4
LOC120591908	LOC120591908	10	5	4	13	10	2	1	3	3
LOC120592176	LOC120592176	615	658	601	577	367	490	367	1153	1237
NDUFA10	NDUFA10	1422	2086	1710	1029	908	614	555	1324	1592
LOC120592195	LOC120592195	0	0	1	0	1	0	0	0	0
LOC120592205	LOC120592205	11	7	2	0	4	0	0	0	5
LOC120592254	LOC120592254	0	0	0	0	1	0	0	0	0
LOC120592320	LOC120592320	6	9	26	33	41	257	243	248	26
LOC120592314	LOC120592314	12	10	11	5	9	22	38	12	6
LOC120592308	LOC120592308	273	275	930	576	815	8425	6916	7347	608
LOC120592315	LOC120592315	1	2	1	0	2	23	23	25	0
OTOS	OTOS	5	1	0	31	9	0	0	2	73
LOC120592396	LOC120592396	1	1	0	0	0	0	0	0	1
LOC120592410	LOC120592410	0	0	0	4	4	0	0	0	17
LOC120592435	LOC120592435	0	1	0	0	0	0	0	0	0
LOC120592470	LOC120592470	4823	4227	2619	5182	3047	2300	2371	5416	4364
LOC120592465	LOC120592465	0	0	0	0	0	10	9	3	0
LOC120592522	LOC120592522	1	2	0	1	4	0	0	1	3
UGGT1	UGGT1	6406	7958	6565	5448	5367	2416	3577	2366	2916
HS6ST1	HS6ST1	1558	2057	1707	1752	1567	912	745	813	1666
LOC120592533	LOC120592533	0	1	0	0	0	12	7	0	0
LOC120592555	LOC120592555	0	1	0	0	0	0	0	0	0
LOC120592619	LOC120592619	1	1	2	4	1	20	27	7	1
LOC120592608	LOC120592608	58	50	107	98	125	1353	1114	1600	121
LOC120592635	LOC120592635	2	2	23	20	13	51	67	73	15
LOC120592626	LOC120592626	151	100	694	607	613	6951	5711	6221	462
LOC120592770	LOC120592770	0	0	0	0	0	23	18	12	0
LOC120592868	LOC120592868	1	11	1	3	0	0	0	0	2
SPIN4	SPIN4	579	883	661	577	505	407	573	348	486
LOC120592792	LOC120592792	7	2	0	12	2	33	43	7	5
ARHGEF9	ARHGEF9	382	322	380	412	252	332	423	226	475
LOC120592848	LOC120592848	0	0	0	0	0	0	0	1	0
LOC120592875	LOC120592875	59	79	42	45	48	39	29	63	139
LOC120592878	LOC120592878	0	0	0	0	0	2	7	2	0
LOC120592901	LOC120592901	0	2	0	0	1	0	0	0	0
LOC120592897	LOC120592897	14	28	17	25	22	12	7	16	29
PNMA5	PNMA5	4	23	22	145	393	0	0	0	39
LOC120592894	LOC120592894	2	3	10	54	136	0	0	0	13
LOC120592954	LOC120592954	0	3	0	3	1	0	1	0	2
LOC120592976	LOC120592976	0	2	2	0	0	0	0	0	1
LOC120592969	LOC120592969	3	3	8	1	3	0	0	0	10
LOC120592982	LOC120592982	23	36	21	42	19	15	22	22	39
LOC120592990	LOC120592990	2	8	3	12	3	2	4	7	1
GYPC	GYPC	590	804	356	886	196	2810	2579	5922	708
LOC120593005	LOC120593005	0	0	1	0	1	0	0	0	8
LOC120593022	LOC120593022	0	2	0	0	1	0	0	0	8
LOC120593016	LOC120593016	0	0	0	0	0	0	0	0	2
LOC120593013	LOC120593013	0	0	0	0	1	0	0	0	0
LOC120593056	LOC120593056	68	69	60	69	80	17	28	33	62
LOC120593082	LOC120593082	4	5	4	5	3	0	0	0	3
LOC120593099	LOC120593099	1	6	5	8	9	0	0	23	17
LOC120593147	LOC120593147	6	10	1	1	1	0	0	0	1
FZD8	FZD8	68	68	43	106	44	75	80	222	97
LOC120593378	LOC120593378	7453	8638	7654	8486	5200	6163	5658	6575	9185
LOC120593396	LOC120593396	12	13	6	10	15	6	15	4	3
LOC120593399	LOC120593399	12	23	22	35	25	0	0	0	11
JPH4	JPH4	201	136	5	1516	389	6	5	3	1678
AP1G2	AP1G2	330	445	612	642	594	632	682	1057	554
THTPA	THTPA	1066	1197	1020	1027	744	343	371	220	1328
ZFHX2	ZFHX2	1303	1263	633	1173	929	64	86	25	1326
NGDN	NGDN	1345	1580	1470	1458	1169	559	505	725	1400
LOC120593452	LOC120593452	71	89	74	72	49	12	13	12	44
LOC120593478	LOC120593478	1	0	8	6	0	0	1	0	0
CMTM5	CMTM5	2	7	3	39	19	0	0	19	35
IL25	IL25	0	0	0	0	1	0	0	4	0
EFS	EFS	65	21	10	151	54	220	220	428	160
SLC22A17	SLC22A17	645	307	139	703	236	325	309	278	1306
LOC120593549	LOC120593549	8483	8744	6909	8230	6059	5085	4853	5417	9193
PPP1R3E	PPP1R3E	781	1167	1262	1287	727	920	866	800	1118
HOMEZ	HOMEZ	1205	1331	1266	1495	1034	736	949	815	1120
RNF212B	RNF212B	67	102	73	152	51	18	28	31	140
LOC120594219	LOC120594219	0	0	0	2	0	0	0	0	0
SLC7A8	SLC7A8	191	214	132	269	108	5	12	32	193
CEBPE	CEBPE	2	0	1	1	1	0	0	0	4
LMLN2	LMLN2	0	0	0	0	0	1	0	0	0
CUNH14orf119	CUNH14orf119	794	1075	895	993	594	910	787	961	1024
ACIN1	ACIN1	9559	10080	7186	9655	7356	3876	5357	5652	9192
LOC120593763	LOC120593763	5	0	1	5	1	0	0	0	1
CDH24	CDH24	137	133	56	131	107	12	22	79	171
PSMB11	PSMB11	1	2	0	0	0	0	1	0	0
PSMB5	PSMB5	3224	3488	2951	3238	1872	1705	1560	3551	5088
CUNH14orf93	CUNH14orf93	410	438	673	860	718	247	360	99	822
LOC120593805	LOC120593805	1	5	3	7	1	1	3	1	6
AJUBA	AJUBA	528	808	503	343	239	1192	1276	1113	186
LOC120593803	LOC120593803	0	4	6	9	3	0	1	0	5
HAUS4	HAUS4	1237	1570	1706	1720	1204	918	833	1021	2128
TRNAR-ACG	TRNAR-ACG	0	0	0	2	2	0	0	0	1
PRMT5	PRMT5	3020	3405	2573	3141	2687	855	867	1204	2859
RBM23	RBM23	1202	1175	1114	1672	1305	953	1102	833	1491
REM2	REM2	86	48	83	161	107	76	96	77	127
LRP10	LRP10	1658	1642	2092	1993	1586	9054	9054	9551	2073
MMP14	MMP14	3225	2034	1740	2335	1542	8211	8861	11167	2563
MRPL52	MRPL52	1686	2044	1891	2121	1372	619	570	1028	2356
SLC7A7	SLC7A7	98	100	81	336	168	83	117	27	320
OXA1L	OXA1L	3042	3371	3580	3603	2774	1374	1302	1656	4382
ABHD4	ABHD4	1344	1104	984	1652	1067	3986	4670	3378	2104
LOC120593375	LOC120593375	1	1	1	1	1	0	0	0	0
DAD1	DAD1	2383	2608	2119	2330	1401	2703	2193	3858	2796
LOC120593962	LOC120593962	0	0	0	0	0	5	4	0	5
LOC120594076	LOC120594076	0	0	0	0	0	0	0	1	0
LOC120594066	LOC120594066	0	0	0	0	0	0	0	0	1
RAB9B	RAB9B	218	175	103	397	120	117	144	20	299
LOC120594371	LOC120594371	1	3	2	0	0	1	1	0	1
MORF4L2	MORF4L2	14326	15610	13543	14315	11160	8640	8608	14764	16132
TCEAL1	TCEAL1	892	732	939	1269	776	1559	1655	1650	1445
TCEAL4	TCEAL4	2843	2421	2430	3214	2163	1669	1577	1949	3331
BEX3	BEX3	5062	4659	5022	5915	3885	1156	1228	1979	9048
LOC120594434	LOC120594434	0	0	0	2	0	0	1	0	0
TCEAL9	TCEAL9	7194	6323	6064	8161	5498	2505	2563	4295	7413
LOC120594440	LOC120594440	2870	2061	2524	4037	2242	158	158	159	3986
LOC120594259	LOC120594259	78	84	95	123	73	50	54	30	92
TCEAL8	TCEAL8	3245	3409	3097	3745	2532	3137	3200	5273	3201
BEX4	BEX4	1730	1569	1782	2873	1706	223	210	263	3856
LOC120594841	LOC120594841	1	0	0	0	0	0	0	0	0
LOC120594504	LOC120594504	264	97	101	157	28	111	179	58	110
ZNF33B	ZNF33B	456	445	628	786	572	271	328	126	403
LOC120594520	LOC120594520	445	194	155	276	62	146	470	96	115
ZNF248	ZNF248	1793	1770	1498	2047	1661	871	1088	800	1251
BMS1	BMS1	8040	10411	9046	7029	5949	1937	2641	2486	4866
RET	RET	5	13	16	11	21	2	2	20	13
CSGALNACT2	CSGALNACT2	1834	2278	1716	1644	1529	1293	1509	1617	1074
RASGEF1A	RASGEF1A	30	40	28	141	72	61	78	81	75
LOC120594771	LOC120594771	4	2	0	1	1	1	4	1	0
LOC120594835	LOC120594835	34	36	12	19	16	23	18	33	42
HNRNPF	HNRNPF	11737	15718	12113	12833	9518	4658	4703	8489	14772
FXYD4	FXYD4	0	1	0	1	0	0	0	0	1
LOC120594915	LOC120594915	0	0	0	4	0	0	0	0	2
LOC120594910	LOC120594910	0	0	0	0	1	0	0	0	0
LOC120594984	LOC120594984	0	0	0	0	0	0	0	15	0
LOC120594993	LOC120594993	0	0	0	0	1	0	0	24	0
LOC120594978	LOC120594978	0	0	0	0	0	0	4	168	0
MAGOHB	MAGOHB	1312	1599	1906	1267	1255	481	411	893	1402
STYK1	STYK1	0	0	0	2	3	0	0	0	0
YBX3	YBX3	6843	11269	12466	10131	7961	4583	4425	7603	7509
TAS2R10	TAS2R10	0	0	1	0	0	0	0	0	0
LOC120595062	LOC120595062	5	1	12	2	0	0	0	0	0
SMIM10L1	SMIM10L1	1019	932	1308	1227	704	368	347	395	1272
LOC120595453	LOC120595453	0	0	0	0	0	1	0	0	0
EGLN2	EGLN2	1039	912	739	805	716	1464	1392	1668	1117
RAB4B	RAB4B	489	460	356	335	281	812	667	1037	598
LOC120595576	LOC120595576	33	38	37	22	17	54	43	57	17
MIA	MIA	424	279	181	585	310	50	43	31	800
SNRPA	SNRPA	2393	2579	2314	2875	1797	320	292	738	2992
CUNH19orf54	CUNH19orf54	1275	1444	1401	1533	1243	887	946	905	1608
ITPKC	ITPKC	436	422	330	453	328	636	761	834	341
COQ8B	COQ8B	347	346	396	580	438	563	575	611	638
NUMBL	NUMBL	180	217	237	210	217	654	743	470	241
LOC120595592	LOC120595592	16	21	41	25	43	41	73	12	23
LTBP4	LTBP4	1342	1354	1300	2505	2663	2917	4346	2379	2847
LOC120595584	LOC120595584	8	3	12	2	1	49	55	15	1
SHKBP1	SHKBP1	625	721	731	766	607	513	444	791	1055
SPTBN4	SPTBN4	262	296	333	618	540	160	154	234	619
BLVRB	BLVRB	439	1460	1229	570	559	1979	1566	4296	560
SERTAD3	SERTAD3	534	727	572	617	450	767	780	3355	832
SERTAD1	SERTAD1	242	231	204	192	219	436	359	8864	327
LOC120595641	LOC120595641	1	2	4	6	0	8	3	5	5
PRX	PRX	93	101	82	169	106	9	43	39	126
HIPK4	HIPK4	0	0	0	0	0	0	0	0	1
PLD3	PLD3	3567	3042	2355	2622	2089	4733	4778	6609	4139
CUNH19orf47	CUNH19orf47	382	496	314	371	348	183	241	231	461
LOC120596850	LOC120596850	20	19	17	11	16	35	28	14	15
LOC120595708	LOC120595708	22	37	40	21	51	41	56	37	49
AKT2	AKT2	1005	1105	1044	997	863	848	978	1378	913
LOC120595695	LOC120595695	1	0	1	1	5	0	0	7	2
MAP3K10	MAP3K10	183	185	191	211	198	113	153	133	208
LOC120596691	LOC120596691	1	3	0	0	0	0	1	0	4
ZNF546	ZNF546	433	585	572	653	553	274	386	179	384
LOC120595891	LOC120595891	91	85	85	72	54	55	50	81	108
PSMC4	PSMC4	2733	3292	2590	2428	1929	1527	1485	2773	3655
LOC120595993	LOC120595993	179	116	109	124	99	49	60	43	208
FBL	FBL	10566	11639	12635	10253	8459	1021	920	2971	10483
DYRK1B	DYRK1B	863	475	216	1172	723	582	698	338	1612
LOC120595999	LOC120595999	28	14	9	34	8	0	0	0	40
LEUTX	LEUTX	0	0	0	0	0	0	0	0	3
SELENOV	SELENOV	15	18	19	54	33	4	9	13	37
DLL3	DLL3	165	103	60	110	98	21	35	42	156
TIMM50	TIMM50	1125	1342	1116	994	774	477	395	914	1356
SUPT5H	SUPT5H	3285	3628	2897	3108	2861	2221	2726	3186	3603
LOC120596047	LOC120596047	1	1	2	1	1	0	0	0	2
RPS16	RPS16	26234	29820	31717	38007	25205	17075	13642	32641	44029
PLEKHG2	PLEKHG2	1212	1049	762	1097	980	1025	1143	4175	1262
TRNAI-UAU_2	TRNAI-UAU_2	0	3	4	1	1	1	1	3	5
LOC120596107	LOC120596107	1	0	3	1	0	2	8	1	0
ZFP36	ZFP36	90	80	57	79	116	614	601	1651	86
MED29	MED29	1345	1170	1024	1447	877	879	706	1174	2126
PAF1	PAF1	1806	2066	1702	1837	1653	911	898	1095	2050
SAMD4B	SAMD4B	1659	1824	1435	1787	1840	1261	1602	2772	1718
GMFG	GMFG	5	4	7	9	4	3	7	8	10
LRFN1	LRFN1	423	449	431	433	360	48	41	79	511
SYCN	SYCN	0	0	0	2	0	0	0	0	0
NCCRP1	NCCRP1	12	4	5	22	7	0	0	2	49
PAK4	PAK4	478	430	409	648	478	275	303	729	753
ACP7	ACP7	2	1	8	19	14	0	0	1	6
LOC120595236	LOC120595236	4	11	4	9	16	0	1	0	10
LOC120596173	LOC120596173	0	0	0	4	0	3	5	12	0
LOC120596170	LOC120596170	0	0	0	2	0	0	0	13	0
LOC120596176	LOC120596176	157	164	187	197	173	14	22	33	178
LOC120596205	LOC120596205	8	23	18	30	25	1	0	1	32
FBXO17	FBXO17	81	84	69	146	107	23	19	23	268
MRPS12	MRPS12	1027	1203	1008	838	673	294	248	555	1290
CCER2	CCER2	55	83	114	98	94	12	21	8	70
NFKBIB	NFKBIB	3385	2819	2109	2455	2876	154	155	356	3509
SIRT2	SIRT2	1813	1562	1224	1942	1411	621	690	898	2939
RINL	RINL	723	632	474	724	528	285	225	356	1369
HNRNPL	HNRNPL	8449	8480	7078	7626	6988	2361	2291	3260	8534
LGALS4	LGALS4	15	11	9	16	23	8	7	4	14
ECH1	ECH1	989	977	1298	1138	923	905	1178	1690	1546
LOC120596263	LOC120596263	0	0	2	0	1	0	0	0	0
LOC120596295	LOC120596295	2	1	2	2	4	0	0	0	2
CAPN12	CAPN12	82	120	151	182	159	21	38	21	236
ACTN4	ACTN4	2742	4244	3062	4307	3501	16575	16227	21121	4282
EIF3K	EIF3K	5871	6695	6310	5669	4046	2850	2295	5035	8043
MAP4K1	MAP4K1	158	149	300	376	223	9	20	44	376
RYR1	RYR1	153	93	77	413	195	78	131	33	263
RASGRP4	RASGRP4	3	0	0	15	3	0	0	0	14
FAM98C	FAM98C	189	206	205	185	173	143	138	271	187
SPRED3	SPRED3	1074	577	281	827	335	282	273	322	883
GGN	GGN	28	25	33	55	56	50	42	56	43
PSMD8	PSMD8	5576	5195	4358	5252	3182	5330	4695	9355	7110
CATSPERG	CATSPERG	36	36	56	89	199	68	88	42	54
KCNK6	KCNK6	49	45	80	211	162	312	249	152	159
YIF1B	YIF1B	524	637	548	574	501	1744	1280	2357	878
CUNH19orf33	CUNH19orf33	0	0	0	0	0	23	9	6	0
SPINT2	SPINT2	894	507	692	2022	755	2458	1964	3227	2338
PPP1R14A	PPP1R14A	114	79	110	133	117	274	171	648	193
DPF1	DPF1	437	432	255	568	432	77	109	600	585
SIPA1L3	SIPA1L3	488	599	460	650	644	460	690	1098	600
LOC120596645	LOC120596645	0	0	0	1	1	15	40	50	0
WDR87	WDR87	17	9	15	9	16	8	7	7	5
LOC120595279	LOC120595279	5	4	3	13	3	0	0	0	9
GRIN3A	GRIN3A	3	0	0	0	0	0	0	1	0
RNF20	RNF20	3359	3420	3083	3158	2528	2236	2874	2558	2456
PGAP4	PGAP4	398	560	454	614	515	124	298	152	377
LOC120598251	LOC120598251	0	0	0	0	0	1	0	0	0
ALDOB	ALDOB	0	0	0	1	0	0	0	0	0
ZNF189	ZNF189	860	887	735	985	839	696	1012	919	722
MRPL50	MRPL50	1102	1221	1089	1269	811	550	519	925	1129
LOC120597018	LOC120597018	5	5	19	12	36	1	5	3	4
PLPPR1	PLPPR1	1	0	0	0	0	0	0	0	0
CAVIN4	CAVIN4	408	44	55	795	326	55	64	73	881
LOC120597053	LOC120597053	2510	288	322	4573	1546	135	157	159	4244
MSANTD3	MSANTD3	247	204	283	480	285	323	308	331	488
LOC120597065	LOC120597065	9	2	2	13	14	2	0	1	18
TEX10	TEX10	2133	2449	2092	2225	1732	562	670	1105	1698
INVS	INVS	585	834	781	877	816	416	696	649	550
ERP44	ERP44	3016	3170	3404	3166	2804	4453	4327	4129	2424
STX17	STX17	1531	1975	1970	1908	1500	1403	2372	1582	784
LOC120597185	LOC120597185	4	9	25	6	11	1	0	0	3
NR4A3	NR4A3	55	51	103	34	48	9	6	2644	17
LOC120597190	LOC120597190	39	24	11	12	2	4	3	23	12
SEC61B	SEC61B	2093	2476	2157	1800	1425	1847	1618	2679	1625
ALG2	ALG2	502	695	462	473	351	598	731	789	442
TGFBR1	TGFBR1	7542	6393	4581	8486	4625	1820	2466	2481	5617
COL15A1	COL15A1	45	20	3	68	11	1542	1906	2288	94
GALNT12	GALNT12	376	523	500	604	427	875	852	866	504
ANKS6	ANKS6	249	287	406	416	293	783	820	651	237
GABBR2	GABBR2	1	2	0	0	1	0	1	1	4
LOC120597441	LOC120597441	0	1	2	1	1	0	0	0	2
TBC1D2	TBC1D2	71	88	45	84	43	151	215	71	52
LOC120597468	LOC120597468	0	2	3	1	1	0	0	0	0
CORO2A	CORO2A	363	616	583	807	683	7	7	2	544
TRIM14	TRIM14	19	19	15	47	5	848	1083	638	34
NANS	NANS	952	1329	1120	909	689	729	572	1156	1189
LOC120597495	LOC120597495	65	57	53	50	132	22	20	52	33
ANP32B	ANP32B	10095	14892	13409	10429	7018	2943	3065	9398	10900
LOC120597537	LOC120597537	24	21	13	40	71	11	30	15	4
HEMGN	HEMGN	56	58	113	143	55	136	153	97	151
TRMO	TRMO	332	372	391	434	338	186	184	141	402
FOXE1	FOXE1	0	0	0	1	1	3	1	1	0
LOC120597576	LOC120597576	2	0	5	6	1	1	3	0	1
XPA	XPA	2397	2626	2991	3300	2841	1675	2830	1499	1660
NCBP1	NCBP1	4928	6251	3932	3662	2978	1464	1592	2514	3722
TSTD2	TSTD2	2798	3300	2484	3408	2079	1555	2205	2624	2610
TMOD1	TMOD1	23	58	32	104	79	7	15	56	62
TDRD7	TDRD7	165	172	194	260	243	330	539	366	175
CCDC180	CCDC180	55	24	15	92	43	5	2	21	66
LOC120597611	LOC120597611	37	48	10	21	13	0	0	0	22
IGFBPL1	IGFBPL1	92	47	8	35	10	3	6	12	58
LOC120597669	LOC120597669	2	3	3	2	0	3	2	9	1
ALDH1B1	ALDH1B1	139	142	86	125	25	151	203	41	133
SHB	SHB	225	229	195	271	217	1278	1025	1158	349
SLC25A51	SLC25A51	6180	6435	5060	6406	4895	4591	6653	3730	4183
DCAF10	DCAF10	1483	1527	1175	1443	1321	477	920	778	699
VAMP5	VAMP5	9	6	10	5	12	4	7	4	20
EXOSC3	EXOSC3	533	827	632	494	373	204	167	571	684
TRMT10B	TRMT10B	627	782	745	765	647	345	402	294	550
FRMPD1	FRMPD1	57	24	2	53	7	3	3	2	35
FBXO10	FBXO10	238	316	378	141	226	156	208	226	207
POLR1E	POLR1E	847	1133	1214	790	676	415	430	477	751
LOC120597876	LOC120597876	31	17	43	38	31	7	7	1	34
ZBTB5	ZBTB5	761	727	814	681	625	231	346	783	656
GRHPR	GRHPR	1570	1749	1508	1073	783	626	504	870	1368
LOC120598207	LOC120598207	1	3	2	4	2	0	0	0	2
LOC120597891	LOC120597891	1	2	1	0	0	0	0	1	0
ZCCHC7	ZCCHC7	1164	1405	1496	1296	1020	664	776	667	906
PAX5	PAX5	1	1	0	6	2	6	13	8	0
MELK	MELK	2262	2104	1013	2336	1081	177	254	619	2256
RNF38	RNF38	1024	789	625	993	738	602	954	1049	730
GNE	GNE	1199	1421	1202	1313	1088	1692	2082	1351	943
CLTA	CLTA	2260	2467	2339	2285	1724	1494	1246	2664	3576
LOC120598427	LOC120598427	21	72	41	39	54	2	1	1	28
GLIPR2	GLIPR2	863	680	452	725	305	912	806	1618	827
LOC120598117	LOC120598117	1	0	0	0	0	0	0	0	0
RECK	RECK	840	823	680	865	644	1775	2547	1495	524
LOC120598130	LOC120598130	1	0	0	0	1	0	0	0	0
SPAAR	SPAAR	33	44	1	273	12	265	387	184	78
LOC120596924	LOC120596924	0	0	0	0	0	0	0	1	0
TMEM8B	TMEM8B	247	184	198	312	153	287	323	181	266
LOC120598164	LOC120598164	0	0	0	1	0	0	0	0	0
MUC16	MUC16	0	0	0	4	3	26	90	15	1
LOC120598532	LOC120598532	0	0	0	0	0	10	52	1	0
LOC120598553	LOC120598553	0	1	0	3	2	2	1	2	8
ADAMTS10	ADAMTS10	641	549	416	413	432	822	1005	619	486
MYO1F	MYO1F	6	3	7	10	11	20	17	33	8
ZNF414	ZNF414	176	180	151	170	148	195	179	128	248
PRAM1	PRAM1	17	9	13	29	23	18	22	14	15
HNRNPM	HNRNPM	20928	21813	15903	17950	14109	5523	5425	11874	15800
MARCHF2	MARCHF2	424	495	393	433	296	2418	1308	485	517
RAB11B	RAB11B	1214	894	746	1128	761	1139	1061	1347	1679
LOC120598714	LOC120598714	9	9	8	14	3	15	17	9	16
ANGPTL4	ANGPTL4	68	113	152	100	103	424	255	232	141
LOC120598719	LOC120598719	0	0	0	1	0	7	3	2	0
KANK3	KANK3	72	206	413	314	457	3	9	1	263
RPS28	RPS28	14290	15532	17975	18585	14872	7521	6791	15547	23704
NDUFA7	NDUFA7	1330	1230	1506	1266	979	879	775	1284	1851
CD320	CD320	606	734	582	595	478	126	82	165	872
CERS4	CERS4	90	76	126	188	120	57	35	71	218
FBN3	FBN3	23	5	3	52	3	0	0	2	34
CCL25	CCL25	418	560	643	923	721	396	616	437	552
ELAVL1	ELAVL1	4319	4061	2732	3225	2599	1312	1362	2767	3405
TIMM44	TIMM44	772	1192	939	779	768	263	248	532	812
SNAPC2	SNAPC2	415	454	475	417	285	301	295	560	485
TGFBR3L	TGFBR3L	3	3	7	6	10	55	55	30	16
MAP2K7	MAP2K7	1404	1436	1088	1485	1183	951	955	904	1614
LRRC8E	LRRC8E	9	16	4	84	129	50	51	137	28
PRR36	PRR36	299	130	101	508	260	33	25	26	914
EVI5L	EVI5L	445	338	281	411	259	428	514	561	467
LOC120598495	LOC120598495	0	0	0	0	1	0	0	0	0
CLEC4G	CLEC4G	0	1	1	7	11	0	0	0	3
FCER2	FCER2	0	0	0	0	0	1	1	0	0
TRAPPC5	TRAPPC5	420	428	384	405	267	233	188	570	782
MCEMP1	MCEMP1	3	3	0	1	0	0	1	0	5
RETN	RETN	0	0	0	0	0	2	0	1	0
STXBP2	STXBP2	83	116	185	237	203	453	656	237	229
PCP2	PCP2	0	0	1	1	1	1	16	0	0
LOC120599016	LOC120599016	618	678	780	1034	617	471	381	690	1331
XAB2	XAB2	815	928	918	749	693	643	604	711	1040
CAMSAP3	CAMSAP3	66	81	115	118	131	0	2	0	147
PNPLA6	PNPLA6	1055	1318	1056	1128	986	549	666	340	1305
MCOLN1	MCOLN1	370	362	416	419	347	332	290	318	634
ZNF358	ZNF358	725	591	734	676	587	1224	1207	1199	1185
TEX45	TEX45	5	2	1	9	3	4	4	4	7
PEX11G	PEX11G	234	182	233	228	141	173	200	223	290
ARHGEF18	ARHGEF18	391	351	264	458	388	279	468	267	343
INSR	INSR	750	753	669	1035	839	666	1153	742	638
LOC120598517	LOC120598517	0	0	0	0	0	0	0	1	0
NFILZ	NFILZ	2	1	0	0	0	0	0	0	1
LOC120599491	LOC120599491	1	0	0	0	0	0	0	0	5
LOC120599503	LOC120599503	2	3	15	11	10	148	114	122	10
LOC120599497	LOC120599497	91	60	208	326	300	3885	3137	3706	329
LOC120599523	LOC120599523	0	0	1	0	0	0	0	0	0
LOC120599590	LOC120599590	0	0	1	0	0	0	0	0	1
LOC120599552	LOC120599552	1	1	2	0	0	0	1	0	0
LOC120599619	LOC120599619	43	21	13	138	45	19	34	7	108
PPP1R26	PPP1R26	227	102	103	428	251	100	167	66	315
LOC120599653	LOC120599653	204	192	158	180	154	199	279	272	251
LOC120599641	LOC120599641	2298	2424	1996	1602	1366	401	400	560	3058
LOC120599665	LOC120599665	102	107	71	96	54	112	105	144	175
LOC120599740	LOC120599740	0	0	0	0	0	0	0	1	1
LOC120599766	LOC120599766	82	119	101	188	133	11	6	3	156
LOC120599797	LOC120599797	0	0	0	3	0	0	0	0	0
LOC120599815	LOC120599815	771	822	656	1129	921	384	815	497	539
[truncated: 20,484 more rows]

## Sheet: Filtered_Counts
gene_id	gene_name	ECM_E2_Rep1	ECM_E2_Rep2	ECM_E2_Rep3	ECM_ES2_Rep1	ECM_ES2_Rep2	PTC_Rep3	PTC_Rep1	PTC_Rep2	ECM_ES2_Rep3
PDPR	PDPR	1568	1663	1758	1674	1516	588	725	733	1376
LOC120587344	LOC120587344	281	332	299	411	299	116	204	73	218
LOC120589807	LOC120589807	9	0	1	248	9	0	0	0	286
EXOSC6	EXOSC6	282	461	390	439	281	179	153	420	782
AARS1	AARS1	4085	5078	5763	3163	2536	7800	10024	4628	3341
DDX19B	DDX19B	899	1012	812	742	603	841	879	1060	737
LOC120596596	LOC120596596	3407	4133	3012	3279	2462	814	832	1579	3558
ST3GAL2	ST3GAL2	1160	1156	944	1073	719	1578	1299	1675	1131
KLHL9	KLHL9	3840	3890	2594	4426	2308	1583	2579	1645	2510
FOCAD	FOCAD	1503	2188	1335	1859	1346	558	1103	1056	941
MLLT3	MLLT3	1219	850	403	867	324	786	923	83	709
SLC24A2	SLC24A2	4	10	56	15	198	142	369	211	9
ACER2	ACER2	470	322	110	350	282	7	7	2	289
RPS6	RPS6	61117	66813	61164	95482	58879	31211	23696	52502	95710
DENND4C	DENND4C	1913	2081	1370	1933	2221	593	1894	1373	745
LOC120603583	LOC120603583	119	130	134	161	91	110	147	65	163
PLIN2	PLIN2	3182	3784	3206	4237	2432	4415	3681	3861	4021
HAUS6	HAUS6	3160	4008	2585	4452	3183	732	1060	891	3143
RRAGA	RRAGA	4945	5105	3852	5076	3396	4527	3887	4993	7757
ADAMTSL1	ADAMTSL1	12	30	22	5	22	22042	37634	34287	8
SH3GL2	SH3GL2	60	50	29	451	536	1	3	1	956
CNTLN	CNTLN	956	1080	754	1477	1013	284	446	579	894
BNC2	BNC2	230	247	30	458	100	2068	3539	3309	228
CCDC171	CCDC171	372	272	268	473	277	142	253	146	304
PSIP1	PSIP1	10516	11932	10329	14061	10331	1827	2859	2540	10713
SNAPC3	SNAPC3	1611	1656	1077	1701	739	891	1143	1209	1543
TTC39B	TTC39B	110	290	214	263	297	70	171	369	115
FREM1	FREM1	191	137	7	29	1	4	44	12	7
ZDHHC21	ZDHHC21	2813	3399	2296	2569	1930	601	1243	945	1080
LOC120614131	LOC120614131	4	2	1	4	1	117	139	86	3
NFIB	NFIB	2518	3126	1606	2499	948	5653	6646	3039	1761
MPDZ	MPDZ	6971	6717	4433	8708	6696	4347	6195	5034	6373
LURAP1L	LURAP1L	6818	6301	1985	5955	2938	5	12	121	6649
PTPRD	PTPRD	475	162	183	84	142	6	3	1	335
DMAC1	DMAC1	310	603	751	553	474	386	343	522	460
KDM4C	KDM4C	697	843	986	1322	1208	482	718	524	1027
GLDC	GLDC	1460	1742	33	5059	623	2	0	16	4810
UHRF2	UHRF2	2877	3328	2673	3631	3047	1153	1419	1431	2521
IL33	IL33	3	0	0	23	1	2	28	1154	7
RANBP6	RANBP6	1958	2036	1450	2206	1068	650	871	254	1561
KIAA2026	KIAA2026	1143	1188	984	1593	1496	913	1559	1257	1121
ERMP1	ERMP1	636	1856	1765	1243	1222	811	1342	709	447
RIC1	RIC1	1990	2154	1916	2397	2152	1177	1629	1718	1457
PDCD1LG2	PDCD1LG2	0	0	0	0	0	165	373	39	0
PLGRKT	PLGRKT	1459	1744	1580	1638	1023	1825	1980	2411	1281
JAK2	JAK2	397	499	520	604	455	2438	3449	2130	392
RCL1	RCL1	1192	1579	1523	1109	860	643	663	950	1200
AK3	AK3	735	1195	1590	2351	1669	928	1352	1303	1753
CDC37L1	CDC37L1	990	1243	848	1109	654	784	979	842	911
SPATA6L	SPATA6L	134	64	61	112	55	7	8	18	64
PLPP6	PLPP6	161	222	271	352	134	245	308	81	355
GLIS3	GLIS3	111	192	22	301	42	298	391	520	149
RFX3	RFX3	2298	1878	1277	2664	1557	172	271	127	1753
PUM3	PUM3	4061	5745	4161	3386	2631	1057	1013	1601	2662
VLDLR	VLDLR	88	47	40	300	104	16511	24097	2852	227
SMARCA2	SMARCA2	263	527	634	706	399	2714	4328	2488	401
LOC120621864	LOC120621864	18	22	35	47	46	58	237	134	8
DMRT3	DMRT3	11	48	85	98	91	0	2	1	141
KANK1	KANK1	75	144	272	192	249	10398	14044	3160	116
LOC120623019	LOC120623019	1526	2300	2347	1918	1568	320	398	609	1130
LOC120622948	LOC120622948	97	104	111	97	107	4	6	8	46
PIP5K1B	PIP5K1B	367	481	543	196	212	3959	3150	1293	201
PABIR1	PABIR1	631	555	579	682	445	559	657	635	610
TJP2	TJP2	1074	1482	1394	1393	1822	1798	2257	2315	1106
FAM189A2	FAM189A2	35	75	291	84	151	4955	4637	3473	85
APBA1	APBA1	37	27	98	51	98	180	256	289	74
PTAR1	PTAR1	120	164	152	154	282	39	178	122	59
SMC5	SMC5	4700	6181	5171	5770	4683	2251	3215	3288	3718
KLF9	KLF9	11	13	20	94	71	399	809	465	45
CEMIP2	CEMIP2	2212	1581	1362	1093	903	896	1310	1407	803
ABHD17B	ABHD17B	1249	1331	1094	1196	1086	459	409	706	1305
CUNH9orf85	CUNH9orf85	1596	1899	1370	1721	1629	284	465	504	927
GDA	GDA	118	60	55	138	63	13	34	21	60
ZFAND5	ZFAND5	3494	2686	2048	2842	2554	1702	1490	4440	3206
ALDH1A1	ALDH1A1	19	24	153	82	391	8012	8455	527	72
ANXA1	ANXA1	391	1298	780	628	664	20977	26632	19959	357
CUNH9orf40	CUNH9orf40	3370	3585	3054	3138	2132	324	278	543	2976
CARNMT1	CARNMT1	3511	5503	5336	3477	3289	169	243	778	1895
NMRK1	NMRK1	797	1144	1614	1004	1041	463	688	532	569
OSTF1	OSTF1	380	504	538	235	269	719	630	787	182
PCSK5	PCSK5	45	54	122	8	4	123	114	36	6
RFK	RFK	2821	2967	2248	1880	1579	1437	1479	2267	1934
GCNT1	GCNT1	208	449	303	314	239	0	0	16	250
PRUNE2	PRUNE2	145	79	28	241	154	5	6	58	197
VPS13A	VPS13A	1363	3987	3761	2401	4396	1640	3055	2484	1240
GNA14	GNA14	0	0	0	0	2	1633	2039	539	2
GNAQ	GNAQ	9277	8815	6555	11408	6641	7414	8809	3272	7737
LOC120588447	LOC120588447	37	40	62	109	76	48	113	64	78
CEP78	CEP78	1315	1913	1310	1481	1132	126	137	277	1561
LOC120588736	LOC120588736	6544	8428	11789	5841	4913	661	1024	905	6195
TLE4	TLE4	192	125	126	69	56	203	313	1193	62
TLE1	TLE1	855	1178	1315	783	880	321	456	980	867
FRY	FRY	389	388	349	347	341	29	115	27	217
B3GLCT	B3GLCT	460	559	583	1013	604	2603	1969	1876	869
HSPH1	HSPH1	8409	11685	5176	7462	6416	4096	3560	10043	8624
MEDAG	MEDAG	36	19	8	159	50	5881	5522	54425	94
LOC120602294	LOC120602294	85	83	136	261	166	22	40	21	239
USPL1	USPL1	811	870	611	903	792	575	623	993	751
HMGB1	HMGB1	28745	34568	25849	29303	21022	7222	7846	18016	29527
LOC120602326	LOC120602326	80	113	169	225	135	420	457	200	187
KATNAL1	KATNAL1	190	251	272	216	258	165	222	309	190
LOC120602353	LOC120602353	18	16	27	66	62	140	217	85	30
UBL3	UBL3	2158	2507	2358	3141	2406	2251	2736	2662	2515
SLC7A1	SLC7A1	689	965	788	955	853	62	119	357	633
SLC46A3	SLC46A3	71	119	125	146	150	46	65	34	95
LOC120602416	LOC120602416	1581	2062	1390	1319	944	1479	1144	2543	1656
PAN3	PAN3	2238	2336	2726	2753	3000	1737	1859	1937	2534
CDX2	CDX2	2635	3027	4535	2233	3252	0	0	0	2589
LOC120602547	LOC120602547	873	1254	1512	1402	1116	852	834	1025	1121
LOC120602531	LOC120602531	1212	1610	1656	2241	1369	1302	1061	2044	2470
LNX2	LNX2	365	444	356	368	300	296	289	360	231
LOC120602600	LOC120602600	95	185	376	299	193	65	86	24	220
MTIF3	MTIF3	266	356	254	427	264	190	196	327	413
GTF3A	GTF3A	4971	6581	6256	5120	4319	1695	1215	3032	5861
RPL21	RPL21	49628	58038	59494	73252	45968	25484	22489	38096	51741
LOC120602729	LOC120602729	54	82	67	68	66	60	63	156	40
USP12	USP12	700	862	885	918	743	668	671	1989	718
WASF3	WASF3	375	397	391	155	161	27	53	64	156
CDK8	CDK8	862	1179	951	755	627	253	282	442	543
RNF6	RNF6	245	341	313	598	1439	249	328	174	405
ZMYM2	ZMYM2	2719	2187	1883	2668	2136	1424	1453	2242	2591
CRYL1	CRYL1	300	442	368	482	346	54	56	159	493
IFT88	IFT88	1147	1401	1532	1664	1345	813	972	1042	1279
IL17D	IL17D	183	220	164	395	351	102	96	350	442
EEF1AKMT1	EEF1AKMT1	501	661	520	525	458	386	414	825	714
XPO4	XPO4	1443	1779	1343	1734	1623	352	503	633	1443
LATS2	LATS2	167	134	136	143	124	468	590	917	109
SAP18	SAP18	1428	1746	1403	1408	988	1056	954	2726	1994
SKA3	SKA3	1000	1401	947	1207	1073	74	125	409	1528
MRPL57	MRPL57	248	278	297	210	165	143	96	363	349
ZDHHC20	ZDHHC20	1577	1982	2158	2552	2035	2436	3827	4134	1728
MICU2	MICU2	1472	1792	1637	1832	1330	1261	1377	2142	1906
SH3BGRL	SH3BGRL	823	411	192	741	229	1089	1483	854	419
LOC120603301	LOC120603301	183	80	29	88	56	239	219	19	94
ARMH4	ARMH4	5410	3826	3117	5719	3527	2927	2064	395	5137
ACTR10	ACTR10	3341	3779	3266	3374	2075	2729	2972	3730	3211
PSMA3	PSMA3	6415	7164	5856	6100	3829	3604	3384	6569	6435
LOC120603453	LOC120603453	4822	5841	4886	11596	4317	4431	4966	4115	8910
ARID4A	ARID4A	1146	931	770	1269	1239	500	938	776	456
TIMM9	TIMM9	1735	2408	2534	3005	1902	744	796	1099	2150
KIAA0586	KIAA0586	1639	1579	1187	1737	1297	1027	1419	616	1258
DACT1	DACT1	24	6	41	23	174	3259	3606	1348	68
DAAM1	DAAM1	1097	896	694	806	656	2614	3243	384	678
GPR135	GPR135	43	78	79	69	33	454	456	72	41
L3HYPDH	L3HYPDH	390	668	697	797	440	1457	1115	453	586
LOC120603572	LOC120603572	2168	1749	1481	2278	1199	3112	3259	2306	1984
RTN1	RTN1	7	12	72	1	11	363	386	330	7
PCNX4	PCNX4	471	734	775	492	590	1003	1250	953	336
DHRS7	DHRS7	0	8	54	7	51	435	427	254	1
PPM1A	PPM1A	2324	2480	3081	2589	2088	3755	4702	3474	2440
CUNH14orf39	CUNH14orf39	3	8	5	29	14	173	222	124	6
SIX1	SIX1	181	428	357	697	437	3686	5174	3367	449
SIX4	SIX4	537	928	687	1452	748	1285	2224	2752	889
MNAT1	MNAT1	461	792	794	765	502	418	458	735	579
TRMT5	TRMT5	246	312	358	396	194	263	325	332	259
SLC38A6	SLC38A6	342	418	447	355	323	515	609	286	304
PRKCH	PRKCH	67	87	128	234	225	23	31	166	188
HIF1A	HIF1A	7337	6954	5521	7025	5165	11556	13887	13695	5805
SNAPC1	SNAPC1	883	1017	999	961	830	483	644	594	569
RHOJ	RHOJ	335	109	7	266	10	1583	2320	2028	261
PPP2R5E	PPP2R5E	3862	3594	2659	3693	2810	1845	2481	1935	2746
WDR89	WDR89	1651	2208	1592	1701	1120	111	183	260	1144
SGPP1	SGPP1	3479	3974	2690	4815	3255	1127	1282	1705	4810
LOC120603797	LOC120603797	1237	1514	1505	2312	3276	204	1094	278	525
ACSS1	ACSS1	2240	3200	3289	2228	2021	2039	1726	1733	1924
LOC120603884	LOC120603884	199	252	218	250	189	147	128	101	306
HPS5	HPS5	1840	2119	1815	2109	1865	2104	3741	1885	1592
GTF2H1	GTF2H1	1353	1511	1371	1401	1225	1220	1535	1851	1179
LDHA	LDHA	28787	38902	41994	28741	22057	36720	28985	34110	22586
TSG101	TSG101	6817	5918	4766	5457	4529	2205	2112	2458	7314
UEVLD	UEVLD	921	1177	1152	1356	1139	467	880	684	720
SPTY2D1	SPTY2D1	1873	1946	1675	1638	2938	1058	1376	1343	1093
TMEM86A	TMEM86A	199	158	199	174	223	323	267	34	268
IGSF22	IGSF22	65	36	26	40	26	404	332	92	44
PTPN5	PTPN5	1298	950	605	1272	561	11513	10865	2334	1584
ZDHHC13	ZDHHC13	586	722	577	740	680	267	302	231	711
E2F8	E2F8	819	1034	678	1283	865	80	125	311	1664
LOC120604821	LOC120604821	396	576	683	1138	976	40	68	238	1214
NAV2	NAV2	52	34	9	217	91	308	822	456	92
HTATIP2	HTATIP2	1	4	15	0	0	95	83	170	0
PRMT3	PRMT3	5372	6103	5497	7112	4942	534	802	1188	4464
LOC120604873	LOC120604873	1549	1333	1691	2608	1805	220	172	109	2095
NELL1	NELL1	49	12	87	48	28	0	0	5	190
ANO5	ANO5	2148	2558	2511	2386	2180	1	0	3	1929
FANCF	FANCF	328	597	597	473	353	124	157	86	475
GAS2	GAS2	956	2298	3249	1085	1034	5	3	100	760
LOC120605008	LOC120605008	120	878	953	684	826	1	1	0	431
ANO3	ANO3	24	50	65	170	57	3	4	1	126
FIBIN	FIBIN	7	2	5	0	2	1245	844	511	1
CCDC34	CCDC34	868	1185	1000	1052	745	118	159	284	970
LGR4	LGR4	10840	9012	5314	11736	8155	4182	4399	1411	9297
LIN7C	LIN7C	3668	4237	3415	4763	4045	1619	2795	1660	2957
BDNF	BDNF	5	3	1	4	0	2134	1558	199	8
KIF18A	KIF18A	1506	1838	1294	1785	1427	208	322	374	1227
METTL15	METTL15	128	218	214	229	157	281	364	411	102
LOC120605301	LOC120605301	23	33	12	480	354	0	0	0	314
LOC120605322	LOC120605322	1432	1669	1649	1305	1283	1430	2265	1265	570
MPPED2	MPPED2	269	198	376	6	8	0	0	0	7
DCDC1	DCDC1	6941	4003	1653	7197	3130	2	2	0	5011
DNAJC24	DNAJC24	371	441	357	528	369	87	133	175	253
IMMP1L	IMMP1L	1124	1433	1266	1601	907	583	573	724	1073
ELP4	ELP4	274	482	505	386	270	169	233	284	325
RCN1	RCN1	3312	2716	3457	5443	2645	15934	15295	14925	4054
WT1	WT1	30	62	30	30	35	408	389	939	18
EIF3M	EIF3M	8741	10843	12890	13084	10207	6056	5397	9235	9797
PRRG4	PRRG4	69	52	61	138	148	3	3	1	137
QSER1	QSER1	4106	4653	3440	4036	4351	1373	2604	3311	2340
DEPDC7	DEPDC7	21	83	104	72	175	1	6	4	75
TCP11L1	TCP11L1	911	1065	975	1275	1070	642	922	533	964
CSTF3	CSTF3	3454	3874	3672	2888	2600	694	865	739	2577
HIPK3	HIPK3	2349	2271	1982	2472	2203	3584	5228	4351	1833
KIAA1549L	KIAA1549L	60	14	9	258	56	2	10	6	289
CD59	CD59	2056	2094	1975	1921	1525	14728	17503	11931	1995
FBXO3	FBXO3	2878	3035	3011	3827	2733	2814	3974	2677	3264
CAPRIN1	CAPRIN1	19204	21797	19657	22404	17827	8048	10332	10022	17411
NAT10	NAT10	1953	2683	2446	2262	1929	484	594	905	1703
CAT	CAT	496	1622	2431	1938	2456	219	429	1445	1763
LOC120605808	LOC120605808	1624	2077	2243	1972	1335	437	539	701	1925
PDHX	PDHX	1240	1632	1560	1358	1124	472	574	470	1304
CD44	CD44	103	227	50	2128	883	17012	22720	27642	571
SLC1A2	SLC1A2	62	31	7	121	35	0	3	0	314
PAMR1	PAMR1	25	25	19	111	33	115	129	202	177
FJX1	FJX1	90	159	150	139	102	231	132	695	220
TRIM44	TRIM44	2017	1731	1611	4190	2227	2432	3173	2663	3077
LDLRAD3	LDLRAD3	655	651	590	457	513	153	168	193	413
COMMD9	COMMD9	630	658	656	654	460	485	504	603	806
PRR5L	PRR5L	329	538	305	602	374	59	82	271	439
TRAF6	TRAF6	738	773	678	807	710	394	433	968	620
LOC120606125	LOC120606125	641	565	676	780	528	706	925	558	493
API5	API5	4638	5915	4495	4596	4396	2293	3053	3902	3895
TTC17	TTC17	1452	1654	1608	1650	1426	1109	1447	1143	1231
HSD17B12	HSD17B12	4088	4079	3143	3961	2807	2461	3006	3679	3523
ALKBH3	ALKBH3	813	1151	1112	873	670	409	346	471	889
ACCS	ACCS	602	614	344	857	541	657	788	617	700
LOC120606317	LOC120606317	597	697	641	719	655	1135	1302	1457	495
LOC120609297	LOC120609297	4025	4574	3858	5529	3229	4471	3741	3362	3698
ALX4	ALX4	181	164	102	159	49	2	2	0	92
CD82	CD82	442	446	572	889	553	967	590	677	811
TSPAN18	TSPAN18	365	320	144	666	310	24	23	5	501
TP53I11	TP53I11	1585	531	297	1301	275	1	10	108	1513
PRDM11	PRDM11	257	283	168	351	318	229	323	294	232
SYT13	SYT13	255	88	56	552	166	0	0	0	328
CHST1	CHST1	123	50	29	174	56	5	16	31	96
SLC35C1	SLC35C1	580	473	414	408	257	115	150	49	529
MAPK8IP1	MAPK8IP1	862	678	512	840	556	973	1306	1600	985
PEX16	PEX16	293	333	259	347	297	269	341	324	515
PHF21A	PHF21A	1728	1290	1375	2011	1646	785	949	557	1490
CREB3L1	CREB3L1	4	16	3	18	16	2104	1741	1884	10
DGKZ	DGKZ	1685	2529	1991	2283	1925	867	1015	1631	2338
MDK	MDK	778	607	55	2193	216	275	247	530	4006
AMBRA1	AMBRA1	1359	1268	1000	1212	1061	753	970	832	1311
HARBI1	HARBI1	291	407	273	266	187	263	312	158	211
ATG13	ATG13	1355	1173	1326	1237	1261	1317	1647	1224	1416
ARHGAP1	ARHGAP1	771	818	715	795	587	2721	2407	3107	862
ZNF408	ZNF408	287	369	246	326	272	221	249	417	390
CKAP5	CKAP5	6133	7316	6941	8619	7581	1940	3320	2300	5666
LRP4	LRP4	185	302	978	273	666	49	70	20	217
CUNH11orf49	CUNH11orf49	800	757	921	1025	723	686	710	752	1235
ARFGAP2	ARFGAP2	2388	2497	2161	2213	1783	1704	2069	2891	2784
PACSIN3	PACSIN3	756	670	692	819	625	516	598	507	1110
DDB2	DDB2	237	300	569	279	191	537	599	492	265
ACP2	ACP2	1054	872	900	1008	814	1253	1371	1667	1276
NR1H3	NR1H3	183	134	186	269	183	161	235	1122	270
MADD	MADD	1157	1231	986	1599	1216	324	443	286	1512
SLC39A13	SLC39A13	406	569	469	469	422	1450	1250	3747	475
PSMC3	PSMC3	3809	4607	3763	3469	2643	2867	2917	4404	4532
CELF1	CELF1	5440	6861	5164	5117	4464	1649	1891	2493	4094
PTPMT1	PTPMT1	217	425	366	365	212	396	359	774	437
KBTBD4	KBTBD4	832	822	617	799	560	646	843	636	787
NDUFS3	NDUFS3	1434	1756	1285	1341	771	774	717	1268	1941
C1QTNF4	C1QTNF4	1944	1639	1423	2074	1740	425	603	417	1602
MTCH2	MTCH2	2948	4718	3459	2387	1712	1179	1139	1997	2703
AGBL2	AGBL2	55	27	15	134	71	112	185	82	96
FNBP4	FNBP4	2439	2724	2276	3115	2592	2143	2842	2417	2421
LOC120607589	LOC120607589	46	52	52	75	40	120	128	71	66
NUP160	NUP160	2823	4303	3339	3608	3051	431	581	953	2766
PTPRJ	PTPRJ	622	603	476	611	376	319	535	1595	372
ASCC3	ASCC3	2667	4547	3642	2391	3422	841	1294	1407	1246
LOC120607693	LOC120607693	92	147	208	217	130	127	123	80	154
LOC120607687	LOC120607687	120	174	181	153	100	54	51	116	163
GRIK2	GRIK2	636	520	685	421	884	0	0	0	880
HACE1	HACE1	2092	2157	1677	2445	1691	1177	1509	1423	1553
LIN28B	LIN28B	1717	2040	2047	3	620	0	0	0	3
BVES	BVES	97	81	29	180	117	62	106	155	76
LOC120607825	LOC120607825	4966	5892	3776	3861	2587	2883	2881	3046	3743
ATG5	ATG5	852	981	990	1023	835	650	854	968	777
LOC120607849	LOC120607849	59	99	316	94	293	715	1267	1701	182
RTN4IP1	RTN4IP1	1094	1717	1524	1016	870	286	457	245	766
QRSL1	QRSL1	904	1238	1051	1066	937	405	653	505	697
LOC120607917	LOC120607917	67	142	181	9	16	0	0	42	12
MTRES1	MTRES1	604	864	891	703	684	459	519	263	482
BEND3	BEND3	619	548	414	537	486	78	83	266	578
PDSS2	PDSS2	659	915	870	739	666	235	253	346	675
LOC120608001	LOC120608001	481	781	819	609	605	286	467	403	510
SEC63	SEC63	4981	5217	4515	3994	3094	2479	3587	3666	2671
OSTM1	OSTM1	1957	2510	1742	1459	1257	2941	4244	2464	947
SNX3	SNX3	1944	2914	2385	2390	1658	4349	4083	5404	2508
AFG1L	AFG1L	309	362	445	484	421	284	335	317	357
FOXO3	FOXO3	307	414	407	449	501	457	1153	310	205
SESN1	SESN1	805	964	884	734	651	483	633	148	570
CEP57L1	CEP57L1	1558	2214	1987	2237	1760	402	544	347	1119
CD164	CD164	9441	11758	9088	10941	10087	15549	16633	18716	7328
PPIL6	PPIL6	59	80	173	311	232	64	133	174	161
SMPD2	SMPD2	72	114	154	126	118	162	173	291	164
MICAL1	MICAL1	552	501	457	1002	487	2126	2469	2834	925
ZBTB24	ZBTB24	479	470	686	521	381	276	386	427	355
AK9	AK9	178	210	364	228	280	9	11	43	76
FIG4	FIG4	963	1104	1095	1273	925	454	664	598	841
WASF1	WASF1	1563	1180	998	1448	1135	48	68	39	1713
CDC40	CDC40	2195	2759	2351	2506	2258	981	1583	1478	1384
CDK19	CDK19	4116	3430	3172	5408	3171	1409	2060	1810	4110
AMD1	AMD1	9518	10592	9360	8579	9644	1538	1760	2458	6735
GTF3C6	GTF3C6	1989	2415	1893	2616	1510	543	577	914	2159
RPF2	RPF2	1967	2814	2402	2358	1702	952	956	1530	1565
SLC16A10	SLC16A10	104	542	792	212	635	0	0	4	167
MFSD4B	MFSD4B	550	759	1003	869	523	265	417	238	522
REV3L	REV3L	1281	1964	1722	1198	1998	737	1477	857	628
TRAF3IP2	TRAF3IP2	16	7	11	4	3	1059	1147	1071	3
LOC120608599	LOC120608599	81	65	38	78	60	114	95	135	106
FYN	FYN	674	284	673	894	574	1133	1887	3501	1016
TUBE1	TUBE1	451	449	540	743	552	111	154	133	454
FAM229B	FAM229B	427	489	521	587	338	732	779	1108	553
LAMA4	LAMA4	5	3	4	41	17	9021	11367	13346	29
MARCKS	MARCKS	7245	7030	6358	6946	5831	3736	4123	4384	7498
HDAC2	HDAC2	20091	17881	15804	18653	11421	3060	3227	4715	15030
NT5DC1	NT5DC1	341	920	877	454	529	121	309	432	416
COL10A1	COL10A1	0	0	0	0	0	241	117	3199	0
TSPYL4	TSPYL4	1753	1428	1320	1931	1018	551	805	637	1716
TSPYL1	TSPYL1	1526	1331	1260	1624	1244	661	836	768	1618
LOC120608848	LOC120608848	139	214	251	496	163	68	134	54	156
DSE	DSE	16	51	23	118	35	2756	3201	4940	41
CALHM5	CALHM5	10	4	2	47	5	1178	1479	864	22
RWDD1	RWDD1	2245	3472	2775	2117	1598	1858	1640	2970	1673
ZUP1	ZUP1	839	1116	898	1176	955	386	526	460	650
KPNA5	KPNA5	965	1122	1101	1526	1014	100	202	109	633
FAM162B	FAM162B	67	89	105	211	92	4	4	2	169
VGLL2	VGLL2	0	23	47	0	9	569	354	240	1
ROS1	ROS1	47	42	34	43	17	121	141	129	33
DCBLD1	DCBLD1	800	1006	1342	624	719	514	603	987	653
GOPC	GOPC	1398	1394	1430	1787	1655	480	918	908	910
NUS1	NUS1	2979	3342	3546	3058	2978	1884	2148	2262	1902
SLC35F1	SLC35F1	1605	1214	1367	34	180	17	13	1	35
CEP85L	CEP85L	620	627	691	471	588	422	641	432	262
MCM9	MCM9	447	524	544	514	452	417	581	474	376
ASF1A	ASF1A	1729	2066	1559	1377	896	463	623	518	1146
FAM184A	FAM184A	37	99	332	150	739	17	16	34	142
MAN1A1	MAN1A1	1126	1173	501	1166	555	1509	2123	3602	451
TBC1D32	TBC1D32	1414	1777	1931	2848	2167	418	663	894	1387
GJA1	GJA1	9220	11274	8836	10593	9505	14735	12267	22593	6631
ZRSR2	ZRSR2	357	335	270	342	256	155	196	142	195
LOC120611079	LOC120611079	121	134	164	449	285	15	13	11	251
CA5B	CA5B	177	165	200	249	197	261	456	440	146
LOC120611052	LOC120611052	108	85	80	134	90	71	85	64	101
CLTRN	CLTRN	117	120	131	140	76	48	50	32	144
PIR	PIR	76	78	10	10	1	614	865	678	11
VEGFD	VEGFD	1	1	7	0	1	10072	10636	14659	0
PIGA	PIGA	1511	1844	1176	1272	933	1285	1868	182	855
MOSPD2	MOSPD2	424	594	624	395	364	273	457	263	239
FANCB	FANCB	284	486	377	471	493	14	87	64	241
GEMIN8	GEMIN8	711	818	750	1168	802	625	979	835	934
LOC120611235	LOC120611235	101	124	105	286	216	238	484	58	120
GPM6B	GPM6B	48	34	38	377	65	2505	2965	6778	318
OFD1	OFD1	1121	1276	1279	1538	1140	1053	1207	513	1055
TRAPPC2	TRAPPC2	2239	1985	1502	2103	1056	733	828	655	1915
RAB9A	RAB9A	1143	1099	897	1274	874	933	937	1125	1282
TCEANC	TCEANC	342	364	474	966	545	268	280	138	859
TLR8	TLR8	5116	2897	3026	2425	1110	16648	12156	7250	3151
PRPS2	PRPS2	1230	2566	2425	1766	1911	262	361	849	1128
MSL3	MSL3	1846	1856	1635	2233	1531	1117	1033	1208	2055
ARHGAP6	ARHGAP6	110	150	114	108	90	220	290	595	70
LOC120611619	LOC120611619	900	1052	760	819	663	331	391	259	811
MID1	MID1	1058	1161	797	1022	942	2668	2860	389	845
CLCN4	CLCN4	758	915	541	953	575	0	0	0	966
WWC3	WWC3	630	920	724	1922	865	822	1172	2577	1427
LDOC1	LDOC1	317	442	790	148	365	28	39	69	267
ATP11C	ATP11C	4835	4287	4334	3563	3324	721	1059	803	2394
MCF2	MCF2	0	123	1204	0	620	0	0	0	1
RBMX	RBMX	18126	20302	16957	23870	17506	3485	4043	6183	18708
ARHGEF6	ARHGEF6	33	27	22	93	98	303	602	322	69
HTATSF1	HTATSF1	5706	5102	5388	3892	2882	1358	1526	1687	3580
MAP7D3	MAP7D3	1546	2139	2053	1762	1605	198	437	523	1188
FHL1	FHL1	2229	2698	3477	4241	3110	525	989	1153	4289
SLC9A6	SLC9A6	1188	1350	1062	1186	972	1187	1443	812	999
MMGT1	MMGT1	1822	2162	1523	2543	1741	635	770	717	1649
LOC120612515	LOC120612515	1065	820	670	882	608	295	390	250	653
LOC120612540	LOC120612540	88	119	212	191	133	34	54	23	124
MOSPD1	MOSPD1	922	897	905	760	586	567	748	606	614
PABIR2	PABIR2	1960	2856	3948	3021	3289	853	1017	806	2705
HPRT1	HPRT1	1204	2236	2028	1225	1223	1091	1095	1104	1201
PHF6	PHF6	4804	4535	3970	4531	3618	930	1357	1093	3155
GPC3	GPC3	21415	17138	24811	5614	4057	486	419	860	9120
GPC4	GPC4	130	248	357	110	37	195	194	342	68
MBNL3	MBNL3	1029	720	353	2036	1118	590	837	546	1336
RAP2C	RAP2C	3231	3621	2759	3176	1780	1908	2230	1728	2533
STK26	STK26	242	52	236	10	1	0	0	0	11
HAVCR2	HAVCR2	241	149	248	263	118	65	92	31	82
MED7	MED7	2384	2557	2406	2704	1742	1082	1146	1404	2228
ITK	ITK	358	107	17	586	18	0	0	0	428
CYFIP2	CYFIP2	1941	2272	2516	2580	2049	10	6	5	2350
NIPAL4	NIPAL4	17	20	27	39	44	249	166	286	19
ADAM19	ADAM19	315	222	114	340	96	1994	1952	3267	258
THG1L	THG1L	821	1003	1045	908	760	540	572	632	611
LSM11	LSM11	1012	1269	1604	1183	1033	266	343	308	882
CLINT1	CLINT1	5178	5596	5006	4889	5229	1615	1944	4316	3571
EBF1	EBF1	380	105	77	364	147	1959	3010	5805	450
RNF145	RNF145	3220	3073	2088	8095	4180	5288	4392	5481	6546
UBLCP1	UBLCP1	4098	4549	3082	3428	2582	1356	1613	2212	3054
TTC1	TTC1	1271	1410	1124	1230	1050	706	848	893	1160
PWWP2A	PWWP2A	1699	1609	1435	1790	1058	589	927	2347	1119
CCNJL	CCNJL	136	105	139	84	88	0	0	25	40
C1QTNF2	C1QTNF2	11	18	12	24	27	68	92	156	70
ZBED8	ZBED8	1025	1001	932	1143	637	590	769	339	955
SLU7	SLU7	1207	1241	1553	1633	1270	1366	1738	1144	1429
PTTG1	PTTG1	982	1051	1211	1280	960	117	175	527	1565
GABRB2	GABRB2	60	60	104	543	296	0	0	0	405
CCNG1	CCNG1	37214	47231	29648	51922	26137	24676	30498	24885	41762
NUDCD2	NUDCD2	1280	1835	1605	1730	1026	1052	968	1160	1573
HMMR	HMMR	1756	2416	2297	2368	2196	160	381	668	1556
MAT2B	MAT2B	5924	5628	5115	4785	3461	2415	2421	865	3661
WWC1	WWC1	17	222	315	57	142	361	194	249	49
RARS1	RARS1	4758	6911	6477	4605	3684	2085	2299	3023	3726
PANK3	PANK3	5270	5484	4803	5277	4073	2876	3984	2455	3544
SLIT3	SLIT3	120	72	49	138	32	11653	14326	2497	136
SPDL1	SPDL1	2599	3474	2761	3889	3045	242	399	764	3154
INSYN2B	INSYN2B	488	526	549	465	253	2	0	10	231
RANBP17	RANBP17	226	248	195	540	441	84	146	228	533
NPM1	NPM1	58119	80458	89601	90003	65142	14350	14075	30775	80816
FGF18	FGF18	5	2	1	3	0	14	8	278	9
FBXW11	FBXW11	2611	2359	1828	2990	2554	1608	1862	2065	2889
LOC120614946	LOC120614946	113	134	150	182	133	143	203	93	87
STK10	STK10	889	855	642	862	773	436	454	1887	1018
UBTD2	UBTD2	1749	1664	1264	3245	2024	583	645	1887	3661
SH3PXD2B	SH3PXD2B	2281	1604	1088	1977	1551	1133	1574	3131	2040
NEURL1B	NEURL1B	495	305	273	566	487	81	148	260	1100
ERGIC1	ERGIC1	261	211	161	277	164	546	812	970	177
DUSP1	DUSP1	474	260	314	1202	3128	2364	2315	3069	702
LOC120615044	LOC120615044	536	538	386	535	372	1318	1499	2320	562
RPL26L1	RPL26L1	3120	4158	3278	3266	2568	864	716	1560	4445
ATP6V0E1	ATP6V0E1	2383	2358	1941	2219	1575	4458	3881	5527	3471
CREBRF	CREBRF	98	140	187	248	194	442	1017	115	118
BNIP1	BNIP1	600	810	609	706	555	509	509	693	603
STC2	STC2	7	12	72	110	79	2102	2694	1608	17
BOD1	BOD1	1812	2091	2000	2075	1413	797	725	1388	2476
CPEB4	CPEB4	1442	1636	1379	2337	1724	1457	2015	2275	1551
SFXN1	SFXN1	3719	4695	3585	4694	3803	521	613	558	4271
THOC3	THOC3	1946	2938	1914	2106	1467	732	658	1187	2431
SIMC1	SIMC1	1076	1057	708	939	853	281	299	911	972
KIAA1191	KIAA1191	1647	1353	1391	1878	1287	2422	2163	2500	2119
ARL10	ARL10	1200	1842	2529	2068	2589	1191	1383	1722	1296
BAIAP2L1	BAIAP2L1	63	316	352	395	503	415	365	352	261
BRI3	BRI3	250	285	283	331	229	1004	794	1158	502
TECPR1	TECPR1	177	142	129	237	216	624	652	543	338
LMTK2	LMTK2	1113	1213	866	1479	1323	579	721	785	1137
LOC120616648	LOC120616648	65	70	56	89	63	14	14	3	123
CCZ1	CCZ1	1521	1923	1573	1383	1164	1162	1215	1570	1190
LOC120616418	LOC120616418	73	72	43	81	48	104	185	104	49
PMS2	PMS2	838	1033	678	1023	740	414	503	349	1102
AIMP2	AIMP2	1225	1609	1218	1210	915	402	315	703	1533
EIF2AK1	EIF2AK1	3364	3865	3437	3551	2973	1859	2219	2648	3882
USP42	USP42	882	803	632	676	540	295	371	705	552
CYTH3	CYTH3	953	873	715	1121	762	3617	3265	5737	1051
LOC120613663	LOC120613663	96	101	88	86	49	88	109	97	66
RAC1	RAC1	12508	11542	7171	9175	5112	8665	8227	12392	9615
DAGLB	DAGLB	821	882	590	993	647	1138	1181	1369	853
KDELR2	KDELR2	4376	4772	4169	4414	3215	9361	7289	8707	3791
LOC120616629	LOC120616629	409	163	145	1556	855	8	14	80	1709
ZDHHC4	ZDHHC4	800	835	732	1036	678	389	407	589	989
CUNH7orf26	CUNH7orf26	452	483	358	377	325	262	266	408	500
ZNF853	ZNF853	144	116	78	127	116	45	73	122	148
ZNF316	ZNF316	1649	1711	1407	1575	1690	734	873	1361	1613
LOC120616640	LOC120616640	687	655	541	489	376	87	130	93	388
ZNF12	ZNF12	2065	2040	1921	2536	2212	1396	2137	1383	1727
RBAK	RBAK	1730	1764	1440	1880	1914	1239	1871	1380	978
LOC120615486	LOC120615486	83	125	164	177	110	150	124	45	181
RNF216	RNF216	954	1277	963	970	1037	859	946	1222	1017
FSCN1	FSCN1	4511	3145	1869	2980	2116	504	491	8196	5026
LOC120615531	LOC120615531	25	43	62	160	214	6	6	32	213
ACTB	ACTB	37153	42017	25410	33735	22830	62055	46527	92814	29650
FBXL18	FBXL18	736	819	546	632	550	487	657	500	670
TNRC18	TNRC18	1031	902	836	1002	1039	1687	2301	2529	1180
SLC29A4	SLC29A4	506	316	260	508	360	1	1	4	822
WIPI2	WIPI2	1769	1735	1344	1415	1121	1407	1654	1483	1882
RADIL	RADIL	27	49	76	84	125	68	47	89	76
AP5Z1	AP5Z1	247	215	264	341	331	335	354	368	497
FOXK1	FOXK1	2118	2404	2060	2113	2091	2000	2548	4106	1815
SDK1	SDK1	75	64	41	164	77	618	761	24	99
CARD11	CARD11	9	13	0	162	66	1	0	0	113
GNA12	GNA12	1315	1418	1103	1314	1110	1911	1805	2100	1851
BRAT1	BRAT1	470	485	480	393	314	189	156	125	524
IQCE	IQCE	927	1021	509	1069	682	859	1019	1018	1369
TTYH3	TTYH3	604	533	333	549	519	178	169	564	616
LFNG	LFNG	34	60	91	351	116	0	1	1944	215
FAM20C	FAM20C	290	340	373	333	280	1781	1552	12499	436
PDGFA	PDGFA	67	98	119	133	61	268	244	1976	138
PRKAR1B	PRKAR1B	111	126	203	313	190	106	130	192	356
DNAAF5	DNAAF5	1060	1502	1122	1230	1123	450	478	673	1685
SUN1	SUN1	2332	2869	2424	3683	3111	2592	2927	6610	3259
GET4	GET4	855	1050	907	945	834	600	483	1100	1616
ADAP1	ADAP1	165	106	108	180	113	19	32	18	299
LOC120616032	LOC120616032	1065	1366	1307	1364	1078	521	492	946	1356
CUNH7orf50	CUNH7orf50	264	300	313	256	177	227	186	278	287
ZFAND2A	ZFAND2A	307	394	196	316	295	334	329	993	424
LOC120616044	LOC120616044	271	282	165	294	190	255	261	206	312
MICALL2	MICALL2	262	326	290	470	408	149	158	297	462
INTS1	INTS1	2189	2502	2125	2196	2153	1078	1200	1410	2475
MAFK	MAFK	208	212	175	270	234	472	465	640	233
PSMG3	PSMG3	1199	1472	976	1222	878	872	789	1953	2133
ELFN1	ELFN1	1	0	2	0	1	62	78	172	2
MAD1L1	MAD1L1	451	469	396	525	381	336	355	405	572
MRM2	MRM2	643	695	642	808	573	731	613	737	843
SNX8	SNX8	407	509	371	376	316	453	453	1075	559
LOC120616310	LOC120616310	81	133	107	155	93	102	88	107	143
LOC120616275	LOC120616275	176	220	232	356	239	126	136	57	271
EIF3B	EIF3B	10108	14245	11304	8936	8188	3030	2840	5456	8096
CHST12	CHST12	176	206	148	149	120	262	240	557	206
RNF146	RNF146	1447	1481	1332	1449	1060	1570	1632	1220	1252
ECHDC1	ECHDC1	451	1279	1237	644	1033	1412	1744	1656	504
LOC120617352	LOC120617352	52	214	256	109	177	69	59	91	145
PTPRK	PTPRK	2988	3327	3265	2757	3011	2	2	25	3186
IGF2R	IGF2R	7275	7885	5782	6761	5377	3822	5319	8192	4959
MAP3K4	MAP3K4	1583	1936	1662	1766	1675	377	422	329	1405
AGPAT4	AGPAT4	683	701	427	745	555	2	0	3	1010
QKI	QKI	1370	1645	1102	2237	1843	2480	5214	6416	918
PDE10A	PDE10A	2584	1927	1181	3527	2212	23	31	212	3199
PRR18	PRR18	3	6	3	4	0	169	185	283	4
SFT2D1	SFT2D1	735	977	887	997	697	940	783	1545	912
MPC1	MPC1	1487	1812	1388	1923	1191	459	393	617	2643
RPS6KA2	RPS6KA2	1074	804	558	1159	720	341	314	456	1075
RNASET2	RNASET2	827	914	1069	1136	974	3160	3070	3703	1180
CEP43	CEP43	1261	1374	837	1393	1115	316	427	3044	1529
LOC120617758	LOC120617758	2	9	0	22	0	437	385	83	14
AFDN	AFDN	2828	3208	2675	4124	4097	1597	2483	3641	4105
SMOC2	SMOC2	21	30	21	99	37	4910	2816	1514	53
LOC120617965	LOC120617965	4	4	1	22	5	325	266	101	5
THBS2	THBS2	2	6	0	1	1	30896	34809	11480	2
CUNH6orf120	CUNH6orf120	828	1167	1088	1200	770	1316	1554	1396	1134
PHF10	PHF10	1991	2262	2250	2290	1824	2829	2733	4201	2311
DYNLT2	DYNLT2	268	182	175	350	235	141	116	77	284
ERMARD	ERMARD	571	705	740	695	508	545	681	547	586
DLL1	DLL1	2	2	6	15	4	19	21	1938	6
FAM120B	FAM120B	1112	1048	1086	1354	1173	764	953	1011	1301
PSMB1	PSMB1	5853	7086	4226	5319	2977	2327	2108	4423	6096
LOC120618243	LOC120618243	674	813	564	491	445	300	283	521	715
PDCD2	PDCD2	1074	1406	1308	919	711	934	824	1229	1335
EBNA1BP2	EBNA1BP2	2267	3140	2566	2298	1709	754	776	1725	1967
MED8	MED8	1030	1008	757	897	578	390	443	545	815
CDC20	CDC20	2002	2916	2286	2001	1812	145	267	800	2357
ELOVL1	ELOVL1	1143	1613	1182	1446	1032	1637	1647	2113	1113
SZT2	SZT2	1123	1134	773	1073	1061	708	1105	570	899
HYI	HYI	93	107	135	177	87	559	485	844	184
PTPRF	PTPRF	5137	6198	5606	6450	5442	1282	1212	800	5079
KDM4A	KDM4A	4168	3631	2734	3733	2747	2106	2942	2109	3533
ST3GAL3	ST3GAL3	942	1067	938	1192	841	697	748	574	1475
IPO13	IPO13	989	1068	954	1046	921	659	721	406	1105
DPH2	DPH2	414	486	490	438	358	331	374	338	475
ATP6V0B	ATP6V0B	1470	1502	1122	1417	1019	1225	1122	1594	2179
B4GALT2	B4GALT2	1088	1169	883	1041	729	1139	1066	1650	1543
CCDC24	CCDC24	207	291	233	167	132	50	68	53	149
SLC6A9	SLC6A9	10	8	60	38	48	152	219	80	34
DMAP1	DMAP1	991	1040	812	732	519	469	443	531	966
ERI3	ERI3	1254	1509	1262	1213	974	764	739	998	1458
LOC120619636	LOC120619636	1734	1842	1733	2051	1446	1330	1232	1291	2825
TMEM53	TMEM53	465	363	391	561	351	522	503	640	764
LOC120581405	LOC120581405	24	52	84	23	54	0	4	9	414
KIF2C	KIF2C	1807	2294	2251	2188	1872	108	210	409	2235
RPS8	RPS8	27173	32904	37256	46525	31852	18968	16140	36789	45015
PLK3	PLK3	317	323	165	237	296	120	130	179	302
BTBD19	BTBD19	87	73	24	182	108	413	542	278	160
PTCH2	PTCH2	566	387	49	447	100	3	4	13	838
EIF2B3	EIF2B3	1685	2061	1726	1880	1278	695	645	940	1941
HECTD3	HECTD3	1153	1459	1114	1119	910	634	843	594	1205
UROD	UROD	786	933	976	926	820	1338	1338	1913	1458
MUTYH	MUTYH	379	456	447	455	337	248	229	421	441
TOE1	TOE1	331	382	254	329	355	188	251	556	444
TESK2	TESK2	151	71	92	74	85	53	115	38	49
CCDC163	CCDC163	259	321	410	427	394	76	118	169	406
MMACHC	MMACHC	312	351	317	439	379	57	103	97	289
PRDX1	PRDX1	19008	24306	17509	17327	12551	3781	3524	9842	21354
AKR1A1	AKR1A1	2971	3478	3625	4115	2873	1537	1592	2375	3833
LOC120620125	LOC120620125	18451	19566	13017	17953	12940	754	749	1574	14947
GPBP1L1	GPBP1L1	3433	3557	4263	4468	3650	2684	2966	1468	2631
LOC120620169	LOC120620169	102	78	67	87	170	39	45	22	28
TMEM69	TMEM69	910	1035	964	821	526	473	521	627	791
LOC120620138	LOC120620138	1250	1485	1033	1537	997	885	1264	719	1290
MAST2	MAST2	1418	1592	1317	2310	2035	2791	3527	3232	2032
LOC120620206	LOC120620206	2137	1694	480	1212	553	184	523	160	912
POMGNT1	POMGNT1	2526	2890	2444	4123	2547	2092	1943	2613	4139
LURAP1	LURAP1	825	1188	1169	2218	1612	691	1360	1261	988
RAD54L	RAD54L	642	1054	764	1120	969	62	86	227	1276
LRRC41	LRRC41	6311	5875	3916	7100	5041	2609	2895	4569	9608
LOC120620319	LOC120620319	9317	10453	9287	9170	7258	4274	3798	6861	9586
LOC120620255	LOC120620255	1255	1258	781	1205	766	510	598	484	1172
MKNK1	MKNK1	783	704	577	750	785	357	515	378	765
MOB3C	MOB3C	206	124	157	76	56	175	207	297	58
ATPAF1	ATPAF1	2817	3031	2955	3268	2359	1194	1422	1222	3223
EFCAB14	EFCAB14	1206	1170	1182	1328	1041	1884	2501	2298	1015
TAL1	TAL1	67	31	23	261	116	4	4	8	250
STIL	STIL	1724	2318	2026	1878	1845	170	333	467	1762
CMPK1	CMPK1	2524	2827	2035	2347	1576	3905	4766	3908	1908
LOC120623089	LOC120623089	183	325	196	162	243	0	0	4	77
FOXD2	FOXD2	99	69	105	147	67	88	80	153	150
SPATA6	SPATA6	1116	1556	1660	1760	1405	904	1643	710	664
BEND5	BEND5	254	183	203	426	196	87	110	66	475
FAF1	FAF1	5094	3879	2857	7335	3146	1708	1754	1608	7933
CDKN2C	CDKN2C	361	645	683	601	428	1357	1078	900	746
RNF11	RNF11	1836	1874	1733	2062	1666	5851	7520	5487	1414
TTC39A	TTC39A	178	132	100	377	195	134	104	29	360
EPS15	EPS15	2053	3379	4119	3623	3545	3837	5256	3782	2221
OSBPL9	OSBPL9	2874	3058	3064	3220	2492	2563	3207	3182	2649
NRDC	NRDC	5919	5885	4876	4677	3313	3497	4395	4311	3853
RAB3B	RAB3B	161	80	98	162	120	36	96	26	75
LOC120620981	LOC120620981	2127	2324	2328	2451	1842	1818	1501	2199	2304
BTF3L4	BTF3L4	3286	2713	2346	3619	2533	1217	1302	1585	2970
ZFYVE9	ZFYVE9	1835	1846	1461	2326	1529	651	1034	485	1461
CC2D1B	CC2D1B	1441	1614	1194	1883	1515	973	1299	1415	1654
ORC1	ORC1	2493	3995	4098	3740	2968	46	79	198	3534
PRPF38A	PRPF38A	1950	2283	1813	2228	1672	882	959	1621	1995
TUT4	TUT4	2827	2758	2685	3973	2904	962	1581	1030	2701
GPX7	GPX7	6	4	0	9	0	1087	840	532	4
LOC120621054	LOC120621054	584	826	647	602	569	109	103	134	620
ZYG11B	ZYG11B	3165	2819	2265	2876	2232	1090	1834	1166	2061
ECHDC2	ECHDC2	457	468	469	783	574	429	498	710	796
LOC120618727	LOC120618727	963	1224	1071	1181	947	971	1584	1965	664
LOC120621097	LOC120621097	1798	2054	1930	2067	1679	5279	5565	6365	2053
PODN	PODN	11	8	6	15	13	4148	3516	3419	10
CPT2	CPT2	3627	2917	2145	2898	1690	1829	2684	1069	2919
CZIB	CZIB	633	618	573	692	475	808	648	1545	1104
MAGOH	MAGOH	2606	3504	2966	2945	1991	659	570	1160	2624
LRP8	LRP8	2357	3098	1981	1568	1308	112	180	494	1067
NDC1	NDC1	2911	3952	2720	3673	2377	371	496	534	3178
YIPF1	YIPF1	911	620	387	746	495	558	693	475	953
DIO1	DIO1	231	208	234	395	225	292	340	283	223
HSPB11	HSPB11	226	169	162	315	200	163	175	260	262
LRRC42	LRRC42	2009	1991	1673	2180	1411	779	840	1379	2308
TMEM59	TMEM59	1575	1441	1749	2422	1490	5558	6274	4548	2654
TCEANC2	TCEANC2	801	807	728	697	507	617	625	447	647
LOC120621552	LOC120621552	346	383	343	317	289	133	140	163	247
MRPL37	MRPL37	1379	2034	1570	1031	910	787	627	1366	1397
SSBP3	SSBP3	1060	851	620	973	614	437	522	749	1098
ACOT11	ACOT11	45	41	3	228	82	98	246	212	110
TTC4	TTC4	2232	2727	2181	2593	1749	805	1017	1288	2013
PARS2	PARS2	205	254	217	251	179	105	126	60	239
DHCR24	DHCR24	15661	18815	15547	4772	4026	1443	1859	3143	4979
TMEM61	TMEM61	120	228	269	164	40	42	26	41	152
USP24	USP24	3302	4416	3573	3234	3643	1450	2721	2897	2091
PLPP3	PLPP3	326	224	236	131	122	17629	22153	7144	101
PRKAA2	PRKAA2	61	161	158	42	156	0	1	3	13
OMA1	OMA1	1214	1556	1379	1351	1174	536	604	518	917
MYSM1	MYSM1	1664	1558	1177	2345	1997	992	1683	975	1104
LOC120621849	LOC120621849	74	50	50	174	53	109	109	46	107
JUN	JUN	2916	1319	1461	7780	27331	2307	2931	1412	1098
FGGY	FGGY	304	266	383	448	231	104	150	284	278
LOC120621913	LOC120621913	5	18	86	42	276	0	0	20	26
NFIA	NFIA	291	1375	1634	639	1222	753	995	669	264
TM2D1	TM2D1	2464	2507	2431	2985	2298	1626	1806	1756	2084
PATJ	PATJ	352	553	732	2090	1958	280	608	675	936
USP1	USP1	2921	3757	3086	4661	3910	1136	1570	1052	3918
DOCK7	DOCK7	4219	4239	3414	4566	2932	3079	5969	5794	2674
ATG4C	ATG4C	843	965	1028	1089	827	463	715	332	646
ALG6	ALG6	1097	1489	1510	1685	1273	378	591	441	1021
LOC120622269	LOC120622269	2177	2639	2401	4069	2687	213	393	553	3141
EFCAB7	EFCAB7	358	455	482	766	467	514	741	330	503
LOC120618822	LOC120618822	951	1223	1355	903	715	593	790	1424	669
XK	XK	167	456	566	503	643	0	3	12	419
LOC120622444	LOC120622444	32	47	75	132	104	0	0	0	69
DYNLT3	DYNLT3	1718	2130	2049	1560	1180	1856	2613	1636	1137
SYTL5	SYTL5	97	143	122	198	353	0	0	1	165
SRPX	SRPX	2750	2352	2198	1352	1442	6212	6816	14672	2929
RPGR	RPGR	1075	1084	1192	1355	1489	77	102	354	987
LOC120622666	LOC120622666	228	244	316	188	178	0	2	56	154
TSPAN7	TSPAN7	1048	933	1693	870	693	0	0	113	1965
MID1IP1	MID1IP1	183	385	590	277	387	315	344	338	312
BCOR	BCOR	2589	2317	1925	2308	2282	569	798	20940	2078
ATP6AP2	ATP6AP2	2723	3132	2708	2558	1728	4439	5216	5235	2809
CUNHXorf38	CUNHXorf38	3050	4013	3067	3682	2391	2458	2249	2153	2826
MED14	MED14	1889	2712	1604	2346	1983	700	1109	1485	1185
LOC120622838	LOC120622838	821	974	316	938	233	24	18	39	1246
USP9X	USP9X	27239	25854	16853	28538	16535	5661	9620	6030	17759
DDX3X	DDX3X	18292	18820	13983	21930	21712	10563	15483	14692	15698
CASK	CASK	3145	2742	2197	2615	1992	2318	2618	3313	2396
LOC120581740	LOC120581740	43	32	3	19	18	434	1024	190	5
LOC120581676	LOC120581676	18	3	0	3	0	106	169	30	0
LOC120581772	LOC120581772	338	307	309	68	37	112	135	122	39
LOC120581756	LOC120581756	2186	1960	1447	1769	945	899	1515	946	1425
DYNC2I1	DYNC2I1	822	986	622	1044	867	490	654	993	740
ESYT2	ESYT2	2878	4098	3903	4538	3419	5973	6630	9700	3909
NCAPG2	NCAPG2	1865	2762	1780	2521	1961	840	1041	2022	2682
PTPRN2	PTPRN2	548	151	39	258	157	0	1	1	376
LOC120582014	LOC120582014	373	422	286	347	258	303	317	634	528
UBE3C	UBE3C	1652	2231	1938	1749	1739	2009	2555	3102	1340
NOM1	NOM1	1207	1623	1126	1063	919	708	883	1182	937
LMBR1	LMBR1	843	1238	996	1399	1223	333	374	469	1349
RBM33	RBM33	1107	1188	931	994	1189	497	648	734	938
INSIG1	INSIG1	2725	3734	2960	302	471	1013	1006	1837	425
LOC120582152	LOC120582152	93	120	178	100	98	46	47	58	93
PAXIP1	PAXIP1	795	1104	936	938	960	155	156	368	1307
SLITRK5	SLITRK5	37	594	1092	153	715	0	0	0	206
LOC120582211	LOC120582211	311	361	21	584	73	0	0	0	391
LOC120582659	LOC120582659	336	826	1406	1186	3650	40	43	278	622
GPC6	GPC6	4	26	99	200	337	192	334	558	129
TGDS	TGDS	343	458	475	364	256	316	437	204	147
GPR180	GPR180	484	601	683	798	732	502	585	274	503
ABCC4	ABCC4	2323	3114	2134	3394	2366	519	647	586	2084
DZIP1	DZIP1	2450	2182	164	3087	2714	6737	7180	7929	3329
DNAJC3	DNAJC3	1945	2677	2783	2316	2008	3963	4964	4921	1235
UGGT2	UGGT2	4533	3605	3342	5150	3879	1435	1870	1898	3479
MBNL2	MBNL2	1591	1309	1283	1871	1130	4582	6551	4261	1444
RAP2A	RAP2A	2255	2382	2365	1523	1466	3427	3010	1749	988
ADNP2	ADNP2	960	932	787	899	864	764	781	687	1030
RBFA	RBFA	461	590	465	589	380	475	567	331	672
LOC120583654	LOC120583654	205	218	196	294	190	90	106	186	293
TXNL4A	TXNL4A	1157	1583	1217	1260	856	273	213	438	1570
HSBP1L1	HSBP1L1	88	177	145	128	137	102	86	80	111
SLC66A2	SLC66A2	451	522	425	348	392	251	238	621	616
KCNG2	KCNG2	57	55	134	132	125	2	5	5	166
CTDP1	CTDP1	392	461	339	350	309	181	203	271	385
NFATC1	NFATC1	941	1000	945	1288	926	1119	1129	5646	1452
ATP9B	ATP9B	773	1025	862	924	700	982	1171	958	926
LOC120583869	LOC120583869	573	680	710	1187	757	59	110	103	861
ZNF236	ZNF236	620	679	612	785	714	706	997	1060	821
ZNF516	ZNF516	1216	918	844	1251	970	258	293	585	1085
TSHZ1	TSHZ1	355	419	515	574	361	815	825	882	559
ZADH2	ZADH2	629	1169	1246	985	745	1445	1562	1161	1050
ZNF407	ZNF407	567	553	284	390	381	243	397	308	416
LOC120584028	LOC120584028	271	240	240	298	276	249	284	262	367
CNDP2	CNDP2	4978	6039	5501	3567	3126	2199	2386	4958	4521
LOC120584094	LOC120584094	1986	2541	2588	2350	1777	446	427	832	2346
TIMM21	TIMM21	389	478	498	603	457	351	331	335	784
SOCS6	SOCS6	962	958	767	959	563	695	881	822	580
RTTN	RTTN	572	892	638	885	898	120	194	254	738
DOK6	DOK6	30	5	2	1546	122	0	0	145	869
CCDC102B	CCDC102B	0	1	0	4	0	3	7	366	2
TMX3	TMX3	2003	3003	2827	3045	2122	3810	5105	5142	2040
LOC120584251	LOC120584251	6	2	3	7	1	190	163	292	1
DSEL	DSEL	743	758	553	538	381	6460	10465	7593	309
SERPINB8	SERPINB8	362	626	392	462	429	752	1167	3689	418
VPS4B	VPS4B	2151	2305	2029	2881	2074	1751	2219	2167	2228
KDSR	KDSR	798	1031	891	1060	788	884	1024	1221	1062
BCL2	BCL2	79	117	68	170	136	0	4	30	94
PHLPP1	PHLPP1	593	738	881	793	777	125	166	743	704
ZCCHC2	ZCCHC2	636	1028	930	1302	1188	406	409	1520	642
RELCH	RELCH	1602	1669	1451	1217	1097	950	1267	910	1043
PIGN	PIGN	777	857	922	962	822	453	661	570	674
RNF152	RNF152	41	18	11	92	119	190	163	89	51
MC4R	MC4R	550	183	410	63	184	0	0	0	277
PMAIP1	PMAIP1	209	331	316	327	270	19	27	78	245
CCBE1	CCBE1	41	19	38	28	36	2864	3194	3062	14
LMAN1	LMAN1	3778	4780	4729	4571	3899	5079	6649	5528	2427
SEC11C	SEC11C	2603	3221	2492	3727	2274	1091	1016	1651	3910
ZNF532	ZNF532	4573	3082	1650	4840	2738	1520	1799	1561	4692
NEDD4L	NEDD4L	2155	2040	1458	2305	1877	534	589	124	2297
LOC120584768	LOC120584768	146	105	77	127	115	2	3	8	106
ATP8B1	ATP8B1	9	13	25	8	10	3746	3554	4305	1
NARS1	NARS1	6759	9582	8856	7258	5593	4344	5185	7496	5957
FECH	FECH	909	1057	986	864	896	622	854	1108	825
ONECUT2	ONECUT2	7668	8448	5772	7403	8066	30	90	57	3276
WDR7	WDR7	1003	1162	1122	1351	1157	910	1421	1067	936
TXNL1	TXNL1	3250	4074	4086	3591	2406	2362	2616	3970	3063
TCF4	TCF4	4215	4070	3666	3515	3170	2482	3489	2858	2048
LOC120585032	LOC120585032	3	4	0	0	0	9	29	660	0
CUNH18orf54	CUNH18orf54	1200	1779	1790	1822	1835	335	604	867	1364
STARD6	STARD6	397	437	573	600	556	980	1139	746	623
POLI	POLI	1152	1440	2060	2676	1415	1282	1681	864	1643
MBD2	MBD2	937	1237	1351	740	820	1361	1313	1973	608
MEX3C	MEX3C	3709	3112	2845	3554	3045	2015	2426	3661	2850
SMAD4	SMAD4	5247	5263	5274	7413	5150	8761	9737	6459	5079
LOC120585153	LOC120585153	12	4	16	8	10	182	195	66	4
ELAC1	ELAC1	360	382	342	420	254	549	454	167	574
ME2	ME2	4134	5838	3760	3708	2680	988	1374	1329	2844
MAPK4	MAPK4	904	605	148	1232	403	0	0	1	1285
SKA1	SKA1	933	1402	1097	1230	955	89	173	292	1284
LOC120585287	LOC120585287	127	106	88	218	73	122	164	46	224
CXXC1	CXXC1	1563	1616	1486	1101	1023	1166	1138	1428	1281
MBD1	MBD1	1371	1484	1034	1413	1152	857	1026	1582	1446
CFAP53	CFAP53	131	98	163	169	108	58	78	31	95
ACAA2	ACAA2	12295	12379	10327	9665	6247	4708	4976	7237	10885
LIPG	LIPG	290	924	970	13	7	5	0	0	1
RPL17	RPL17	53941	63704	72106	89371	58018	28967	25736	51344	74827
CUNH18orf32	CUNH18orf32	1294	1134	1311	2168	1454	1123	1225	1355	1506
DYM	DYM	1647	2048	2682	2694	2223	2091	2530	2365	1907
SMAD7	SMAD7	411	248	137	250	130	618	657	10638	176
CTIF	CTIF	936	813	824	1095	815	810	1017	576	944
ZBTB7C	ZBTB7C	2	5	7	32	3	513	577	116	34
SMAD2	SMAD2	1979	1923	1670	1744	1113	3167	3431	2841	1516
IER3IP1	IER3IP1	2497	3171	3031	2698	1865	1824	1670	2775	2393
HDHD2	HDHD2	2499	2989	2575	2325	1624	930	899	1190	2554
PIAS2	PIAS2	4824	5007	4022	5663	3844	2749	3159	3044	4353
ST8SIA5	ST8SIA5	2	5	2	16	6	422	309	57	11
RNF165	RNF165	1021	617	358	1034	471	2	3	12	794
CUNH18orf25	CUNH18orf25	1582	1611	1458	1505	1122	644	696	803	1156
HAUS1	HAUS1	409	547	616	729	422	169	179	236	706
ATP5F1A	ATP5F1A	35302	42439	36429	39358	29321	9806	9538	17681	43867
PSTPIP2	PSTPIP2	640	527	403	867	559	175	202	490	816
EPG5	EPG5	1139	1223	1206	1527	1267	938	1526	783	1047
SETBP1	SETBP1	123	77	38	56	9	76	255	189	32
PIK3C3	PIK3C3	1451	1435	1249	1478	956	726	1107	729	1056
CELF4	CELF4	54	101	152	250	144	1	0	1	131
KIAA1328	KIAA1328	1364	1744	1749	1876	2264	161	250	214	1479
TPGS2	TPGS2	5208	4835	4406	4287	4114	1628	1761	1971	5390
ELP2	ELP2	2510	3411	3167	2619	2164	961	1181	1503	2289
SLC39A6	SLC39A6	4142	5764	4006	4416	2932	1412	1781	1836	4540
RPRD1A	RPRD1A	2313	3031	2814	2998	1994	395	517	348	2440
CUNH18orf21	CUNH18orf21	1579	2034	1985	2131	1383	1157	972	1533	1716
GALNT1	GALNT1	5590	7465	6352	4906	3794	2352	2869	4639	3909
INO80C	INO80C	1037	905	681	1275	750	61	61	116	1881
LOC120586754	LOC120586754	617	629	869	1435	847	60	62	124	1076
ZNF24	ZNF24	7612	8094	6530	9085	6191	2364	3649	3650	5756
LOC120586681	LOC120586681	263	250	222	531	295	135	225	114	487
ZSCAN30	ZSCAN30	258	182	212	504	264	61	68	24	368
LOC120586700	LOC120586700	1963	1871	1911	2682	1358	283	447	311	2159
MAPRE2	MAPRE2	912	1155	1536	1379	1161	1106	1485	1083	1639
DTNA	DTNA	1469	1589	1030	4838	1766	64	101	762	4020
NOL4	NOL4	15136	14399	10362	16761	14028	3	0	0	13109
ASXL3	ASXL3	419	201	26	345	113	0	1	0	319
GAREM1	GAREM1	788	978	771	883	1248	76	141	1092	586
RNF138	RNF138	5946	4452	2542	4742	2258	588	663	709	4180
RNF125	RNF125	489	324	205	1434	863	7	7	6	858
TRAPPC8	TRAPPC8	2888	3002	2305	3035	2307	1515	2080	1911	2270
B4GALT6	B4GALT6	4932	4135	3839	1486	1896	814	920	15	1386
CDH2	CDH2	5929	6200	5502	5189	4091	11557	12341	6318	3970
KCTD1	KCTD1	252	229	147	199	161	123	171	142	241
TAF4B	TAF4B	392	773	792	484	552	63	78	199	342
SS18	SS18	3618	3562	3577	2681	2716	2678	3303	5038	2387
ZNF521	ZNF521	700	702	1158	701	656	3517	3986	2964	748
LOC120583251	LOC120583251	2	3	0	5	0	141	100	94	0
IMPACT	IMPACT	1505	2639	1816	6841	5226	468	597	896	4080
OSBPL1A	OSBPL1A	3093	3374	4322	6049	4682	1166	1650	1463	4395
CABYR	CABYR	202	232	234	223	209	1009	1223	124	180
TTC39C	TTC39C	722	841	1226	852	775	2434	2684	1002	865
LAMA3	LAMA3	185	821	932	534	807	11197	21817	4809	287
ANKRD29	ANKRD29	359	774	782	642	584	4938	6824	2197	508
NPC1	NPC1	694	734	595	831	732	1207	1965	1089	517
RMC1	RMC1	639	837	721	693	539	1075	1297	2236	692
RIOK3	RIOK3	3993	5309	4804	3640	3273	2498	3465	3685	2394
TMEM241	TMEM241	143	225	362	498	326	352	418	410	297
CABLES1	CABLES1	33	28	63	22	76	1019	1146	339	42
RBBP8	RBBP8	890	1485	1151	896	988	1205	1433	2178	722
GATA6	GATA6	9	2	41	18	51	574	388	215	31
MIB1	MIB1	11249	10686	10388	11443	9041	3886	6052	4921	6964
ABHD3	ABHD3	236	450	320	283	252	862	1051	1434	228
SNRPD1	SNRPD1	7239	9266	8381	7423	5964	1221	1312	3187	6534
ESCO1	ESCO1	1029	1267	1105	1203	918	682	1025	604	703
GREB1L	GREB1L	1201	1401	1128	414	233	4	9	9	304
ROCK1	ROCK1	3758	4134	3992	4083	3577	2522	4205	3520	2808
USP14	USP14	6898	7784	6214	7690	6025	2401	3226	4438	6635
THOC1	THOC1	2739	3635	3112	3631	2448	1052	1016	1014	3518
LOC120587867	LOC120587867	57	92	127	128	86	108	108	70	87
COLEC12	COLEC12	127	333	191	304	231	1467	1350	2367	188
TYMS	TYMS	7160	10115	6749	10113	7462	353	557	1999	13539
YES1	YES1	4184	4763	3381	4412	2159	911	1764	1022	2500
METTL4	METTL4	467	638	577	845	565	366	562	371	486
NDC80	NDC80	2630	3694	2997	3440	2800	240	556	839	2654
SMCHD1	SMCHD1	7015	7444	6813	8476	6337	1400	2503	1651	5969
EMILIN2	EMILIN2	3	3	2	3	4	217	309	242	0
LPIN2	LPIN2	2044	2421	1968	2432	2139	507	557	1557	1903
MYOM1	MYOM1	44	69	12	1834	527	8	10	37	2019
LOC120588097	LOC120588097	3299	3649	2440	3637	2320	11081	8833	11953	3871
LOC120588104	LOC120588104	2818	3271	2938	2710	1713	6760	6340	9433	2691
TGIF1	TGIF1	615	708	598	570	498	601	481	987	537
DLGAP1	DLGAP1	40	116	268	5	183	3	6	0	9
LOC120588201	LOC120588201	5	1	0	1	0	136	181	151	0
ZBTB14	ZBTB14	304	369	345	396	247	183	253	115	353
EPB41L3	EPB41L3	48	326	1058	39	1273	10	14	302	69
ARHGAP28	ARHGAP28	1623	897	841	869	466	514	923	1453	548
LAMA1	LAMA1	727	183	2043	1820	2522	3938	4923	1580	1804
PTPRM	PTPRM	7	7	103	9	4	1138	1404	1178	1
RAB12	RAB12	2544	2400	3042	3076	3277	2311	2259	2073	3710
MTCL1	MTCL1	239	182	172	323	381	193	338	542	322
NDUFV2	NDUFV2	3040	3976	4761	3505	2433	2077	2124	3193	3512
ANKRD12	ANKRD12	1466	1484	1803	1774	1988	1434	3264	2959	943
TWSG1	TWSG1	820	973	1871	1116	1115	2342	3468	3125	735
RALBP1	RALBP1	1905	2806	2974	2482	2332	2090	2670	1878	2061
PPP4R1	PPP4R1	2198	2051	2119	2071	1709	2614	2961	2919	1908
RAB31	RAB31	3910	3952	2693	4088	3770	5606	6786	7497	2847
VAPA	VAPA	6604	6742	6510	9019	6308	3665	3988	6008	7797
NAPG	NAPG	1810	2040	1808	2192	2005	1340	1660	2058	1771
PIEZO2	PIEZO2	260	178	45	86	98	2239	2746	3089	48
GNAL	GNAL	2514	2751	3703	1918	1334	1675	2252	983	1248
CHMP1B	CHMP1B	2035	1458	1052	2448	1911	1210	1289	1658	3164
MPPE1	MPPE1	154	289	383	354	443	816	1162	866	234
IMPA2	IMPA2	425	579	658	570	471	189	185	237	631
TUBB6	TUBB6	926	1389	510	814	445	5020	4489	14143	705
AFG3L2	AFG3L2	4178	5268	4494	4289	3393	2026	1981	2642	4508
SPIRE1	SPIRE1	885	827	700	804	614	902	1188	1887	874
CEP76	CEP76	632	629	529	698	714	390	516	352	524
PSMG2	PSMG2	1151	1527	1572	1065	906	412	372	882	1134
PTPN2	PTPN2	2257	2786	2392	2582	1980	1524	1741	2603	1924
CEP192	CEP192	5289	6047	4614	6313	4821	1413	2390	2352	4203
FAM210A	FAM210A	1899	2588	2412	2232	1834	759	1031	809	1500
RNMT	RNMT	3572	3968	3745	4171	3112	1849	2686	2405	2870
LOC120591553	LOC120591553	552	1179	1115	1001	900	1881	2152	1535	649
LOC120591564	LOC120591564	36	57	102	181	90	0	2	0	91
LOC120591573	LOC120591573	2044	2986	2857	2339	1975	1402	1747	646	1322
ATRX	ATRX	8683	8058	5942	8376	5546	2110	4048	2830	5860
MAGT1	MAGT1	3606	4134	4213	3780	3023	4498	5712	4143	2600
LOC120591688	LOC120591688	5447	6581	6363	5590	3797	2573	2418	4177	5743
ATP7A	ATP7A	488	531	262	574	424	298	947	721	202
PGK1	PGK1	19732	19181	22060	22397	16706	18092	14258	19839	16241
TAF9B	TAF9B	1936	1794	949	1715	950	751	1037	868	2004
ITM2A	ITM2A	1122	798	458	1120	406	176	252	510	659
LOC120591866	LOC120591866	406	485	622	824	728	1178	1403	1105	552
BRWD3	BRWD3	570	591	421	660	642	86	211	160	255
LOC120592176	LOC120592176	615	658	601	577	367	490	367	1153	1237
NDUFA10	NDUFA10	1422	2086	1710	1029	908	614	555	1324	1592
LOC120592320	LOC120592320	6	9	26	33	41	257	243	248	26
LOC120592308	LOC120592308	273	275	930	576	815	8425	6916	7347	608
LOC120592470	LOC120592470	4823	4227	2619	5182	3047	2300	2371	5416	4364
UGGT1	UGGT1	6406	7958	6565	5448	5367	2416	3577	2366	2916
HS6ST1	HS6ST1	1558	2057	1707	1752	1567	912	745	813	1666
LOC120592608	LOC120592608	58	50	107	98	125	1353	1114	1600	121
LOC120592626	LOC120592626	151	100	694	607	613	6951	5711	6221	462
SPIN4	SPIN4	579	883	661	577	505	407	573	348	486
ARHGEF9	ARHGEF9	382	322	380	412	252	332	423	226	475
PNMA5	PNMA5	4	23	22	145	393	0	0	0	39
GYPC	GYPC	590	804	356	886	196	2810	2579	5922	708
FZD8	FZD8	68	68	43	106	44	75	80	222	97
LOC120593378	LOC120593378	7453	8638	7654	8486	5200	6163	5658	6575	9185
JPH4	JPH4	201	136	5	1516	389	6	5	3	1678
AP1G2	AP1G2	330	445	612	642	594	632	682	1057	554
THTPA	THTPA	1066	1197	1020	1027	744	343	371	220	1328
ZFHX2	ZFHX2	1303	1263	633	1173	929	64	86	25	1326
NGDN	NGDN	1345	1580	1470	1458	1169	559	505	725	1400
EFS	EFS	65	21	10	151	54	220	220	428	160
SLC22A17	SLC22A17	645	307	139	703	236	325	309	278	1306
LOC120593549	LOC120593549	8483	8744	6909	8230	6059	5085	4853	5417	9193
PPP1R3E	PPP1R3E	781	1167	1262	1287	727	920	866	800	1118
HOMEZ	HOMEZ	1205	1331	1266	1495	1034	736	949	815	1120
RNF212B	RNF212B	67	102	73	152	51	18	28	31	140
SLC7A8	SLC7A8	191	214	132	269	108	5	12	32	193
CUNH14orf119	CUNH14orf119	794	1075	895	993	594	910	787	961	1024
ACIN1	ACIN1	9559	10080	7186	9655	7356	3876	5357	5652	9192
CDH24	CDH24	137	133	56	131	107	12	22	79	171
PSMB5	PSMB5	3224	3488	2951	3238	1872	1705	1560	3551	5088
CUNH14orf93	CUNH14orf93	410	438	673	860	718	247	360	99	822
AJUBA	AJUBA	528	808	503	343	239	1192	1276	1113	186
HAUS4	HAUS4	1237	1570	1706	1720	1204	918	833	1021	2128
PRMT5	PRMT5	3020	3405	2573	3141	2687	855	867	1204	2859
RBM23	RBM23	1202	1175	1114	1672	1305	953	1102	833	1491
REM2	REM2	86	48	83	161	107	76	96	77	127
LRP10	LRP10	1658	1642	2092	1993	1586	9054	9054	9551	2073
MMP14	MMP14	3225	2034	1740	2335	1542	8211	8861	11167	2563
MRPL52	MRPL52	1686	2044	1891	2121	1372	619	570	1028	2356
SLC7A7	SLC7A7	98	100	81	336	168	83	117	27	320
OXA1L	OXA1L	3042	3371	3580	3603	2774	1374	1302	1656	4382
ABHD4	ABHD4	1344	1104	984	1652	1067	3986	4670	3378	2104
DAD1	DAD1	2383	2608	2119	2330	1401	2703	2193	3858	2796
RAB9B	RAB9B	218	175	103	397	120	117	144	20	299
MORF4L2	MORF4L2	14326	15610	13543	14315	11160	8640	8608	14764	16132
TCEAL1	TCEAL1	892	732	939	1269	776	1559	1655	1650	1445
TCEAL4	TCEAL4	2843	2421	2430	3214	2163	1669	1577	1949	3331
BEX3	BEX3	5062	4659	5022	5915	3885	1156	1228	1979	9048
TCEAL9	TCEAL9	7194	6323	6064	8161	5498	2505	2563	4295	7413
LOC120594440	LOC120594440	2870	2061	2524	4037	2242	158	158	159	3986
LOC120594259	LOC120594259	78	84	95	123	73	50	54	30	92
TCEAL8	TCEAL8	3245	3409	3097	3745	2532	3137	3200	5273	3201
BEX4	BEX4	1730	1569	1782	2873	1706	223	210	263	3856
LOC120594504	LOC120594504	264	97	101	157	28	111	179	58	110
ZNF33B	ZNF33B	456	445	628	786	572	271	328	126	403
LOC120594520	LOC120594520	445	194	155	276	62	146	470	96	115
ZNF248	ZNF248	1793	1770	1498	2047	1661	871	1088	800	1251
BMS1	BMS1	8040	10411	9046	7029	5949	1937	2641	2486	4866
CSGALNACT2	CSGALNACT2	1834	2278	1716	1644	1529	1293	1509	1617	1074
RASGEF1A	RASGEF1A	30	40	28	141	72	61	78	81	75
HNRNPF	HNRNPF	11737	15718	12113	12833	9518	4658	4703	8489	14772
MAGOHB	MAGOHB	1312	1599	1906	1267	1255	481	411	893	1402
YBX3	YBX3	6843	11269	12466	10131	7961	4583	4425	7603	7509
SMIM10L1	SMIM10L1	1019	932	1308	1227	704	368	347	395	1272
EGLN2	EGLN2	1039	912	739	805	716	1464	1392	1668	1117
RAB4B	RAB4B	489	460	356	335	281	812	667	1037	598
MIA	MIA	424	279	181	585	310	50	43	31	800
SNRPA	SNRPA	2393	2579	2314	2875	1797	320	292	738	2992
CUNH19orf54	CUNH19orf54	1275	1444	1401	1533	1243	887	946	905	1608
ITPKC	ITPKC	436	422	330	453	328	636	761	834	341
COQ8B	COQ8B	347	346	396	580	438	563	575	611	638
NUMBL	NUMBL	180	217	237	210	217	654	743	470	241
LTBP4	LTBP4	1342	1354	1300	2505	2663	2917	4346	2379	2847
SHKBP1	SHKBP1	625	721	731	766	607	513	444	791	1055
SPTBN4	SPTBN4	262	296	333	618	540	160	154	234	619
BLVRB	BLVRB	439	1460	1229	570	559	1979	1566	4296	560
SERTAD3	SERTAD3	534	727	572	617	450	767	780	3355	832
SERTAD1	SERTAD1	242	231	204	192	219	436	359	8864	327
PRX	PRX	93	101	82	169	106	9	43	39	126
PLD3	PLD3	3567	3042	2355	2622	2089	4733	4778	6609	4139
CUNH19orf47	CUNH19orf47	382	496	314	371	348	183	241	231	461
AKT2	AKT2	1005	1105	1044	997	863	848	978	1378	913
MAP3K10	MAP3K10	183	185	191	211	198	113	153	133	208
ZNF546	ZNF546	433	585	572	653	553	274	386	179	384
LOC120595891	LOC120595891	91	85	85	72	54	55	50	81	108
PSMC4	PSMC4	2733	3292	2590	2428	1929	1527	1485	2773	3655
LOC120595993	LOC120595993	179	116	109	124	99	49	60	43	208
FBL	FBL	10566	11639	12635	10253	8459	1021	920	2971	10483
DYRK1B	DYRK1B	863	475	216	1172	723	582	698	338	1612
DLL3	DLL3	165	103	60	110	98	21	35	42	156
TIMM50	TIMM50	1125	1342	1116	994	774	477	395	914	1356
SUPT5H	SUPT5H	3285	3628	2897	3108	2861	2221	2726	3186	3603
RPS16	RPS16	26234	29820	31717	38007	25205	17075	13642	32641	44029
PLEKHG2	PLEKHG2	1212	1049	762	1097	980	1025	1143	4175	1262
ZFP36	ZFP36	90	80	57	79	116	614	601	1651	86
MED29	MED29	1345	1170	1024	1447	877	879	706	1174	2126
PAF1	PAF1	1806	2066	1702	1837	1653	911	898	1095	2050
SAMD4B	SAMD4B	1659	1824	1435	1787	1840	1261	1602	2772	1718
LRFN1	LRFN1	423	449	431	433	360	48	41	79	511
PAK4	PAK4	478	430	409	648	478	275	303	729	753
LOC120596176	LOC120596176	157	164	187	197	173	14	22	33	178
FBXO17	FBXO17	81	84	69	146	107	23	19	23	268
MRPS12	MRPS12	1027	1203	1008	838	673	294	248	555	1290
CCER2	CCER2	55	83	114	98	94	12	21	8	70
NFKBIB	NFKBIB	3385	2819	2109	2455	2876	154	155	356	3509
SIRT2	SIRT2	1813	1562	1224	1942	1411	621	690	898	2939
RINL	RINL	723	632	474	724	528	285	225	356	1369
HNRNPL	HNRNPL	8449	8480	7078	7626	6988	2361	2291	3260	8534
ECH1	ECH1	989	977	1298	1138	923	905	1178	1690	1546
CAPN12	CAPN12	82	120	151	182	159	21	38	21	236
ACTN4	ACTN4	2742	4244	3062	4307	3501	16575	16227	21121	4282
EIF3K	EIF3K	5871	6695	6310	5669	4046	2850	2295	5035	8043
MAP4K1	MAP4K1	158	149	300	376	223	9	20	44	376
RYR1	RYR1	153	93	77	413	195	78	131	33	263
FAM98C	FAM98C	189	206	205	185	173	143	138	271	187
SPRED3	SPRED3	1074	577	281	827	335	282	273	322	883
PSMD8	PSMD8	5576	5195	4358	5252	3182	5330	4695	9355	7110
CATSPERG	CATSPERG	36	36	56	89	199	68	88	42	54
KCNK6	KCNK6	49	45	80	211	162	312	249	152	159
YIF1B	YIF1B	524	637	548	574	501	1744	1280	2357	878
SPINT2	SPINT2	894	507	692	2022	755	2458	1964	3227	2338
PPP1R14A	PPP1R14A	114	79	110	133	117	274	171	648	193
DPF1	DPF1	437	432	255	568	432	77	109	600	585
SIPA1L3	SIPA1L3	488	599	460	650	644	460	690	1098	600
RNF20	RNF20	3359	3420	3083	3158	2528	2236	2874	2558	2456
PGAP4	PGAP4	398	560	454	614	515	124	298	152	377
ZNF189	ZNF189	860	887	735	985	839	696	1012	919	722
MRPL50	MRPL50	1102	1221	1089	1269	811	550	519	925	1129
CAVIN4	CAVIN4	408	44	55	795	326	55	64	73	881
LOC120597053	LOC120597053	2510	288	322	4573	1546	135	157	159	4244
MSANTD3	MSANTD3	247	204	283	480	285	323	308	331	488
TEX10	TEX10	2133	2449	2092	2225	1732	562	670	1105	1698
INVS	INVS	585	834	781	877	816	416	696	649	550
ERP44	ERP44	3016	3170	3404	3166	2804	4453	4327	4129	2424
STX17	STX17	1531	1975	1970	1908	1500	1403	2372	1582	784
NR4A3	NR4A3	55	51	103	34	48	9	6	2644	17
SEC61B	SEC61B	2093	2476	2157	1800	1425	1847	1618	2679	1625
ALG2	ALG2	502	695	462	473	351	598	731	789	442
TGFBR1	TGFBR1	7542	6393	4581	8486	4625	1820	2466	2481	5617
COL15A1	COL15A1	45	20	3	68	11	1542	1906	2288	94
GALNT12	GALNT12	376	523	500	604	427	875	852	866	504
ANKS6	ANKS6	249	287	406	416	293	783	820	651	237
TBC1D2	TBC1D2	71	88	45	84	43	151	215	71	52
CORO2A	CORO2A	363	616	583	807	683	7	7	2	544
TRIM14	TRIM14	19	19	15	47	5	848	1083	638	34
NANS	NANS	952	1329	1120	909	689	729	572	1156	1189
ANP32B	ANP32B	10095	14892	13409	10429	7018	2943	3065	9398	10900
HEMGN	HEMGN	56	58	113	143	55	136	153	97	151
TRMO	TRMO	332	372	391	434	338	186	184	141	402
XPA	XPA	2397	2626	2991	3300	2841	1675	2830	1499	1660
NCBP1	NCBP1	4928	6251	3932	3662	2978	1464	1592	2514	3722
TSTD2	TSTD2	2798	3300	2484	3408	2079	1555	2205	2624	2610
TDRD7	TDRD7	165	172	194	260	243	330	539	366	175
ALDH1B1	ALDH1B1	139	142	86	125	25	151	203	41	133
SHB	SHB	225	229	195	271	217	1278	1025	1158	349
SLC25A51	SLC25A51	6180	6435	5060	6406	4895	4591	6653	3730	4183
DCAF10	DCAF10	1483	1527	1175	1443	1321	477	920	778	699
EXOSC3	EXOSC3	533	827	632	494	373	204	167	571	684
TRMT10B	TRMT10B	627	782	745	765	647	345	402	294	550
FBXO10	FBXO10	238	316	378	141	226	156	208	226	207
POLR1E	POLR1E	847	1133	1214	790	676	415	430	477	751
ZBTB5	ZBTB5	761	727	814	681	625	231	346	783	656
GRHPR	GRHPR	1570	1749	1508	1073	783	626	504	870	1368
ZCCHC7	ZCCHC7	1164	1405	1496	1296	1020	664	776	667	906
MELK	MELK	2262	2104	1013	2336	1081	177	254	619	2256
RNF38	RNF38	1024	789	625	993	738	602	954	1049	730
GNE	GNE	1199	1421	1202	1313	1088	1692	2082	1351	943
CLTA	CLTA	2260	2467	2339	2285	1724	1494	1246	2664	3576
GLIPR2	GLIPR2	863	680	452	725	305	912	806	1618	827
RECK	RECK	840	823	680	865	644	1775	2547	1495	524
SPAAR	SPAAR	33	44	1	273	12	265	387	184	78
TMEM8B	TMEM8B	247	184	198	312	153	287	323	181	266
ADAMTS10	ADAMTS10	641	549	416	413	432	822	1005	619	486
ZNF414	ZNF414	176	180	151	170	148	195	179	128	248
HNRNPM	HNRNPM	20928	21813	15903	17950	14109	5523	5425	11874	15800
MARCHF2	MARCHF2	424	495	393	433	296	2418	1308	485	517
RAB11B	RAB11B	1214	894	746	1128	761	1139	1061	1347	1679
ANGPTL4	ANGPTL4	68	113	152	100	103	424	255	232	141
KANK3	KANK3	72	206	413	314	457	3	9	1	263
RPS28	RPS28	14290	15532	17975	18585	14872	7521	6791	15547	23704
NDUFA7	NDUFA7	1330	1230	1506	1266	979	879	775	1284	1851
CD320	CD320	606	734	582	595	478	126	82	165	872
CERS4	CERS4	90	76	126	188	120	57	35	71	218
CCL25	CCL25	418	560	643	923	721	396	616	437	552
ELAVL1	ELAVL1	4319	4061	2732	3225	2599	1312	1362	2767	3405
TIMM44	TIMM44	772	1192	939	779	768	263	248	532	812
SNAPC2	SNAPC2	415	454	475	417	285	301	295	560	485
MAP2K7	MAP2K7	1404	1436	1088	1485	1183	951	955	904	1614
LRRC8E	LRRC8E	9	16	4	84	129	50	51	137	28
PRR36	PRR36	299	130	101	508	260	33	25	26	914
EVI5L	EVI5L	445	338	281	411	259	428	514	561	467
TRAPPC5	TRAPPC5	420	428	384	405	267	233	188	570	782
STXBP2	STXBP2	83	116	185	237	203	453	656	237	229
LOC120599016	LOC120599016	618	678	780	1034	617	471	381	690	1331
XAB2	XAB2	815	928	918	749	693	643	604	711	1040
CAMSAP3	CAMSAP3	66	81	115	118	131	0	2	0	147
PNPLA6	PNPLA6	1055	1318	1056	1128	986	549	666	340	1305
MCOLN1	MCOLN1	370	362	416	419	347	332	290	318	634
ZNF358	ZNF358	725	591	734	676	587	1224	1207	1199	1185
PEX11G	PEX11G	234	182	233	228	141	173	200	223	290
ARHGEF18	ARHGEF18	391	351	264	458	388	279	468	267	343
INSR	INSR	750	753	669	1035	839	666	1153	742	638
LOC120599503	LOC120599503	2	3	15	11	10	148	114	122	10
LOC120599497	LOC120599497	91	60	208	326	300	3885	3137	3706	329
LOC120599619	LOC120599619	43	21	13	138	45	19	34	7	108
PPP1R26	PPP1R26	227	102	103	428	251	100	167	66	315
LOC120599653	LOC120599653	204	192	158	180	154	199	279	272	251
LOC120599641	LOC120599641	2298	2424	1996	1602	1366	401	400	560	3058
LOC120599665	LOC120599665	102	107	71	96	54	112	105	144	175
LOC120599766	LOC120599766	82	119	101	188	133	11	6	3	156
LOC120599815	LOC120599815	771	822	656	1129	921	384	815	497	539
LOC120599811	LOC120599811	487	502	329	458	359	338	406	265	404
DIAPH2	DIAPH2	248	535	486	759	929	76	221	297	276
NAP1L3	NAP1L3	187	169	366	194	133	58	56	54	178
LOC120600041	LOC120600041	34	234	154	0	0	0	0	0	0
PABPC5	PABPC5	12	79	53	2	4	146	178	104	1
LOC120600332	LOC120600332	373	493	421	556	523	312	502	353	320
LOC120600403	LOC120600403	223	293	275	329	275	224	312	226	248
LOC120600480	LOC120600480	1156	1393	1394	1608	1618	111	211	515	1992
ARL4C	ARL4C	316	196	97	401	212	100	98	1919	565
SH3BP4	SH3BP4	220	345	234	346	312	353	453	636	282
LOC120600635	LOC120600635	1139	1499	1385	1199	1115	537	560	468	1082
GBX2	GBX2	64	87	41	85	35	0	0	14	156
IQCA1	IQCA1	121	98	107	367	197	324	426	322	382
ACKR3	ACKR3	11241	8077	2261	1198	413	1778	1842	2616	1643
COPS8	COPS8	897	891	724	914	734	550	637	1517	1224
COL6A3	COL6A3	54	40	2	32	4	7297	8088	23625	8
LOC120600862	LOC120600862	1596	2528	2279	1836	2247	1714	1784	7040	1532
UBE2F	UBE2F	1266	1342	947	1241	859	833	837	1277	1493
SCLY	SCLY	583	643	489	899	712	427	398	664	857
LOC120601046	LOC120601046	1485	1742	1457	1837	1183	761	699	1203	2572
LOC120601056	LOC120601056	96	132	138	142	88	108	85	53	102
HES6	HES6	239	207	210	275	218	188	157	174	361
PER2	PER2	97	108	52	211	121	209	288	730	240
TRAF3IP1	TRAF3IP1	541	604	505	696	599	427	545	680	515
ASB1	ASB1	1151	1345	1092	1494	1527	472	597	560	1431
TWIST2	TWIST2	5	3	1	5	1	73	80	984	5
HDAC4	HDAC4	389	355	337	451	342	465	600	589	440
GPC1	GPC1	1069	1135	984	1223	974	1133	1143	3512	1694
DUSP28	DUSP28	205	187	198	285	182	129	65	94	362
RNPEPL1	RNPEPL1	529	737	675	499	439	1222	946	1244	712
CAPN10	CAPN10	192	190	158	176	132	105	132	246	153
GPR35	GPR35	171	198	87	169	187	111	165	53	141
KIF1A	KIF1A	835	301	371	1869	650	1	15	26	2530
SNED1	SNED1	90	102	68	362	266	16	39	565	199
MTERF4	MTERF4	524	720	600	593	389	402	398	483	721
LOC120601398	LOC120601398	169	118	197	202	113	219	200	281	289
PASK	PASK	320	470	357	442	381	125	135	138	530
PPP1R7	PPP1R7	1103	1528	1438	1298	1002	985	956	1367	1508
LOC120601409	LOC120601409	5163	6354	5323	5032	4978	8611	9269	13449	4317
SEPTIN2	SEPTIN2	11070	11965	8671	12365	7490	11177	14361	15747	12847
FARP2	FARP2	174	219	223	250	239	219	441	287	184
STK25	STK25	1490	1450	1380	1782	1381	1061	1035	1568	2706
BOK	BOK	114	203	101	393	271	443	459	957	373
THAP4	THAP4	358	399	371	343	288	262	242	579	427
ATG4B	ATG4B	753	706	600	806	636	441	429	686	845
DTYMK	DTYMK	649	821	699	935	707	108	104	494	1390
LOC120601626	LOC120601626	116	84	72	86	42	35	26	29	171
ING5	ING5	413	413	403	600	565	216	270	346	674
D2HGDH	D2HGDH	254	276	356	454	441	215	274	278	460
GLCCI1	GLCCI1	2049	1643	1044	1294	891	310	348	79	884
ICA1	ICA1	865	827	1019	201	106	2	1	8	169
NDUFA4	NDUFA4	6873	7570	5841	5178	3324	3051	2628	3639	6344
PHF14	PHF14	2427	2234	1940	2491	2013	999	1139	687	1911
THSD7A	THSD7A	348	511	610	1828	1291	0	0	0	1198
TMEM106B	TMEM106B	2867	2600	3142	3938	2377	4491	5788	3445	2973
ARL4A	ARL4A	779	975	760	860	953	10	23	10	718
ETV1	ETV1	1602	2084	291	1718	650	837	1754	1276	1016
CRPPA	CRPPA	525	398	266	647	229	97	120	138	631
ANKMY2	ANKMY2	2725	2754	2638	2888	2036	1325	1664	1697	2519
BZW2	BZW2	9073	9537	9303	8903	6331	2111	1842	4454	8280
TSPAN13	TSPAN13	1414	1353	1308	1839	1396	9	25	39	2183
AHR	AHR	100	515	701	813	1252	352	987	1921	471
SNX13	SNX13	1254	1450	1188	1708	1154	1255	2048	1561	1032
HDAC9	HDAC9	717	351	611	613	345	523	807	502	833
TWIST1	TWIST1	57	145	122	55	39	784	644	1169	12
LOC120602319	LOC120602319	8	27	25	18	20	840	826	779	5
POLR1F	POLR1F	4106	4238	3677	3462	2697	316	317	666	2641
ITGB8	ITGB8	411	218	84	538	147	0	1	68	343
SP4	SP4	1711	1802	1710	1548	1710	341	533	339	980
DNAH11	DNAH11	25	118	253	17	139	45	19	25	7
CDCA7L	CDCA7L	3629	5201	5098	106	2083	2369	2064	1330	95
RAPGEF5	RAPGEF5	2	1	3	9	1	254	358	392	3
IL6	IL6	1	0	0	2	0	2092	1893	217	0
TOMM7	TOMM7	2858	2974	2549	2796	1704	1826	1533	2168	3458
LOC120602337	LOC120602337	822	1619	2575	3040	1648	1856	1174	1089	2674
LOC120602671	LOC120602671	43	139	139	186	70	32	58	30	101
FAM126A	FAM126A	3122	3443	3228	2719	2714	4612	9055	3209	1338
KLHL7	KLHL7	3084	2175	2273	1964	1536	2521	3530	646	1933
NUP42	NUP42	254	350	347	322	297	220	245	184	277
MALSU1	MALSU1	431	716	679	703	420	371	348	461	599
IGF2BP3	IGF2BP3	4878	6093	5579	3890	3231	2	2	0	2775
TRA2A	TRA2A	8676	8371	6610	10976	7434	3695	4233	2818	8229
CCDC126	CCDC126	233	201	178	307	272	51	110	35	211
FAM221A	FAM221A	43	92	231	205	157	3	7	10	275
PALS2	PALS2	1607	2926	2741	2001	2806	59	76	173	1031
GSDME	GSDME	95	82	49	264	175	296	477	588	234
OSBPL3	OSBPL3	186	522	514	340	465	2089	2968	1759	175
LOC120602359	LOC120602359	10312	15768	10153	9188	10028	1097	1040	2524	7351
NFE2L3	NFE2L3	1441	2082	2325	2303	2126	17	36	11	1757
HNRNPA2B1	HNRNPA2B1	77877	92856	68610	75509	60119	14901	16456	29038	72137
CBX3	CBX3	22891	24348	22083	24588	17625	3777	4063	5570	20558
SNX10	SNX10	1134	1759	1614	1574	1174	303	447	459	1022
SKAP2	SKAP2	1421	1300	2255	1194	1008	3444	4277	3949	744
HOXA2	HOXA2	186	29	59	41	28	142	165	425	48
HOXA3	HOXA3	271	125	71	73	59	538	532	1999	48
HOXA4	HOXA4	38	45	32	20	8	106	107	172	25
HOXA5	HOXA5	822	532	640	387	214	27	51	1306	287
HOXA6	HOXA6	474	340	361	269	188	14	47	91	131
HOXA9	HOXA9	3126	1890	2694	324	292	0	0	92	520
HOXA10	HOXA10	491	322	471	59	27	0	1	7	66
HOXA13	HOXA13	49	60	434	30	81	0	0	10	19
HIBADH	HIBADH	856	1365	1622	975	803	1158	1123	837	951
TAX1BP1	TAX1BP1	9794	11368	7024	6433	4562	6298	8984	6057	4984
JAZF1	JAZF1	1134	1480	1894	774	817	184	264	143	634
CREB5	CREB5	233	308	58	289	148	297	949	1522	133
TRIL	TRIL	72	27	30	62	18	77	152	139	54
WIPF3	WIPF3	17	8	7	164	79	0	0	0	110
SCRN1	SCRN1	2911	1387	184	1520	285	842	926	613	1142
FKBP14	FKBP14	3058	2993	2689	3063	2166	4343	4907	3242	1756
PLEKHA8	PLEKHA8	1918	1994	1207	1222	1040	281	370	676	774
LOC120602401	LOC120602401	38	17	49	73	55	114	149	43	56
MTURN	MTURN	487	625	709	723	711	893	1577	1241	419
ZNRF2	ZNRF2	483	664	523	756	466	325	332	267	527
NOD1	NOD1	130	247	50	445	167	1787	1873	5207	352
GGCT	GGCT	816	1118	889	1425	999	732	674	937	1206
LOC120602410	LOC120602410	63	67	100	85	77	148	208	76	59
GARS1	GARS1	5273	6185	7350	3987	2751	4290	4148	3917	3767
MINDY4	MINDY4	205	258	235	347	314	146	177	253	392
AQP1	AQP1	24	28	5	45	7	211	704	15028	23
ADCYAP1R1	ADCYAP1R1	33	11	5	51	16	59	69	372	22
PDE1C	PDE1C	1050	972	455	810	321	4157	3442	292	338
LSM5	LSM5	1413	2166	1639	1664	1067	289	295	769	1532
AVL9	AVL9	3889	3555	2777	3470	2617	975	1452	831	2612
KBTBD2	KBTBD2	3482	3092	2313	3617	2541	2013	2484	3944	3042
LOC120602165	LOC120602165	152	175	132	156	102	133	103	115	157
LOC120602430	LOC120602430	170	192	136	253	161	168	253	184	180
FKBP9	FKBP9	2351	2120	1607	1710	1032	18313	15582	16804	1689
NT5C3A	NT5C3A	3079	3005	2185	4182	2438	692	691	477	4148
LOC120602431	LOC120602431	233	269	198	327	162	150	163	104	233
BBS9	BBS9	1019	1027	1101	1341	1092	1010	1197	753	1082
BMPER	BMPER	5	2	0	2	1	8615	7724	3067	0
DPY19L1	DPY19L1	1300	2161	1645	2188	2032	512	960	1406	1249
HERPUD2	HERPUD2	807	1101	1084	818	780	2299	2795	1623	771
SEPTIN7	SEPTIN7	8354	8620	7379	8545	5471	23709	27787	15270	6212
EEPD1	EEPD1	105	97	60	179	96	132	85	21	235
KIAA0895	KIAA0895	290	550	564	585	478	202	296	15	414
ANLN	ANLN	2877	5188	3140	3452	3204	1849	3359	4743	2722
THAP5	THAP5	1156	1306	1232	1502	980	673	993	631	1025
DNAJB9	DNAJB9	679	710	645	546	795	1686	2011	1601	414
IMMP2L	IMMP2L	285	416	526	357	253	71	81	85	293
LRRN3	LRRN3	186	132	52	302	208	27	116	189	625
DOCK4	DOCK4	1141	1075	796	1106	1074	2961	2652	5315	965
ZNF277	ZNF277	1280	1799	2293	1809	1557	1180	1157	1298	1833
IFRD1	IFRD1	741	874	849	1151	1455	660	823	3495	1178
LSMEM1	LSMEM1	22	28	19	29	52	195	216	197	26
VOPP1	VOPP1	520	400	276	509	248	3271	4426	2719	676
LANCL2	LANCL2	436	318	248	405	249	307	310	434	660
EGFR	EGFR	68	94	81	217	226	510	989	478	103
SEC61G	SEC61G	3408	3850	3181	2817	1891	2647	1967	3652	3609
COBL	COBL	26	60	16	364	236	0	0	0	320
GRB10	GRB10	1060	1355	795	2210	1432	4001	6722	5180	1016
LOC120602484	LOC120602484	35	44	20	124	72	146	349	355	45
FIGNL1	FIGNL1	400	580	403	468	340	318	322	470	679
HMCN2	HMCN2	15	29	14	174	189	0	1	3	154
ASS1	ASS1	330	1176	828	338	391	8	8	4	399
FUBP3	FUBP3	3086	3477	2925	3301	2550	1650	2022	2309	3027
EXOSC2	EXOSC2	1163	1690	1574	1596	1218	638	635	896	1442
ABL1	ABL1	3825	3083	2318	4000	3132	3454	5599	7696	3943
LAMC3	LAMC3	105	93	177	304	305	3	5	57	183
AIF1L	AIF1L	2056	1402	1064	1685	765	317	279	2948	1893
NUP214	NUP214	1368	1633	1067	1403	1264	646	869	946	1340
FAM78A	FAM78A	102	134	150	153	150	31	27	165	104
PLPP7	PLPP7	291	432	374	448	337	265	249	522	358
PRRC2B	PRRC2B	1882	1976	1406	2837	2820	798	1986	2169	1409
POMT1	POMT1	381	419	398	585	449	779	854	656	608
UCK1	UCK1	1237	1182	891	1010	684	1030	895	1869	1298
RAPGEF1	RAPGEF1	984	1279	1073	948	1039	1017	1445	1662	769
MED27	MED27	424	356	300	355	241	178	158	263	419
SETX	SETX	1959	2260	1541	2031	2118	1197	1954	1193	1542
TTF1	TTF1	845	991	759	1007	687	341	413	495	766
DDX31	DDX31	4081	4230	3765	4697	3476	3059	3382	4643	4663
GTF3C4	GTF3C4	1889	1628	1025	1457	1024	510	674	907	1588
AK8	AK8	205	235	311	313	248	135	138	212	341
SPACA9	SPACA9	157	183	231	219	157	291	311	415	232
TSC1	TSC1	1242	1366	1117	1243	1292	764	1049	916	985
LOC120602744	LOC120602744	572	662	524	926	658	159	205	103	946
GTF3C5	GTF3C5	328	351	310	443	332	235	200	258	693
RALGDS	RALGDS	664	525	378	808	485	154	173	511	906
GBGT1	GBGT1	1062	1033	896	951	727	1672	1505	2355	1147
LOC120602805	LOC120602805	456	379	264	483	435	264	339	96	486
RABL2B	RABL2B	556	644	490	642	478	285	258	629	924
LOC120602808	LOC120602808	33	32	23	116	70	43	40	63	103
SHANK3	SHANK3	207	221	241	265	312	106	152	267	208
LOC120602809	LOC120602809	24	12	42	158	122	0	0	3	79
LOC120602807	LOC120602807	230	382	458	506	439	27	39	59	433
ARSA	ARSA	266	353	359	343	289	942	1025	1364	294
MAPK8IP2	MAPK8IP2	65	43	17	174	51	9	5	3	214
CHKB	CHKB	1688	2266	1948	2101	1760	1009	789	1013	3518
CPT1B	CPT1B	173	208	169	109	144	2155	1719	2360	186
ODF3B	ODF3B	2	1	2	11	20	112	105	137	20
LOC120602823	LOC120602823	80	127	358	220	546	1477	1475	1620	205
LOC120602827	LOC120602827	186	205	218	241	171	268	233	125	348
NCAPH2	NCAPH2	1158	1402	1545	1916	1649	847	810	1558	2237
LMF2	LMF2	393	499	337	380	253	1745	1949	1889	719
SBF1	SBF1	1244	1339	1173	1270	1441	1276	1559	1720	1528
PPP6R2	PPP6R2	1094	1164	1168	1385	1246	1173	1186	1432	1674
DENND6B	DENND6B	333	438	368	495	487	280	356	306	631
PLXNB2	PLXNB2	3450	3420	2148	3369	2389	5583	7635	9898	3744
MAPK11	MAPK11	261	259	146	410	273	340	453	668	530
MAPK12	MAPK12	1600	2078	2327	2575	2411	1210	1143	1794	3306
HDAC10	HDAC10	514	481	488	686	555	308	314	536	1100
TUBGCP6	TUBGCP6	458	583	403	458	525	220	309	393	630
SELENOO	SELENOO	273	329	321	290	294	252	206	275	420
TRABD	TRABD	1192	1409	1213	1252	1024	426	366	880	1607
IL17REL	IL17REL	11	13	29	77	129	0	0	0	52
PIM3	PIM3	304	377	397	469	471	96	108	144	725
LOC120602851	LOC120602851	89	103	186	197	139	22	30	1	215
CRELD2	CRELD2	731	1177	643	684	543	985	746	1508	1077
ALG12	ALG12	511	697	555	529	415	415	278	401	714
ZBED4	ZBED4	1756	1751	1060	1383	1064	627	607	1016	1423
BRD1	BRD1	1205	1160	987	1213	901	685	708	1004	1213
TBC1D22A	TBC1D22A	223	243	241	195	191	277	217	269	320
LOC120602784	LOC120602784	633	561	393	821	531	548	624	566	727
LOC120602855	LOC120602855	57	63	103	126	123	175	279	127	97
CERK	CERK	2387	2427	1857	2266	1758	1612	1557	4431	3263
GRAMD4	GRAMD4	827	1013	816	1429	1003	211	211	630	1541
CELSR1	CELSR1	200	233	273	602	247	17	20	6	348
TRMU	TRMU	391	472	461	426	362	233	217	182	481
GTSE1	GTSE1	373	516	342	429	534	38	85	170	349
TTC38	TTC38	260	325	419	458	424	392	443	427	471
LOC120602866	LOC120602866	13	18	26	30	13	133	124	57	34
CDPF1	CDPF1	109	117	140	169	94	137	155	78	131
LOC120602868	LOC120602868	129	143	239	184	116	44	39	15	253
PPARA	PPARA	77	132	146	153	199	67	99	92	61
LOC120602870	LOC120602870	60	62	23	41	22	118	128	160	89
LOC120602871	LOC120602871	598	972	1079	1099	614	65	71	53	817
ATXN10	ATXN10	7894	7696	7931	9439	5933	2719	2404	4091	11405
FBLN1	FBLN1	1841	2247	1810	2056	1595	4644	3788	25260	2802
FAM118A	FAM118A	1073	1129	904	1256	1055	2298	1763	3746	1004
KIAA0930	KIAA0930	2042	2258	1639	2027	1426	1237	1622	2381	1749
NUP50	NUP50	1191	1379	920	941	768	517	683	1220	843
PHF21B	PHF21B	90	22	46	299	39	0	1	2	248
PRR5	PRR5	170	213	190	179	160	31	29	120	157
RTL6	RTL6	2337	2661	1649	2978	1839	2879	3564	3726	2709
PARVB	PARVB	438	547	344	414	357	247	396	1010	502
SAMM50	SAMM50	1927	2712	2695	2601	2106	1307	1464	2369	2201
PNPLA3	PNPLA3	218	438	321	164	121	0	0	2	149
LOC120602904	LOC120602904	125	97	93	278	193	133	180	111	142
SULT4A1	SULT4A1	305	368	411	179	346	262	293	413	192
EFCAB6	EFCAB6	89	123	101	151	78	20	37	62	50
MPPED1	MPPED1	127	48	73	179	64	6	13	325	210
TTLL12	TTLL12	2857	3591	3043	4217	3330	1808	1797	2494	5442
TSPO	TSPO	41	45	48	140	81	1190	1542	3807	155
MCAT	MCAT	301	461	376	357	298	273	265	425	514
BIK	BIK	26	26	28	76	94	0	0	7	214
TTLL1	TTLL1	1446	1686	1502	1573	1118	866	1050	1754	2124
PACSIN2	PACSIN2	890	963	752	1296	922	1710	1475	2689	1348
ARFGAP3	ARFGAP3	999	1587	1381	1484	1165	1494	1667	2687	1204
A4GALT	A4GALT	89	101	37	204	62	65	55	75	212
LOC120602922	LOC120602922	2919	4022	3601	3989	3473	4832	5360	10368	5000
POLDIP3	POLDIP3	2445	2487	2371	2677	1915	1741	1994	2064	2928
RRP7A	RRP7A	1402	1827	1409	1352	988	268	269	544	1560
TCF20	TCF20	1801	2015	1628	1736	1763	641	902	1795	1520
LOC120602938	LOC120602938	211	231	250	243	197	166	138	351	341
SMDT1	SMDT1	1253	1120	1049	978	623	888	690	1590	1606
PHETA2	PHETA2	8	5	20	26	12	489	562	702	24
NAGA	NAGA	751	674	846	824	723	2099	2106	2205	914
SEPTIN3	SEPTIN3	2122	2346	1622	2710	1719	11	23	84	3004
CENPM	CENPM	161	260	183	288	181	22	27	125	522
TNFRSF13C	TNFRSF13C	20	1	0	203	78	3	3	2	106
SREBF2	SREBF2	8027	9163	9701	5542	5399	1506	1724	2493	6284
CCDC134	CCDC134	743	808	590	862	725	316	299	499	723
SNU13	SNU13	8325	9367	8995	8317	6297	1178	1057	2611	8889
XRCC6	XRCC6	1754	2062	2060	2320	1618	940	1239	1152	2162
DESI1	DESI1	2506	3273	2183	2980	2324	962	1062	2027	3264
PMM1	PMM1	643	715	863	683	508	769	671	1134	788
CSDC2	CSDC2	606	762	557	873	549	0	0	4	1190
POLR3H	POLR3H	825	940	746	717	448	469	490	946	1044
ACO2	ACO2	5582	6748	6124	5770	4508	2053	2249	3138	6930
PHF5A	PHF5A	2209	3050	2014	2769	1662	675	687	1521	3323
TOB2	TOB2	663	724	464	747	590	866	900	1521	570
TEF	TEF	315	412	404	627	538	1065	1656	583	644
ZC3H7B	ZC3H7B	3197	3115	2523	4073	2584	3501	4514	3980	4002
RANGAP1	RANGAP1	2310	3028	2138	2547	2198	636	625	851	3002
L3MBTL2	L3MBTL2	1410	2213	1932	1810	1561	907	1343	1352	1803
EP300	EP300	3062	3117	1949	3370	3125	1477	2520	2818	2519
RBX1	RBX1	2665	2580	2390	3152	2024	1532	1592	2319	3169
XPNPEP3	XPNPEP3	1757	2560	1873	1918	1651	514	600	718	1425
LOC120602978	LOC120602978	241	235	247	274	194	92	59	129	279
ST13	ST13	10625	13480	12466	12996	10088	4785	7407	9119	8369
SLC25A17	SLC25A17	2915	3117	2370	2388	1968	890	884	1042	2280
MRTFA	MRTFA	506	417	302	445	332	919	1039	1079	604
SGSM3	SGSM3	930	1218	1046	1101	958	496	422	568	1400
ADSL	ADSL	2092	2671	2446	1777	1407	446	479	1209	2042
TNRC6B	TNRC6B	799	981	589	905	1033	164	425	291	572
RPS19BP1	RPS19BP1	561	641	370	487	391	390	298	720	671
ATF4	ATF4	6638	7534	19259	8433	9331	17834	20700	20039	9746
MIEF1	MIEF1	1210	1571	1046	1068	867	382	583	782	731
TAB1	TAB1	459	552	547	665	471	324	332	276	889
SYNGR1	SYNGR1	2041	1849	2046	3062	2567	341	397	363	3148
RPL3	RPL3	51409	58171	57764	75330	53843	30693	24189	56045	88036
CBX7	CBX7	106	132	119	207	148	263	505	109	88
LOC120603008	LOC120603008	89	62	73	113	93	32	33	102	108
ZNF215	ZNF215	21	131	112	17	38	1	0	0	17
ZNF214	ZNF214	267	231	117	226	96	247	342	136	180
OLFML1	OLFML1	31	15	3	59	0	387	593	310	31
PPFIBP2	PPFIBP2	325	523	34	143	33	2832	3326	1138	58
EIF3F	EIF3F	7629	8559	9543	9130	7760	8460	6495	12392	11256
TUB	TUB	2517	3410	2565	3258	3097	64	67	408	2505
TRIM66	TRIM66	275	358	364	324	334	124	275	47	208
RPL27A	RPL27A	37167	42058	48860	54865	39385	22044	17371	43466	65351
LOC120603251	LOC120603251	34	54	38	154	124	10	12	23	67
LOC120603250	LOC120603250	40	45	58	121	84	30	26	62	126
DENND2B	DENND2B	2839	2430	1249	2674	1590	2727	3008	1726	2360
AKIP1	AKIP1	801	992	737	862	437	1394	1169	1169	1025
CUNH11orf16	CUNH11orf16	27	12	10	31	8	341	359	45	24
ASCL3	ASCL3	12	8	5	10	8	420	355	106	7
TMEM9B	TMEM9B	864	838	750	1028	635	4220	4307	2397	1146
NRIP3	NRIP3	2838	1618	1354	1617	1344	1615	1681	326	1658
SCUBE2	SCUBE2	11	9	3	22	11	6782	6499	235	8
DENND5A	DENND5A	5456	4215	2338	5998	2792	7729	9096	5495	4306
TMEM41B	TMEM41B	1458	1655	1684	2284	1940	1194	1625	1672	1488
IPO7	IPO7	17977	23925	22268	29448	24675	5772	7401	9585	15774
ZNF143	ZNF143	623	714	547	713	539	283	409	443	658
WEE1	WEE1	1802	2485	1888	2305	1472	2099	2751	1774	2117
SWAP70	SWAP70	881	1009	939	1607	1087	5369	6836	8623	1226
SBF2	SBF2	1646	1706	1548	2448	1737	8809	13926	12563	1568
ADM	ADM	5	2	2	4	6	12504	11516	5848	2
AMPD3	AMPD3	4	15	17	17	18	9877	12206	2675	3
RNF141	RNF141	1075	1477	1289	1442	1129	808	1041	1051	1138
IRAG1	IRAG1	34	78	0	290	37	1162	887	2369	100
CTR9	CTR9	4742	5232	5028	4516	3874	6155	6244	1846	3231
EIF4G2	EIF4G2	42746	43154	29283	30144	24799	27851	32432	31806	27869
ZBED5	ZBED5	3032	3139	2432	3739	2163	1952	2384	756	3166
LOC120603205	LOC120603205	0	1	1	3	3	374	650	220	0
GALNT18	GALNT18	4	135	714	19	395	10	29	37	28
USP47	USP47	6406	6385	5882	5691	5084	3184	4498	4134	4100
DKK3	DKK3	114	105	57	389	149	1354	2072	1496	251
MICAL2	MICAL2	87	403	140	378	278	443	994	1607	124
PARVA	PARVA	706	618	296	855	202	8708	8320	9727	593
TEAD1	TEAD1	4797	4352	3297	4877	3030	6906	8691	8715	3367
ARNTL	ARNTL	683	623	265	319	189	295	189	226	240
BTBD10	BTBD10	1577	1560	1609	1492	1307	597	654	943	1399
FAR1	FAR1	3872	4731	3960	4684	4146	3485	5275	3952	2712
SPON1	SPON1	6	13	10	25	38	3618	2017	1969	12
RRAS2	RRAS2	1331	1544	1355	1733	1218	2112	2378	4151	1368
COPB1	COPB1	4844	5657	5712	5537	3761	5570	7169	9016	4001
PSMA1	PSMA1	4259	5326	4249	3891	2563	2913	2814	4996	4207
PDE3B	PDE3B	2529	2740	2248	3209	2418	5	15	23	2618
LOC120603242	LOC120603242	272	220	39	962	534	914	1204	786	413
TMX4	TMX4	3136	2941	2072	3305	2472	2181	3552	2507	2425
CRLS1	CRLS1	631	810	878	914	713	360	272	303	733
MCM8	MCM8	680	933	896	1111	942	96	145	157	781
TRMT6	TRMT6	1203	1714	1296	1327	1098	399	541	670	1024
LOC120603417	LOC120603417	740	803	709	651	555	261	257	172	624
GPCPD1	GPCPD1	2976	3254	3901	4344	2647	2700	4399	1368	3468
PROKR2	PROKR2	756	478	5	545	5	3	10	0	473
CDS2	CDS2	3138	3039	2273	3490	2397	2387	3098	1756	3698
PCNA	PCNA	10420	14416	9240	12062	9600	1540	1808	3593	16974
TMEM230	TMEM230	1717	1925	1854	2389	1473	2715	2979	3061	2439
SLC23A2	SLC23A2	567	613	502	750	862	129	337	450	399
RASSF2	RASSF2	459	254	190	672	229	15	27	30	505
LOC120603429	LOC120603429	2454	3437	4122	3515	2951	3307	4742	5397	3056
SMOX	SMOX	235	131	167	262	174	158	204	351	264
RNF24	RNF24	558	355	325	482	236	970	1494	1670	474
PANK2	PANK2	872	1088	850	989	662	433	503	865	1105
MAVS	MAVS	1269	1417	1201	1290	1109	1247	1552	1865	1469
AP5S1	AP5S1	267	277	172	357	226	205	192	141	413
CDC25B	CDC25B	485	597	656	714	674	236	451	521	743
CENPB	CENPB	507	639	677	605	549	903	875	1813	871
CUNH20orf27	CUNH20orf27	517	633	528	538	356	292	398	595	732
ADAM33	ADAM33	13	17	18	31	17	4219	4968	1842	44
GFRA4	GFRA4	5	3	1	4	2	1114	1642	142	7
ATRN	ATRN	3060	4166	3607	3096	3011	2107	2825	2113	2012
LOC120603455	LOC120603455	68	86	175	194	174	144	293	122	42
DNAAF9	DNAAF9	183	219	261	89	57	507	1136	747	22
ITPA	ITPA	738	863	764	731	463	527	465	647	837
DDRGK1	DDRGK1	474	508	473	531	484	552	511	683	706
LZTS3	LZTS3	361	485	815	515	686	181	211	213	522
UBOX5	UBOX5	265	266	209	227	155	198	203	146	244
FASTKD5	FASTKD5	510	667	428	338	313	184	212	514	363
MRPS26	MRPS26	526	654	607	504	360	275	194	467	894
PTPRA	PTPRA	3145	3612	3283	3628	2906	2703	3202	3074	3836
VPS16	VPS16	1415	1723	1260	1709	1404	1069	1137	1315	2090
PCED1A	PCED1A	833	770	632	1400	731	895	1256	1304	1315
CPXM1	CPXM1	551	194	69	1378	347	409	229	842	1928
EBF4	EBF4	422	275	225	813	519	113	97	273	977
IDH3B	IDH3B	2516	3504	3334	2616	2117	976	1062	1930	3150
NOP56	NOP56	6737	10586	9281	7964	8631	1188	1068	2616	9113
LOC120604260	LOC120604260	97	114	103	106	197	24	17	14	64
LOC120604268	LOC120604268	219	358	333	322	367	21	27	70	319
SNRPB	SNRPB	6397	7160	6321	6660	5608	1998	1700	4354	8041
STK35	STK35	2150	2545	2028	1983	1926	908	1127	1333	1825
LOC120603480	LOC120603480	306	349	228	370	270	519	517	3170	457
NSFL1C	NSFL1C	1777	1996	1683	1776	1229	1048	1103	1962	2070
FKBP1A	FKBP1A	9829	11713	8493	9675	7101	7496	7432	10360	11283
SDCBP2	SDCBP2	39	49	55	93	67	0	0	0	94
SNPH	SNPH	111	117	88	71	28	36	55	2	65
RAD21L1	RAD21L1	88	93	242	117	54	7	13	21	24
PSMF1	PSMF1	1112	1092	1003	991	748	1025	1103	1514	1317
ANGPT4	ANGPT4	45	29	4	464	41	3829	4106	6937	188
FAM110A	FAM110A	146	191	244	291	233	357	298	972	285
SRXN1	SRXN1	488	721	342	442	335	554	770	1424	353
LOC120603498	LOC120603498	264	403	203	248	155	449	407	814	278
CSNK2A1	CSNK2A1	6459	7097	6366	6646	5063	2018	2465	2229	5274
TBC1D20	TBC1D20	1010	827	777	855	731	2250	2270	2256	884
RBCK1	RBCK1	1204	1157	1157	909	866	1209	1337	1577	1431
TRIB3	TRIB3	15	21	83	22	35	114	170	165	15
NRSN2	NRSN2	64	49	53	200	89	76	81	116	319
SOX12	SOX12	2156	1937	1806	2270	1379	251	235	249	3549
ZCCHC3	ZCCHC3	1999	2290	2146	2188	1447	295	289	450	2301
CUNH20orf96	CUNH20orf96	649	915	1090	1278	964	289	322	292	1147
REM1	REM1	100	44	41	215	132	186	148	174	161
HM13	HM13	1139	1287	925	1080	777	2919	2264	3625	1428
ID1	ID1	239	240	172	486	356	296	254	22479	1112
BCL2L1	BCL2L1	944	968	544	846	514	2509	1837	768	1241
TPX2	TPX2	6221	7533	5855	7970	6177	517	1109	1897	6239
FOXS1	FOXS1	201	172	140	211	107	12	21	198	214
LOC120603521	LOC120603521	131	121	107	187	99	6	9	6	92
PDRG1	PDRG1	1868	2208	1714	1886	1293	1965	2096	2862	1702
HCK	HCK	40	44	46	75	30	3	1	550	60
TM9SF4	TM9SF4	3280	3553	2789	3647	2918	2830	3174	2769	3212
PLAGL2	PLAGL2	1156	1222	824	991	775	165	251	271	622
POFUT1	POFUT1	1594	2464	2325	2228	1618	1496	1988	2149	1592
KIF3B	KIF3B	1196	1221	871	910	968	415	922	858	551
ASXL1	ASXL1	3893	3544	3149	4487	4492	1610	1898	1987	4214
NOL4L	NOL4L	1199	908	500	1793	1057	308	467	2038	1623
COMMD7	COMMD7	2046	2125	2076	2694	2088	2152	2844	2666	2217
DNMT3B	DNMT3B	529	733	671	833	900	163	203	85	790
MAPRE1	MAPRE1	9767	10072	7713	10079	7419	3392	3596	6317	10491
BPIFB4	BPIFB4	14	4	5	75	108	0	0	0	106
CDK5RAP1	CDK5RAP1	754	896	786	712	491	309	318	402	841
SNTA1	SNTA1	56	89	74	94	61	242	301	510	124
CBFA2T2	CBFA2T2	1475	926	858	819	694	529	678	375	757
NECAB3	NECAB3	439	489	429	605	391	206	206	181	673
E2F1	E2F1	878	1189	743	1118	728	176	206	493	1967
PXMP4	PXMP4	295	364	276	317	287	313	389	415	336
ZNF341	ZNF341	600	888	945	837	785	722	1228	635	564
CHMP4B	CHMP4B	1748	2132	1838	1746	1465	4044	3471	4852	2178
RALY	RALY	4105	4612	4448	4397	3465	3028	2837	4691	6162
EIF2S2	EIF2S2	6550	8593	9354	7534	5506	3510	3845	5621	6254
AHCY	AHCY	6509	9980	10821	8931	7761	1429	1489	2148	8206
ITCH	ITCH	3011	2751	2341	3865	2382	1988	3094	1865	2542
DYNLRB1	DYNLRB1	3359	3042	2289	3054	1804	2554	2382	3964	4287
MAP1LC3A	MAP1LC3A	167	146	138	146	125	934	826	976	158
PIGU	PIGU	763	821	738	709	477	301	336	433	831
TP53INP2	TP53INP2	599	312	127	283	1319	885	1205	1652	304
NCOA6	NCOA6	2506	2351	2219	2357	2245	1378	1949	1594	2158
GGT7	GGT7	879	836	878	1049	829	900	941	1010	1115
ACSS2	ACSS2	698	868	999	830	774	3670	3584	3024	746
GSS	GSS	3181	3774	2189	2001	1365	918	1103	1132	2658
MYH7B	MYH7B	32	44	45	127	39	88	114	51	84
LOC120603578	LOC120603578	2531	2745	2782	2173	1936	3336	3632	3651	2169
LOC120603582	LOC120603582	600	746	880	764	550	1341	1280	1694	674
PROCR	PROCR	161	151	142	208	166	744	1227	1346	117
MMP24OS	MMP24OS	632	630	768	816	528	542	563	1191	1216
EIF6	EIF6	2422	2866	2099	1997	1567	1996	1852	2826	2941
LOC120603586	LOC120603586	1767	2136	1861	1694	1281	826	748	982	1702
CEP250	CEP250	539	619	753	698	794	463	820	630	535
CUNH20orf173	CUNH20orf173	186	187	128	284	128	8	19	9	256
ERGIC3	ERGIC3	3113	3009	2874	3700	2411	4537	4827	5024	4574
SPAG4	SPAG4	196	169	189	189	197	40	41	64	253
CPNE1	CPNE1	5209	5806	5708	6423	4820	2624	3078	4059	5532
LOC120603605	LOC120603605	143	133	58	72	87	10	14	31	73
NFS1	NFS1	2723	3593	3199	2349	2092	1667	1717	1887	2208
ROMO1	ROMO1	949	856	1017	1067	767	1314	995	2232	1927
RBM39	RBM39	13488	14725	13636	19769	17274	7495	8825	7974	14498
PHF20	PHF20	2009	2195	2011	2331	1704	1014	1393	1084	1562
SCAND1	SCAND1	762	734	707	782	501	363	297	540	1099
CNBD2	CNBD2	106	178	194	183	168	1	9	3	171
EPB41L1	EPB41L1	688	378	169	540	332	93	190	250	435
AAR2	AAR2	815	928	699	838	629	778	799	1236	949
LOC120603613	LOC120603613	2179	1737	1332	1323	1095	1255	1615	2478	1555
LOC120603617	LOC120603617	51	75	81	250	183	3	10	1	69
MYL9	MYL9	112	241	3	285	34	13941	8956	12115	263
TGIF2	TGIF2	1055	890	702	895	671	66	73	124	755
LOC120603623	LOC120603623	1534	1632	1134	1159	1002	896	712	1300	1691
NDRG3	NDRG3	1702	1876	1825	2438	1733	2227	2189	1523	2342
DSN1	DSN1	2417	3492	3347	4198	3406	299	413	729	4163
SOGA1	SOGA1	2488	1415	1155	2938	1725	1269	2091	1640	2387
SAMHD1	SAMHD1	1173	1285	1246	850	939	325	271	113	602
RBL1	RBL1	1894	2585	2041	2946	2401	433	640	688	2357
RPN2	RPN2	11498	11881	10368	9571	7675	10582	9614	9462	9677
MANBAL	MANBAL	1225	954	444	949	326	1038	944	1238	1114
SRC	SRC	1913	1338	480	1680	473	1190	1595	2390	1518
LOC120603640	LOC120603640	1023	981	782	1062	832	1423	1153	918	1659
NNAT	NNAT	619	262	44	536	52	449	200	251	1122
CTNNBL1	CTNNBL1	2597	3768	3036	2796	2240	680	634	1082	2709
VSTM2L	VSTM2L	62	40	61	153	54	122	77	38	123
TTI1	TTI1	922	1104	902	1004	884	544	654	592	1013
RPRD1B	RPRD1B	1623	1708	1424	1780	1438	1143	1109	1218	1477
TGM2	TGM2	120	193	194	207	245	13758	5849	1316	104
KIAA1755	KIAA1755	3	1	0	4	1	14	11	374	5
BPI	BPI	45	46	4	16	2	114	66	376	25
LOC120603652	LOC120603652	1165	1195	810	1858	1260	470	587	431	1049
LOC120603653	LOC120603653	143	152	158	196	70	86	68	20	241
RALGAPB	RALGAPB	2876	3205	2188	2758	2111	2487	3035	2388	1928
ACTR5	ACTR5	373	511	475	468	411	265	234	201	427
FAM83D	FAM83D	763	1013	583	787	647	35	77	194	952
DHX35	DHX35	495	666	526	528	416	252	289	363	512
TOP1	TOP1	8491	8266	4871	5694	3992	2073	2599	6317	4711
PLCG1	PLCG1	4359	3593	2406	4627	3187	2086	2406	2245	4821
ZHX3	ZHX3	523	624	464	851	869	610	818	530	877
LOC120603672	LOC120603672	521	535	361	1142	700	10	14	31	1208
LPIN3	LPIN3	1039	1138	845	1528	1701	496	711	649	1449
CHD6	CHD6	2159	1795	1822	2319	2541	674	1110	710	1805
LOC120603679	LOC120603679	143	204	236	419	305	67	70	64	184
LOC120603681	LOC120603681	67	82	105	126	87	37	52	24	120
SRSF6	SRSF6	14886	17376	11804	19485	16116	8318	8996	11291	19869
L3MBTL1	L3MBTL1	152	200	256	309	288	307	474	190	206
IFT52	IFT52	2139	2388	2518	2710	1914	1468	1645	2079	3025
MYBL2	MYBL2	1303	1957	1297	1273	993	68	75	509	2258
TOX2	TOX2	22	12	12	102	46	2	7	0	134
LOC120603687	LOC120603687	12	9	9	57	29	163	100	130	79
OSER1	OSER1	782	889	843	1264	1285	748	724	1080	1392
GDAP1L1	GDAP1L1	583	459	451	727	400	612	1043	292	437
FITM2	FITM2	1213	1630	1336	1332	1064	607	671	558	1086
R3HDML	R3HDML	127	38	17	275	87	1	0	2	356
TTPAL	TTPAL	1700	1502	868	1044	958	652	732	1430	1018
SERINC3	SERINC3	1541	1357	1220	1724	1156	7933	8890	6969	1687
PKIG	PKIG	168	125	164	294	150	544	427	257	325
LOC120603702	LOC120603702	3	3	0	6	9	4	11	638	7
ADA	ADA	209	230	230	366	273	314	335	3320	401
LOC120603706	LOC120603706	14	14	20	159	98	178	179	956	86
CCN5	CCN5	1	0	0	0	0	4832	5548	11603	0
RIMS4	RIMS4	127	77	59	86	74	2	3	7	87
YWHAB	YWHAB	12561	13267	9334	10279	7851	11736	12213	17957	10715
TOMM34	TOMM34	2296	3230	3211	3236	3524	2319	2181	3638	4099
STK4	STK4	1865	2405	1572	1860	1712	455	766	538	1433
PI3	PI3	0	0	0	0	0	151	157	121	0
SDC4	SDC4	1294	1966	2291	2805	2792	2132	2995	32892	1922
SYS1	SYS1	629	813	861	737	605	1454	1601	2443	632
DBNDD2	DBNDD2	515	727	771	829	627	456	391	683	939
PIGT	PIGT	2448	2724	2389	2399	1825	9480	8833	11530	3070
DNTTIP1	DNTTIP1	615	752	713	772	617	633	594	759	940
UBE2C	UBE2C	3379	3373	3082	4358	3070	159	299	1304	5990
SNX21	SNX21	53	61	53	48	35	131	147	90	80
ACOT8	ACOT8	476	525	396	473	225	343	358	499	651
ZSWIM3	ZSWIM3	137	132	114	185	121	81	69	25	102
ZSWIM1	ZSWIM1	101	91	88	132	78	60	57	31	115
CTSA	CTSA	803	1064	815	879	696	6245	5009	6703	1147
LOC120603736	LOC120603736	165	145	144	197	124	96	125	122	204
PCIF1	PCIF1	596	623	763	981	776	552	653	703	1194
ZNF335	ZNF335	1232	1199	831	1038	957	462	563	751	1187
NCOA5	NCOA5	2157	1989	1628	1766	1344	568	682	950	2044
CD40	CD40	81	84	27	68	21	340	455	787	24
SLC35C2	SLC35C2	787	828	629	684	652	568	530	841	939
ELMO2	ELMO2	715	867	675	868	742	498	688	658	723
LOC120603751	LOC120603751	869	867	991	1057	775	248	493	181	606
TP53RK	TP53RK	440	541	354	417	196	157	117	280	699
SLC2A10	SLC2A10	490	508	489	628	507	509	570	451	538
EYA2	EYA2	864	703	560	538	392	715	750	676	818
ZMYND8	ZMYND8	1974	1434	909	2183	1536	433	980	441	1538
NCOA3	NCOA3	3966	3719	2482	4558	3818	6063	8381	6228	3370
SULF2	SULF2	5261	7092	3535	3530	1747	2478	3004	2001	3708
LOC120603768	LOC120603768	106	119	110	271	141	0	1	0	152
PREX1	PREX1	536	909	989	705	980	67	109	210	452
ARFGEF2	ARFGEF2	2434	2747	2498	2502	2309	1290	1971	1368	2172
CSE1L	CSE1L	5952	8098	6062	6217	4919	1136	1647	2080	5396
STAU1	STAU1	3873	4034	3435	4286	3029	2792	3239	4585	4156
DDX27	DDX27	2024	2880	2047	2103	1873	981	1074	1849	1960
ZNFX1	ZNFX1	1144	1451	1195	1576	1298	2300	3580	3451	1341
LOC120603779	LOC120603779	474	847	1195	1603	1349	1301	1250	1494	1165
LOC120604263	LOC120604263	53	142	159	270	214	112	70	87	174
LOC120603781	LOC120603781	409	390	338	536	291	60	84	73	541
PTGIS	PTGIS	1686	1654	1612	2633	1817	20276	22264	31700	2252
LOC120603783	LOC120603783	40	36	34	63	47	292	328	360	36
B4GALT5	B4GALT5	1055	1296	719	1964	1158	1172	1225	1985	1597
SLC9A8	SLC9A8	341	360	361	416	344	325	460	228	344
SPATA2	SPATA2	746	822	502	690	493	482	520	1006	731
RNF114	RNF114	2111	2326	2312	3096	2115	4062	4473	5360	2851
SNAI1	SNAI1	11	16	37	42	63	77	48	13590	27
LOC120603796	LOC120603796	1	2	0	3	0	38	12	627	3
UBE2V1	UBE2V1	6688	7470	5451	6696	4581	4069	4299	6543	5659
PEDS1	PEDS1	773	886	500	517	441	718	668	7561	804
CEBPB	CEBPB	98	163	238	79	97	2483	1405	4194	81
PTPN1	PTPN1	686	578	289	670	410	167	248	314	358
LOC120603811	LOC120603811	273	199	158	189	94	128	83	159	357
RIPOR3	RIPOR3	7	10	8	45	15	83	161	311	17
PARD6B	PARD6B	584	771	579	800	575	114	180	132	556
BCAS4	BCAS4	54	50	44	48	29	90	96	210	58
LOC120603818	LOC120603818	10200	8632	7482	11429	8461	3519	4646	3981	9395
LOC120603822	LOC120603822	112	86	68	70	26	86	77	205	98
DPM1	DPM1	739	1056	861	746	467	676	856	1509	815
MOCS3	MOCS3	591	733	634	540	429	331	331	805	756
KCNG1	KCNG1	33	115	53	137	99	0	0	54	93
ATP9A	ATP9A	649	608	508	763	422	690	1058	919	651
SALL4	SALL4	745	477	376	29	48	134	184	26	20
ZFP64	ZFP64	779	638	572	772	468	409	509	368	889
TSHZ2	TSHZ2	247	267	356	741	271	1561	1977	2245	348
ZNF217	ZNF217	1949	1613	1208	2629	1451	1112	1614	319	2024
PFDN4	PFDN4	1958	2305	2441	2963	1474	1190	1153	2026	2038
DOK5	DOK5	702	601	644	1636	969	2	0	46	2408
FAM210B	FAM210B	1628	2289	1606	2097	1626	2870	3419	2708	1753
AURKA	AURKA	1047	1379	1115	1174	981	85	152	404	1239
CSTF1	CSTF1	729	859	599	727	516	316	416	609	581
RTF2	RTF2	1475	1638	1296	1495	1033	931	958	1165	1554
LOC120603853	LOC120603853	157	134	109	173	163	49	61	96	150
LOC120603858	LOC120603858	64	38	74	218	117	1	1	6	203
RAE1	RAE1	1996	2658	1956	2067	1671	640	643	1364	2331
RBM38	RBM38	361	434	307	268	227	42	48	180	460
ZBP1	ZBP1	16	26	2	130	23	0	2	47	210
PMEPA1	PMEPA1	820	930	462	575	409	1236	797	4567	454
LOC120603867	LOC120603867	173	172	190	170	195	50	60	449	104
LOC120603871	LOC120603871	906	871	999	1208	953	923	1279	1250	840
RAB22A	RAB22A	634	705	603	606	489	658	760	1531	655
LOC120603874	LOC120603874	98	111	92	142	147	73	229	230	57
VAPB	VAPB	1331	1754	1278	1332	963	914	862	1607	1626
STX16	STX16	2577	2813	2279	3575	2703	2195	2966	2334	2702
NPEPL1	NPEPL1	425	475	585	583	511	630	627	1022	831
LOC120603882	LOC120603882	10827	7812	5755	10240	3949	18756	18221	31839	17582
NELFCD	NELFCD	1532	1550	1357	1684	1329	826	829	1246	1864
CTSZ	CTSZ	103	227	282	40	19	3629	3074	6061	72
PRELID3B	PRELID3B	4085	5626	5013	4353	3045	1512	1711	2735	3897
SYCP2	SYCP2	615	466	93	85	8	674	1849	814	65
PPP1R3D	PPP1R3D	648	689	353	308	130	479	580	457	324
FAM217B	FAM217B	121	109	65	76	34	88	142	88	49
TAF4	TAF4	599	765	630	733	600	429	468	2143	866
LSM14B	LSM14B	4242	3643	2928	4352	3012	2274	2443	3812	4501
PSMA7	PSMA7	4028	4920	3813	3289	2154	2488	2168	5730	5010
SS18L1	SS18L1	1191	862	583	848	630	272	313	794	1053
MTG2	MTG2	504	676	654	717	848	446	526	388	698
OSBPL2	OSBPL2	232	274	236	334	305	617	675	718	397
ADRM1	ADRM1	1864	1979	1370	1347	984	1290	1212	2575	1746
LAMA5	LAMA5	794	1226	904	1045	1047	431	598	1249	1144
RPS21	RPS21	10296	11133	12837	15318	9975	6474	5132	13725	21398
CABLES2	CABLES2	778	782	678	641	550	362	354	3310	760
LOC120603919	LOC120603919	479	525	489	450	355	145	111	190	620
OGFR	OGFR	704	647	726	611	646	475	413	738	999
TCFL5	TCFL5	1376	1833	1535	1627	1288	1209	1222	1644	1807
DIDO1	DIDO1	1561	1667	1259	2057	1652	1463	1755	1451	2067
GID8	GID8	773	836	748	796	594	492	416	584	1272
SLC17A9	SLC17A9	265	493	372	313	362	290	224	807	304
YTHDF1	YTHDF1	509	632	504	535	509	429	326	674	620
ARFGAP1	ARFGAP1	488	571	471	497	419	1008	772	1408	636
KCNQ2	KCNQ2	861	1074	1043	1066	1552	6	16	43	1205
EEF1A2	EEF1A2	96	22	100	597	336	6	14	13	684
PPDPF	PPDPF	515	493	648	752	526	1645	1284	2714	1086
HELZ2	HELZ2	228	180	129	287	325	523	621	633	274
GMEB2	GMEB2	374	366	361	480	448	303	282	458	628
LOC120603944	LOC120603944	61	101	97	117	60	39	35	21	144
RTEL1	RTEL1	946	1354	1238	1292	1550	123	130	313	1602
ARFRP1	ARFRP1	1330	1528	1145	1108	930	1596	1566	2023	1695
ZGPAT	ZGPAT	201	217	210	200	182	334	336	419	300
LIME1	LIME1	154	151	114	203	183	218	237	247	328
SLC2A4RG	SLC2A4RG	293	467	597	540	442	429	493	1097	894
TPD52L2	TPD52L2	964	1021	755	1010	842	852	954	1479	1239
DNAJC5	DNAJC5	1761	2075	1666	2003	1446	2039	2108	3072	2191
UCKL1	UCKL1	425	469	599	675	514	492	454	711	951
ZNF512B	ZNF512B	275	281	209	432	244	1073	1382	1042	535
SAMD10	SAMD10	207	234	200	250	230	0	3	1	529
PRPF6	PRPF6	1697	2021	1753	1721	1643	1840	1903	2788	2150
TCEA2	TCEA2	470	382	575	807	692	723	760	727	1256
RGS19	RGS19	208	276	238	378	405	143	134	265	416
LOC120603975	LOC120603975	121	157	143	228	243	5	36	9	197
MYT1	MYT1	192	44	53	240	130	0	0	0	412
PCMTD2	PCMTD2	719	738	855	1247	897	1692	1785	1031	889
SMARCA1	SMARCA1	7236	7290	8499	5399	5019	4663	6020	4342	4246
OCRL	OCRL	2764	2937	2456	2755	1926	1708	2360	1459	2283
XPNPEP2	XPNPEP2	0	1	0	2	1	420	345	114	0
ZDHHC9	ZDHHC9	391	452	409	494	378	457	637	600	388
UTP14A	UTP14A	2293	3252	3285	2570	2137	1807	1987	2112	2095
BCORL1	BCORL1	984	932	776	1227	1025	371	600	405	1114
ELF4	ELF4	30	35	20	274	142	810	920	4017	204
AIFM1	AIFM1	2329	3008	2798	1620	1399	651	670	925	1840
ZNF280C	ZNF280C	1369	1349	905	1524	1077	350	550	1066	1166
SLC25A14	SLC25A14	328	363	349	378	269	322	301	338	346
RBMX2	RBMX2	86	128	70	109	154	26	91	52	30
ACTRT3	ACTRT3	168	202	153	168	97	74	83	71	242
MYNN	MYNN	1399	1516	1352	1748	1186	774	1139	1168	1100
LRRC34	LRRC34	333	485	552	542	475	76	92	105	393
SEC62	SEC62	5425	4602	3110	5981	3617	4527	5813	6476	4368
PHC3	PHC3	1933	1516	1215	2777	2137	2837	4864	2647	1308
GPR160	GPR160	31	66	57	112	186	40	35	13	96
PRKCI	PRKCI	3592	3862	2978	5355	4118	2695	3476	6714	3412
SKIL	SKIL	2922	2129	1562	1364	1299	748	741	3189	912
CLDN11	CLDN11	166	91	113	413	171	0	0	1	394
RPL22L1	RPL22L1	42809	64581	75958	70870	51854	19165	17640	20137	46959
EIF5A2	EIF5A2	1431	2408	1861	2033	1940	871	1330	1467	1254
TNIK	TNIK	3523	3178	2027	2592	1896	413	372	114	1778
PLD1	PLD1	523	1394	2224	96	885	2164	3367	1797	41
FNDC3B	FNDC3B	1185	1518	988	642	740	8265	10421	8690	395
TNFSF10	TNFSF10	1	6	3	3	9	126	238	139	1
ECT2	ECT2	3909	5206	3975	5071	4243	304	668	901	3731
SPATA16	SPATA16	240	385	886	314	667	0	1	7	140
NLGN1	NLGN1	1	23	344	5	211	1	6	1	33
NAALADL2	NAALADL2	1	0	3	5	9	54	177	84	3
TBL1XR1	TBL1XR1	7606	7742	7343	7981	6920	2423	3818	2285	4944
CGRRF1	CGRRF1	780	741	665	760	670	392	531	401	743
GMFB	GMFB	2438	2980	3025	3708	2918	1524	2421	2670	2676
CNIH1	CNIH1	1741	2160	1435	1870	1212	2689	3023	3293	1290
CDKN3	CDKN3	197	263	351	330	270	208	261	402	266
LOC120604411	LOC120604411	36	47	85	237	138	6	14	10	130
BMP4	BMP4	56	80	88	64	42	411	473	73	34
DDHD1	DDHD1	1004	1301	873	1729	1064	1088	1282	804	1087
FERMT2	FERMT2	2860	2931	2683	3619	2488	8806	10437	15640	2850
GNPNAT1	GNPNAT1	1277	1935	2178	1989	1670	1505	1667	2751	1590
STYX	STYX	1500	1778	1892	2145	1732	1029	1470	1478	1149
PSMC6	PSMC6	5728	5818	4980	5904	4094	3281	3851	4722	5652
ERO1A	ERO1A	6649	7593	6384	6272	6893	1555	1717	1690	5009
GPR137C	GPR137C	168	72	89	158	120	0	4	6	161
TXNDC16	TXNDC16	808	952	1234	1147	1094	104	159	128	861
NID2	NID2	3369	1856	1094	1455	1937	9844	10245	9960	1385
RTRAF	RTRAF	7421	7722	7536	7589	4252	4060	3469	6047	7157
GNG2	GNG2	359	75	39	120	34	115	164	270	134
FRMD6	FRMD6	2027	2023	1532	1058	1069	1919	3610	1882	661
TMX1	TMX1	4564	5152	4245	4498	3927	1704	1971	2006	3974
TRIM9	TRIM9	882	573	408	594	374	0	1	1	430
PYGL	PYGL	4333	5216	6309	4788	4541	9162	7556	6006	3341
NIN	NIN	4791	4308	4021	4588	3624	1474	2408	3143	2735
SAV1	SAV1	1453	1793	1908	1534	1456	1635	1630	3177	1176
ATL1	ATL1	131	51	29	133	51	368	562	284	167
MAP4K5	MAP4K5	1564	1712	1377	2758	1898	2911	3439	2484	2289
CDKL1	CDKL1	6	9	0	2	1	83	77	119	1
DMAC2L	DMAC2L	94	171	207	121	130	163	227	196	92
L2HGDH	L2HGDH	217	303	374	593	322	317	361	159	434
SOS2	SOS2	829	881	780	1104	1066	711	1015	1111	837
VCPKMT	VCPKMT	350	476	284	472	280	96	114	293	366
ARF6	ARF6	4804	6386	3676	6176	3873	3167	3315	3913	5135
RPLP1	RPLP1	32512	39012	45751	43516	35535	25233	22906	37903	46718
KIF23	KIF23	5160	6876	4831	8405	6708	313	669	1401	6103
PAQR5	PAQR5	164	200	189	566	424	2	1	1	335
GLCE	GLCE	2078	2434	3434	2707	3329	1175	1353	798	1830
LOC120604467	LOC120604467	89	100	134	193	120	217	145	137	200
ANP32A	ANP32A	12188	13986	10988	11792	8371	2793	2516	4267	11635
CORO2B	CORO2B	54	28	17	265	42	1135	1209	747	185
ITGA11	ITGA11	40	36	21	18	1	4633	5311	3082	7
FEM1B	FEM1B	6260	5978	5944	6560	4238	1800	2273	1625	4333
CLN6	CLN6	238	316	404	391	277	309	363	531	467
CALML4	CALML4	4	2	8	19	7	41	132	544	13
PIAS1	PIAS1	2974	2412	1916	2955	1855	1155	1630	1464	2022
MAP2K5	MAP2K5	617	702	838	1030	707	445	470	412	955
LOC120604479	LOC120604479	39	64	83	123	65	5	6	3	116
CUNH15orf61	CUNH15orf61	151	171	197	216	110	46	38	47	341
AAGAB	AAGAB	2432	2524	2511	2220	1818	892	1143	1179	2059
SMAD3	SMAD3	2829	2380	2039	2547	2011	2112	2919	16118	1758
SMAD6	SMAD6	87	41	56	86	126	184	201	7863	92
ZWILCH	ZWILCH	1159	1679	1367	1705	1339	167	306	557	1291
RPL4	RPL4	73067	80075	90937	92057	66571	33406	29646	58656	88433
LOC120604767	LOC120604767	58	82	75	93	147	2	8	39	56
LOC120604764	LOC120604764	63	84	67	117	161	17	6	39	51
LOC120604765	LOC120604765	41	50	58	84	100	10	4	24	61
SNAPC5	SNAPC5	697	688	595	1053	564	889	848	800	1166
MAP2K1	MAP2K1	1243	1514	1372	1443	1269	2148	1984	5169	1346
TIPIN	TIPIN	1531	1852	1482	1985	1261	155	147	206	2585
DIS3L	DIS3L	901	1107	1262	928	785	633	883	603	733
RAB11A	RAB11A	5960	5795	4665	7118	4401	3537	3761	4513	5800
DENND4A	DENND4A	1097	1597	2394	1715	1841	280	511	528	797
INTS14	INTS14	1134	1184	889	898	665	341	398	529	920
HACD3	HACD3	3882	3824	3230	3908	3061	542	729	721	2804
DPP8	DPP8	3655	3757	3183	4018	3305	1872	2861	1506	2515
LOC120604770	LOC120604770	90	92	69	161	94	17	21	14	66
IGDCC4	IGDCC4	256	341	478	461	390	87	148	153	265
IGDCC3	IGDCC3	226	155	167	87	72	0	1	4	106
PARP16	PARP16	575	725	642	702	628	817	663	506	677
CLPX	CLPX	2012	2301	2568	2303	1863	1645	1752	1357	1863
PDCD7	PDCD7	370	498	565	522	456	361	367	574	462
RASL12	RASL12	497	373	16	2994	803	2555	1773	6758	2272
MTFMT	MTFMT	477	569	512	509	417	262	267	343	428
SPG21	SPG21	726	815	946	915	675	554	575	537	851
PLEKHO2	PLEKHO2	397	345	279	371	467	1499	2026	2682	361
PIF1	PIF1	281	443	435	333	225	5	10	15	382
RBPMS2	RBPMS2	461	487	354	671	325	503	365	871	460
OAZ2	OAZ2	2880	2632	2535	4130	3127	2983	2887	3819	3759
ZNF609	ZNF609	1024	986	625	1271	1469	138	335	315	733
TRIP4	TRIP4	1214	1170	1034	1325	1001	870	899	793	1496
PCLAF	PCLAF	2674	3593	2944	5683	3948	212	273	529	6876
CSNK1G1	CSNK1G1	3842	3941	1909	2944	1876	1917	2685	1405	1994
PPIB	PPIB	9407	10529	8388	7895	5532	28885	24989	28080	9259
SNX22	SNX22	157	96	97	163	146	28	32	54	178
SNX1	SNX1	5614	5211	4770	4784	4601	1535	1684	2811	6083
CIAO2A	CIAO2A	1553	2160	1886	1762	1389	618	651	806	1703
DAPK2	DAPK2	111	138	184	211	185	174	189	53	129
HERC1	HERC1	3674	3692	3437	4061	4182	1321	2360	1436	2949
USP3	USP3	3790	3019	2836	3642	2353	1074	1358	870	2925
APH1B	APH1B	302	284	246	368	308	20	66	79	175
RAB8B	RAB8B	2404	2394	1840	2693	2054	732	1284	2193	1212
RPS27L	RPS27L	9005	11137	5827	6294	1857	4486	3869	5563	5537
LACTB	LACTB	522	696	862	630	538	367	420	386	447
TPM1	TPM1	2477	4214	2073	2766	1074	61581	39159	41413	2540
TLN2	TLN2	782	1035	816	767	594	347	482	492	567
VPS13C	VPS13C	3027	3161	2597	2833	2540	1408	2857	1750	1559
RORA	RORA	189	130	215	341	330	1108	2125	564	170
ICE2	ICE2	1434	1723	1958	1305	1297	494	980	602	811
ANXA2	ANXA2	1610	8929	7241	5090	5854	23957	31179	74134	3412
BNIP2	BNIP2	3230	3423	2719	2978	2441	3009	4498	4158	2078
GTF2A2	GTF2A2	1710	2050	1645	1908	1280	1117	1040	1641	2215
FAM81A	FAM81A	16	67	485	1344	1343	42	71	147	1761
LOC120604577	LOC120604577	7	22	100	125	97	9	9	13	103
MYO1E	MYO1E	359	1100	2380	1701	1997	1671	1782	4145	1403
CCNB2	CCNB2	1151	1495	1558	1412	1262	132	275	667	1622
RNF111	RNF111	1681	1621	1444	1620	1309	928	1358	1129	1168
SLTM	SLTM	5426	5408	3766	5780	4776	1841	2555	2102	4141
LOC120604583	LOC120604583	94	56	61	147	54	58	84	31	116
MINDY2	MINDY2	2533	3337	2173	3494	2294	1797	3051	1597	2014
ADAM10	ADAM10	5201	5779	3657	5639	4095	2868	5007	7507	4026
POLR2M	POLR2M	847	975	1111	1303	927	1953	1665	1458	1162
LOC120604595	LOC120604595	87	64	65	182	184	289	127	87	129
CGNL1	CGNL1	167	180	241	375	333	9473	12984	1631	126
TCF12	TCF12	5243	4649	3600	3499	2534	4785	6299	3872	2948
ZNF280D	ZNF280D	2128	2080	1605	2342	1312	944	1489	924	1449
MNS1	MNS1	2659	2712	2567	2925	1903	45	125	251	1982
TEX9	TEX9	391	463	687	437	326	153	300	143	262
RFX7	RFX7	4459	3792	3307	3072	2760	1014	1389	842	1905
NEDD4	NEDD4	482	609	638	674	817	584	2001	983	233
PRTG	PRTG	1106	1297	1121	1345	1229	2	14	4	559
PYGO1	PYGO1	1558	2053	1712	1879	1063	700	1268	1143	1023
DNAAF4	DNAAF4	117	174	188	267	132	4	18	13	109
CCPG1	CCPG1	1139	1509	2361	1853	1544	4128	5107	2834	1261
PIGB	PIGB	727	1151	1026	1576	1051	522	767	650	1159
PIGBOS1	PIGBOS1	640	900	897	1128	651	276	308	305	1014
RAB27A	RAB27A	143	318	257	582	582	103	84	352	334
RSL24D1	RSL24D1	5433	7808	7656	7465	5497	1977	2370	3425	4665
ITGA7	ITGA7	17	19	23	232	129	2	9	31	150
BLOC1S1	BLOC1S1	516	475	535	617	380	841	822	1504	893
CD63	CD63	4630	4618	3808	4681	3000	24602	21267	25713	5922
LOC120604885	LOC120604885	5150	5420	4989	5720	3501	1648	1506	3033	6375
ORMDL2	ORMDL2	233	349	292	418	261	36	31	11	464
DNAJC14	DNAJC14	1260	1202	1159	1701	1109	1143	1286	1116	1681
LOC120604884	LOC120604884	335	146	179	382	265	152	156	152	418
PYM1	PYM1	467	422	413	555	302	260	228	418	643
DGKA	DGKA	523	745	1012	1177	1152	2950	4318	1915	910
PMEL	PMEL	22299	25144	22514	22403	21140	7	5	21	22999
CDK2	CDK2	2024	2505	1752	2530	1786	277	260	479	3140
RAB5B	RAB5B	5588	6009	5430	5293	3418	6339	6676	6059	4999
SUOX	SUOX	762	857	885	776	592	351	357	302	839
IKZF4	IKZF4	373	310	153	1030	286	163	195	169	989
RPS26	RPS26	37895	46319	54022	54602	36090	21438	18520	41620	50977
ERBB3	ERBB3	51	101	118	276	239	1	0	27	133
PA2G4	PA2G4	8030	13018	10674	9730	7939	1897	2136	3796	9092
ZC3H10	ZC3H10	58455	66057	67128	85629	54449	39355	37805	64955	75801
ESYT1	ESYT1	2161	2544	1514	1607	1079	7806	8338	8179	1526
LOC120604916	LOC120604916	9361	8558	5716	9666	5713	33212	25623	37929	12692
SMARCC2	SMARCC2	4945	4456	3717	4853	3740	3416	4354	3489	4709
LOC120604921	LOC120604921	535	715	731	921	723	552	769	669	628
RNF41	RNF41	1650	1472	1513	1998	1191	1477	1531	939	1641
NABP2	NABP2	714	709	640	839	604	432	391	465	1473
ANKRD52	ANKRD52	3142	3802	1987	1723	1724	1629	1978	1741	1696
COQ10A	COQ10A	296	291	243	341	222	288	299	208	624
CS	CS	9847	12020	13476	13949	11651	4611	5341	6217	11227
LOC120604922	LOC120604922	90	105	134	190	132	174	175	118	169
CNPY2	CNPY2	1940	2221	1720	2696	1509	2573	2304	2394	3339
PAN2	PAN2	1552	1743	1464	2504	1977	1063	1276	704	1950
IL23A	IL23A	135	115	108	186	146	32	20	127	156
STAT2	STAT2	2115	2012	1903	2529	1695	4374	5317	4370	2184
TIMELESS	TIMELESS	3382	5396	4862	5574	4422	155	159	529	6209
SPRYD4	SPRYD4	309	403	462	429	282	305	294	204	628
RBMS2	RBMS2	3146	4083	4919	4943	3856	3583	3639	2351	2401
BAZ2A	BAZ2A	6096	5923	5110	6694	5916	1966	2504	2136	4428
ATP5F1B	ATP5F1B	33886	37983	33734	27672	21557	12487	11656	16457	36401
PTGES3	PTGES3	20438	28709	24037	23203	17930	13054	11628	14070	19828
LOC120604930	LOC120604930	34288	38752	38473	51494	31439	18889	17208	26514	39581
LOC120605083	LOC120605083	1138	440	286	2382	2333	29	68	84	1456
PRIM1	PRIM1	1727	2580	2396	2471	1944	189	330	396	2359
ZBTB39	ZBTB39	1397	1348	963	1149	757	292	436	576	989
TAC3	TAC3	10	1	36	70	27	0	0	0	210
NEMP1	NEMP1	1323	1828	1862	2459	2129	192	392	1036	1569
NAB2	NAB2	949	849	622	860	544	299	419	8046	1170
STAT6	STAT6	769	831	390	1394	538	2705	3383	4633	1258
LRP1	LRP1	3071	2290	1881	2511	2426	29431	33862	38980	2782
SHMT2	SHMT2	7056	9483	8831	7010	5671	1177	1279	2137	8577
NDUFA4L2	NDUFA4L2	23	11	44	7	9	28	30	574	29
STAC3	STAC3	327	311	372	460	356	193	212	338	337
R3HDM2	R3HDM2	2692	3115	3639	3663	2998	2648	3129	2705	2944
GLI1	GLI1	39	216	306	51	170	1	12	16	21
MARS1	MARS1	3510	4620	5240	2351	1915	1665	1963	2014	2931
DDIT3	DDIT3	99	122	117	218	518	507	536	270	171
MBD6	MBD6	1431	1185	1022	1522	1365	786	724	670	1633
DCTN2	DCTN2	3903	3921	4108	4563	3132	6855	7319	6997	4647
LOC120604954	LOC120604954	927	851	583	1819	1295	726	1023	638	1231
DTX3	DTX3	520	325	227	541	278	990	935	865	673
ARHGEF25	ARHGEF25	392	365	554	657	408	1489	1458	927	667
B4GALNT1	B4GALNT1	657	366	258	98	31	0	8	6	201
OS9	OS9	2688	2927	4306	2610	2686	10295	9750	8069	2589
AGAP2	AGAP2	744	475	616	875	700	68	125	59	695
TSPAN31	TSPAN31	2297	2209	2118	2831	1756	3263	3075	3574	2776
CDK4	CDK4	5589	6393	5249	5796	3609	1894	1885	3289	8609
MARCHF9	MARCHF9	724	590	551	719	519	200	198	128	881
LOC120604970	LOC120604970	99	97	129	166	133	10	11	13	103
METTL1	METTL1	412	520	457	634	348	136	93	235	642
EEF1AKMT3	EEF1AKMT3	1043	1538	1491	1190	967	338	308	174	637
TSFM	TSFM	1391	1706	1196	1076	732	500	426	771	1429
AVIL	AVIL	115	112	194	74	173	136	160	809	46
CTDSP2	CTDSP2	5759	6191	7162	8467	7537	11533	13207	19053	7211
ATP23	ATP23	750	953	1120	1249	741	227	281	254	945
LRIG3	LRIG3	1127	672	288	450	138	500	591	222	500
SLC16A7	SLC16A7	100	375	338	498	510	0	1	0	243
USP15	USP15	2735	3376	2213	2460	1745	685	1072	1133	1644
MON2	MON2	1913	2088	1506	2208	1711	1034	1630	1546	1381
LOC120604859	LOC120604859	40	72	70	150	89	91	50	64	180
PPM1H	PPM1H	2767	2376	1469	2563	1800	644	890	637	1645
RXYLT1	RXYLT1	722	926	854	1134	708	776	956	922	946
SRGAP1	SRGAP1	1189	955	518	1041	688	6724	10046	8998	714
KICS2	KICS2	251	375	442	365	241	133	152	77	270
LOC120605010	LOC120605010	364	359	143	914	551	74	199	131	389
[truncated: 11,067 more rows]

## Sheet: Log2_CPMs
gene_id	gene_name	ECM_E2_Rep1	ECM_E2_Rep2	ECM_E2_Rep3	ECM_ES2_Rep1	ECM_ES2_Rep2	PTC_Rep3	PTC_Rep1	PTC_Rep2	ECM_ES2_Rep3
PDPR	PDPR	5.74742	5.6827	5.90291	5.55521	5.77206	4.94581	5.01409	4.87225	5.46653
LOC120587344	LOC120587344	3.03591	3.43661	3.42482	3.29614	3.54039	2.64497	2.93529	1.87365	2.89565
LOC120589807	LOC120589807	-2.76794	-5.52928	-4.91742	1.78752	0.160868	-7.47709	-8.06414	-6.23021	2.62666
EXOSC6	EXOSC6	3.57984	3.68621	3.57346	3.94077	3.46274	3.09029	3.04655	3.79806	4.34811
AARS1	AARS1	7.11183	7.42953	7.4341	6.4518	6.72167	8.46611	8.73377	7.87268	6.52415
DDX19B	DDX19B	4.97109	4.91708	4.81744	4.42085	4.48336	5.43303	5.32026	5.37105	4.51122
LOC120596596	LOC120596596	6.96636	6.86142	6.73605	6.62679	6.47988	5.44404	5.30357	5.77443	6.79672
ST3GAL2	ST3GAL2	5.32642	5.18288	4.98298	4.94266	4.83925	6.24448	5.88872	6.10212	5.04154
KLHL9	KLHL9	6.775	6.92837	6.66164	6.69479	6.54266	6.5081	6.57035	6.19582	6.47006
FOCAD	FOCAD	5.58882	5.87593	5.79786	5.55951	5.49745	5.17579	5.45647	5.24922	5.21542
MLLT3	MLLT3	4.78886	5.13766	3.79914	3.98058	4.24218	5.03667	4.79578	2.8345	4.3067
SLC24A2	SLC24A2	-2.28571	-1.93454	0.597397	-0.698305	1.82741	2.9792	4.61529	2.75559	-1.47462
ACER2	ACER2	3.66103	3.40535	2.23474	2.89904	3.5493	-1.47517	-2.02729	-3.0531	3.29709
RPS6	RPS6	11.1381	10.9658	10.9661	11.4949	11.146	10.5896	10.1909	10.8788	11.4623
DENND4C	DENND4C	5.76909	5.78519	6.02114	5.49957	6.01535	5.49572	6.12431	5.58238	5.1385
LOC120603583	LOC120603583	1.90933	2.19885	2.03291	2.05405	2.06172	2.33198	2.55329	1.7904	2.16945
PLIN2	PLIN2	6.78539	6.91128	6.68743	6.91805	6.66295	7.67813	7.36264	7.38815	6.84151
HAUS6	HAUS6	6.65336	6.85522	6.62019	6.86514	6.86977	5.37701	5.45157	5.17151	6.7613
RRAGA	RRAGA	7.47603	7.3318	6.98176	7.22214	7.13698	7.722	7.49166	7.6924	7.69288
ADAMTSL1	ADAMTSL1	-0.869757	-0.543603	-0.320551	-2.3293	-0.916809	10.2728	11.0002	10.1092	-1.84754
SH3GL2	SH3GL2	0.823925	0.697783	0.139886	3.58426	4.42908	-3.98049	-3.11255	-4.19327	4.86814
CNTLN	CNTLN	4.93449	4.92734	4.91175	5.26832	5.14735	4.13391	4.20846	4.36379	5.04946
BNC2	BNC2	2.461	2.67984	0.854505	3.16036	2.12012	7.22117	6.71865	7.0222	3.24595
CCDC171	CCDC171	3.39346	3.23875	3.30655	3.4696	3.51961	2.98789	3.18249	2.77584	3.36152
PSIP1	PSIP1	8.42515	8.50102	8.54744	8.54825	8.5934	6.66842	6.88287	6.6713	8.48231
SNAPC3	SNAPC3	5.64944	5.69692	5.29745	5.4452	5.0043	5.57425	5.50898	5.65421	5.57379
TTC39B	TTC39B	2.07124	2.63635	3.13424	3.01841	2.93016	2.40104	3.05531	3.2648	2.35312
FREM1	FREM1	1.29644	1.97757	-0.638542	-1.6737	-3.71279	-1.12125	-0.453305	-0.76973	-1.3565
ZDHHC21	ZDHHC21	6.3778	6.57841	6.59986	5.95398	6.0247	5.29218	5.55884	5.17415	5.47673
LOC120614131	LOC120614131	-3.24188	-3.58124	-4.36436	-3.51491	-4.01914	2.59962	2.16895	2.16545	-3.32549
NFIB	NFIB	6.15002	6.65655	5.85402	5.8813	5.47287	8.12747	7.94595	7.31218	5.76188
MPDZ	MPDZ	7.74491	7.66113	7.4357	7.77921	7.95217	7.9504	7.94451	7.69563	7.79773
LURAP1L	LURAP1L	7.89422	7.09866	6.75822	7.38084	6.5464	-1.14185	-0.945983	1.24356	8.14323
PTPRD	PTPRD	3.92777	2.81462	2.2887	1.33448	2.7697	-2.26363	-2.85492	-3.74113	2.81484
DMAC1	DMAC1	3.69429	4.09656	4.46546	4.17776	4.04725	4.19993	4.16921	4.25873	3.77016
KDM4C	KDM4C	4.56438	4.72513	5.03092	5.19764	5.47012	4.6471	4.96092	4.46651	5.03479
GLDC	GLDC	5.74233	4.75418	1.20664	7.30891	4.39758	-2.7639	-6.70504	-1.86851	7.57127
UHRF2	UHRF2	6.57866	6.61008	6.61239	6.63552	6.74903	5.98215	5.93538	5.80842	6.43538
IL33	IL33	-4.08335	-6.98547	-5.86242	-1.5519	-4.1322	-1.53756	-0.738629	4.06628	-1.07753
RANBP6	RANBP6	5.75054	6.15708	5.61868	5.64579	5.63932	4.96294	4.98106	3.8977	5.55989
KIAA2026	KIAA2026	5.18	5.14501	5.238	5.37687	5.69781	5.74097	5.99243	5.64155	5.31778
ERMP1	ERMP1	4.53081	5.62292	5.93372	5.14111	5.26933	5.49061	5.89405	4.82964	4.06267
RIC1	RIC1	6.02491	5.97771	6.16059	6.01642	6.19165	6.08078	6.11487	6.02228	5.72198
PDCD1LG2	PDCD1LG2	-7.46325	-6.82627	-7.25209	-7.46325	-6.82627	2.95011	3.64103	1.46816	-7.25209
PLGRKT	PLGRKT	5.65316	5.73296	5.75177	5.50264	5.30016	6.56067	6.46567	6.5762	5.32223
JAK2	JAK2	3.68997	3.98682	4.13269	4.00183	4.11832	6.97548	7.16383	6.5712	3.66403
RCL1	RCL1	5.47446	5.55045	5.61966	5.08744	5.00785	5.00101	4.99884	5.16289	5.13958
AK3	AK3	4.76546	5.18937	5.61229	6.09374	5.97119	5.56947	5.94456	5.69936	5.7551
CDC37L1	CDC37L1	4.99364	5.22801	4.91723	4.88306	4.70993	5.36679	5.35782	5.15622	4.85318
SPATA6L	SPATA6L	1.93679	1.07271	1.30835	1.43452	1.09882	-1.19487	-1.60995	-0.640365	1.23412
PLPP6	PLPP6	2.34641	3.09724	2.84486	3.14678	2.85865	3.28126	3.57687	2.38629	3.09551
GLIS3	GLIS3	1.52303	2.22819	0.24375	2.7095	0.989294	4.33773	3.66984	4.29176	2.53536
RFX3	RFX3	5.98185	5.96921	5.61436	5.90348	6.02493	3.24019	3.27407	2.64595	5.90083
PUM3	PUM3	7.20578	7.30798	7.21671	6.63159	6.51443	5.82496	5.59635	5.8402	6.4442
VLDLR	VLDLR	0.995933	1.07982	0.38207	2.46415	2.62059	9.4818	9.48295	7.86192	2.65854
SMARCA2	SMARCA2	3.24016	4.05019	4.30697	4.24506	3.99483	7.07977	7.50115	6.7951	3.63217
LOC120621864	LOC120621864	-0.997965	-0.651786	0.518453	0.109493	0.442197	2.1504	3.09593	2.28442	-1.22984
DMRT3	DMRT3	-1.16104	0.327508	1.38985	1.57958	1.61572	-6.61581	-3.43113	-4.68817	2.17174
KANK1	KANK1	1.41074	2.29852	2.88395	2.46851	3.19442	8.78714	9.3008	7.46909	1.74618
LOC120623019	LOC120623019	5.79413	5.98595	6.34714	5.8264	5.70111	4.1752	4.22017	4.40041	5.31134
LOC120622948	LOC120622948	1.70026	1.5489	2.08107	1.43592	1.70766	-1.97002	-1.90023	-1.83593	0.879365
PIP5K1B	PIP5K1B	3.69675	4.02213	3.9452	2.50968	3.0598	7.33707	7.20306	6.13052	2.4238
PABIR1	PABIR1	4.349	4.20771	4.27534	4.19799	4.17201	4.8209	4.79816	4.76108	4.21201
TJP2	TJP2	5.28888	5.37642	5.6131	5.38032	5.84768	6.60731	6.7467	6.43239	5.22746
FAM189A2	FAM189A2	0.711957	1.29648	2.63779	1.67984	2.35827	7.5827	8.1128	7.22696	1.12581
APBA1	APBA1	0.572078	-0.0381118	1.37008	0.724364	1.73528	3.07037	3.74652	3.50775	1.02262
PTAR1	PTAR1	1.88418	2.04055	2.79287	1.95792	2.85466	1.65099	2.81328	1.96999	1.54576
SMC5	SMC5	7.30225	7.46998	7.56382	7.30772	7.35089	6.9964	7.11844	6.96087	7.02751
KLF9	KLF9	-1.50638	-1.21041	-0.575638	1.26319	1.41263	4.46997	5.01141	4.33538	0.669015
CEMIP2	CEMIP2	6.06054	5.62876	5.7299	4.81041	5.03253	5.721	5.71673	5.77497	4.83115
ABHD17B	ABHD17B	5.49273	5.26888	5.23341	5.18708	5.26698	4.5644	4.31732	4.67493	5.33214
CUNH9orf85	CUNH9orf85	5.67714	5.70124	5.79214	5.50982	5.70145	4.15238	4.2811	4.16829	5.19192
GDA	GDA	1.44329	1.09705	1.22853	1.50209	1.39144	-0.204894	0.0814527	-0.0952308	1.2506
ZFAND5	ZFAND5	6.94057	6.25033	6.25838	6.42256	6.44459	6.57817	6.18777	7.137	6.72653
ALDH1A1	ALDH1A1	-0.465477	0.0928439	1.59683	1.35268	3.71882	7.96557	8.74633	5.42112	0.757002
ANXA1	ANXA1	3.93373	4.97922	4.80336	4.27119	4.35879	10.1554	10.3198	9.55335	3.63373
CUNH9orf40	CUNH9orf40	6.91426	6.72714	6.70523	6.53239	6.31452	4.06118	3.73619	4.2889	6.51914
CARNMT1	CARNMT1	7.06898	7.07901	7.68264	6.79175	6.5584	3.47358	3.58525	4.38925	6.20491
NMRK1	NMRK1	4.79634	5.10933	5.70434	4.84912	5.14328	4.6198	4.9605	4.41586	4.28726
OSTF1	OSTF1	3.84545	3.86749	4.13299	2.88129	3.15346	5.15662	4.95068	4.89733	2.55701
PCSK5	PCSK5	0.593458	1.15917	1.56131	-2.17402	-2.25731	2.18637	2.26216	1.18115	-2.72922
RFK	RFK	6.6193	6.42756	6.32738	5.78044	5.8269	6.25993	6.1003	6.37906	5.93937
GCNT1	GCNT1	3.51393	2.89485	3.87227	3.84292	2.3976	-6.38802	-6.50676	-2.59577	3.47941
PRUNE2	PRUNE2	2.1961	0.906373	0.601631	2.7057	2.22592	-1.27538	-1.86144	0.348078	3.14003
VPS13A	VPS13A	5.76006	6.56709	7.07588	6.26229	6.86232	6.61499	7.24394	6.38058	5.5899
GNA14	GNA14	-6.80299	-7.11791	-7.51842	-6.52724	-3.88235	5.97594	6.73296	4.74833	-4.30952
GNAQ	GNAQ	8.04075	8.24444	7.83049	8.05522	8.17529	8.49236	8.36248	7.48468	7.91857
LOC120588447	LOC120588447	0.246367	0.449602	1.00676	1.48392	1.61742	1.39154	2.14499	1.51108	1.32824
CEP78	CEP78	5.63232	5.68182	5.55273	5.52105	5.3186	2.78691	2.7313	3.19733	5.63414
LOC120588736	LOC120588736	7.89076	8.06978	8.4793	7.42545	7.56679	5.05091	5.53805	5.22105	7.49348
TLE4	TLE4	2.74235	1.84788	2.36284	0.973081	0.892484	3.73067	3.79484	5.03971	1.19497
TLE1	TLE1	5.08201	5.00213	5.46986	4.67165	4.81475	4.19739	4.55522	4.93409	4.7955
FRY	FRY	3.41789	3.66517	3.81124	2.97637	3.66628	0.858125	1.89392	0.417157	3.0254
B3GLCT	B3GLCT	4.01929	4.2011	4.14527	4.87218	4.65756	6.84046	6.48677	6.40229	4.61145
HSPH1	HSPH1	8.31895	8.16712	7.67753	7.87573	7.71205	7.87568	7.48007	8.25666	8.16275
MEDAG	MEDAG	0.127359	-0.994458	-1.29363	2.00848	0.857039	8.7696	7.8902	10.3456	1.9921
LOC120602294	LOC120602294	1.46606	1.60159	2.03124	2.77144	2.86816	0.101252	0.666041	0.0398914	2.77526
USPL1	USPL1	4.79087	4.60542	4.5316	4.69153	4.7566	5.02664	4.83662	5.1288	4.68249
HMGB1	HMGB1	10.0483	9.90096	9.87255	9.79074	9.54976	8.64825	8.53952	9.19566	9.89873
LOC120602326	LOC120602326	1.4724	2.0254	2.21141	2.63619	2.59881	4.13405	4.29385	3.42453	2.29436
KATNAL1	KATNAL1	2.82772	2.81783	3.21443	2.73096	3.05131	3.19334	3.43786	3.42742	2.6638
LOC120602353	LOC120602353	-0.892868	-0.793288	-0.17438	0.703258	1.21441	2.83425	3.09518	2.09314	0.0533267
UBL3	UBL3	6.19034	6.26454	6.33371	6.44904	6.49363	6.87287	6.90537	6.75693	6.32411
SLC7A1	SLC7A1	4.64713	4.57567	5.01328	4.85743	4.66129	2.12128	2.47836	3.24474	4.63359
SLC46A3	SLC46A3	1.30248	1.84163	2.04265	2.0451	2.39935	1.22458	1.52273	0.60258	1.62213
LOC120602416	LOC120602416	5.92448	5.84397	5.56011	5.38271	5.12562	6.21245	5.84432	6.46516	5.60204
PAN3	PAN3	6.33152	6.18405	6.47789	6.33413	6.71658	6.44274	6.43836	6.28041	6.29323
CDX2	CDX2	6.6762	6.53862	7.11717	6.14811	6.76145	-7.22301	-6.9386	-7.17644	6.26409
LOC120602547	LOC120602547	5.03679	5.24163	5.53929	5.41537	5.35654	5.37225	5.32878	5.32599	5.09109
LOC120602531	LOC120602531	5.54463	5.6011	5.67303	6.13765	5.75744	5.93745	5.73123	6.23605	6.10717
LNX2	LNX2	3.6551	3.67348	3.6869	3.38688	3.38349	3.97905	3.6854	3.76681	3.00034
LOC120602600	LOC120602600	1.7992	2.7725	3.2342	3.07045	3.1226	1.37102	1.87998	0.475757	2.4812
MTIF3	MTIF3	3.25637	3.34079	3.15033	3.65641	3.32787	3.32438	3.18285	3.56347	3.68222
GTF3A	GTF3A	7.64227	7.54061	7.64278	7.39884	7.25472	6.36241	6.02597	6.67454	7.41025
RPL21	RPL21	10.7958	10.7681	10.9621	11.0357	10.7421	10.3484	10.0524	10.4745	10.6606
LOC120602729	LOC120602729	1.04741	1.05341	1.34612	1.08462	0.984086	1.84407	1.64444	2.23138	0.572717
USP12	USP12	4.75507	4.565	4.97561	4.8616	4.61476	5.22698	5.06438	5.91358	4.57862
WASF3	WASF3	3.68436	3.52318	3.83357	2.12598	2.4575	0.701422	1.23619	1.18761	2.39709
CDK8	CDK8	4.95679	5.02108	5.10534	4.46617	4.40454	3.81637	3.71912	3.95091	4.21058
RNF6	RNF6	3.12551	3.24203	3.5095	4.11644	5.31382	3.76435	3.95097	2.85324	3.87075
ZMYM2	ZMYM2	6.48723	6.06609	6.07441	6.23193	6.30328	6.25501	6.03117	6.39747	6.37691
CRYL1	CRYL1	3.56188	3.56626	3.68104	3.9672	3.59487	1.56038	1.50484	2.28705	3.95796
IFT88	IFT88	5.32341	5.41534	5.65909	5.57962	5.6231	5.3951	5.45871	5.36368	5.35373
IL17D	IL17D	2.85757	2.52315	2.59421	3.68621	3.52097	2.53055	2.31079	3.32459	3.86129
EEF1AKMT1	EEF1AKMT1	4.28714	4.19849	4.14964	4.0587	4.02628	4.34534	4.36763	4.80306	4.40885
XPO4	XPO4	5.63922	5.63802	5.6524	5.61984	5.774	4.35119	4.48929	4.50169	5.63642
LATS2	LATS2	2.48072	2.03637	2.34394	1.97635	2.11265	4.74287	4.67542	5.03395	1.90762
SAP18	SAP18	5.82353	5.61357	5.55478	5.51383	5.19858	5.76356	5.59497	6.45631	5.85654
SKA3	SKA3	5.28895	5.11961	5.20775	5.25669	5.1064	2.25597	2.63106	3.46908	5.69165
MRPL57	MRPL57	3.40151	3.01433	3.17931	2.88073	2.61339	2.74927	2.41421	3.51676	3.23358
ZDHHC20	ZDHHC20	5.7444	5.87407	6.2182	6.15217	6.17492	7.10412	7.39118	7.28645	5.88202
MICU2	MICU2	5.74519	5.72946	5.77889	5.77849	5.64224	6.02303	6.01228	6.29798	5.85027
SH3BGRL	SH3BGRL	4.28021	3.89012	3.10203	3.85339	3.46924	5.94331	5.51411	5.4263	3.87401
LOC120603301	LOC120603301	2.06772	1.75493	0.156613	0.655387	1.60353	3.30518	2.68383	0.704221	1.43917
ARMH4	ARMH4	7.24543	7.27383	6.56969	7.00027	7.46685	6.80075	6.2375	4.84797	7.08735
ACTR10	ACTR10	6.84452	6.86066	6.78399	6.57601	6.36699	7.1196	7.04287	7.20723	6.60219
PSMA3	PSMA3	7.85849	7.72334	7.63993	7.50209	7.20236	7.53581	7.31392	7.87896	7.6052
LOC120603453	LOC120603453	7.25427	7.58504	7.31391	8.22023	7.64051	7.75382	7.66147	7.56442	8.02607
ARID4A	ARID4A	5.03431	4.77151	5.06517	4.89273	5.28389	5.05813	5.11832	4.87518	4.32951
TIMM9	TIMM9	5.97655	6.16717	6.37973	6.43186	6.15031	5.25687	5.20769	5.39031	6.07291
KIAA0586	KIAA0586	5.59107	5.69614	5.41259	5.38404	5.69534	5.7364	5.76875	4.94834	5.35691
DACT1	DACT1	-0.102206	-1.78208	-0.028409	-0.381271	2.44603	6.93152	7.48557	6.19772	0.6652
DAAM1	DAAM1	4.85936	5.11678	4.47365	4.11237	4.92125	6.8245	6.82753	4.83673	4.28171
GPR135	GPR135	0.377817	1.52318	1.12575	0.777024	0.700887	4.15786	4.15298	2.35254	0.111279
L3HYPDH	L3HYPDH	3.72689	4.51229	4.27764	4.48254	4.30247	5.86553	5.62204	4.67094	3.94788
LOC120603572	LOC120603572	6.04759	5.92607	5.66749	5.82491	5.73595	7.2224	6.9952	6.79266	5.87915
RTN1	RTN1	-1.1764	-1.34125	0.42707	-3.93674	-1.68215	3.60952	4.85384	3.69775	-2.8292
PCNX4	PCNX4	4.0784	4.40873	4.69341	3.86397	4.27876	5.69664	5.8707	5.2669	3.48325
DHRS7	DHRS7	-5.88637	-2.70666	-0.0681113	-1.22021	-0.214794	4.13597	5.29435	2.91776	-4.47017
PPM1A	PPM1A	6.30688	6.36665	6.59354	6.17599	6.3688	7.49942	7.67938	7.27935	6.15839
CUNH14orf39	CUNH14orf39	-3.29116	-2.15752	-2.3184	-0.479372	-1.0019	3.3076	3.13198	2.39209	-1.99143
SIX1	SIX1	2.74101	3.62558	3.55526	4.28467	4.0536	7.54329	7.81844	7.16513	3.80355
SIX4	SIX4	4.19997	4.68281	4.6854	5.27888	4.78562	6.24534	6.57211	6.6343	4.94907
MNAT1	MNAT1	4.14532	4.48515	4.70064	4.52406	4.17604	4.43949	4.47767	4.72393	4.17325
TRMT5	TRMT5	3.07308	3.33049	3.53714	3.39424	2.99141	3.73807	3.80304	3.80056	2.99517
SLC38A6	SLC38A6	3.50529	3.78654	3.81033	3.27603	3.65402	4.59255	4.71536	3.83002	3.15883
PRKCH	PRKCH	1.49507	1.18252	2.16673	3.0387	2.73636	0.525372	0.730278	2.03328	2.70957
HIF1A	HIF1A	7.88399	7.75127	7.64906	7.54672	7.6212	9.27104	9.18337	9.12709	7.56338
SNAPC1	SNAPC1	4.8557	4.92926	5.1559	4.70855	4.85835	4.73499	4.78759	4.55503	4.32408
RHOJ	RHOJ	2.55997	1.98106	-1.08531	1.88929	-0.311437	6.70473	5.60814	6.75797	3.0541
PPP2R5E	PPP2R5E	6.90202	6.80196	6.64282	6.54696	6.72813	6.66618	6.63291	6.36094	6.54135
WDR89	WDR89	5.77648	5.9264	5.95041	5.53663	5.29891	2.76615	2.97517	3.16927	5.35553
SGPP1	SGPP1	6.89959	6.86127	6.61046	7.07856	6.94904	5.91725	5.82004	6.01863	7.2367
LOC120603797	LOC120603797	5.00657	5.42961	6.13045	5.61566	6.54476	3.98738	5.1719	3.5289	4.75226
ACSS1	ACSS1	6.37669	6.59595	6.67863	6.09793	6.20463	6.56746	6.38254	6.16496	5.84362
LOC120603884	LOC120603884	2.82891	3.00697	2.74636	2.86875	2.95712	2.70619	2.57407	2.21707	3.05558
HPS5	HPS5	5.84752	6.04909	6.03385	5.7594	6.11799	6.84602	7.20673	6.41679	5.72676
GTF2H1	GTF2H1	5.54987	5.48367	5.60182	5.31115	5.43753	6.05387	6.10218	6.12522	5.2752
LDHA	LDHA	10.0576	10.22	10.3464	9.766	9.69275	10.7349	10.437	10.4384	9.40738
TSG101	TSG101	7.85238	7.54897	7.34217	7.30169	7.47566	6.75509	6.57437	6.65956	7.7195
UEVLD	UEVLD	4.88364	5.11259	5.41346	5.14635	5.30035	4.79203	5.17138	4.74011	4.73373
SPTY2D1	SPTY2D1	6.03361	5.75543	6.03	5.5269	6.38447	5.96209	5.96084	5.61749	5.36656
TMEM86A	TMEM86A	2.64366	2.71707	2.35707	2.1476	3.35984	3.51507	3.45645	1.41365	2.63979
IGSF22	IGSF22	0.865632	0.525052	-0.198068	-0.154639	0.363845	4.06899	3.57095	2.56769	0.277463
PTPN5	PTPN5	5.14276	5.24848	4.26654	4.79016	4.95895	8.84405	8.58756	7.35415	5.32457
ZDHHC13	ZDHHC13	4.32896	4.45071	4.2902	4.37777	4.65432	3.74725	3.75012	3.31759	4.45278
E2F8	E2F8	4.91646	4.78795	4.68327	5.26141	4.96305	2.27586	2.54492	3.2549	5.73082
LOC120604821	LOC120604821	3.98769	3.92243	4.56127	5.25337	4.97583	1.30726	1.82054	2.69741	5.30982
NAV2	NAV2	0.220677	0.0190509	-0.913011	1.99792	1.85004	4.51271	4.57185	4.26201	2.0349
HTATIP2	HTATIP2	-3.96714	-2.99587	-1.67527	-6.63382	-7.19176	1.95857	2.40639	2.61073	-7.48709
PRMT3	PRMT3	7.47844	7.45515	7.68893	7.6066	7.43511	4.99796	5.10518	5.38062	7.31403
LOC120604873	LOC120604873	5.66668	5.58949	5.66631	6.13429	6.26342	3.23612	2.86608	2.47526	5.89583
NELL1	NELL1	1.28366	-1.06055	1.15304	0.894985	0.245097	-7.16663	-6.7459	-3.24362	2.1059
ANO5	ANO5	6.71819	5.94439	6.28748	6.57673	5.9631	-4.26593	-6.26552	-3.72884	5.79741
FANCF	FANCF	3.58866	4.22703	4.16363	3.7832	3.83535	2.50292	2.80248	2.0182	3.71639
GAS2	GAS2	5.76042	5.5476	6.8227	5.65656	4.64869	-1.6662	-2.10775	0.671653	4.73166
LOC120605008	LOC120605008	2.40525	4.62621	4.55446	4.52328	4.88971	-4.55683	-4.07875	-6.56601	3.46344
ANO3	ANO3	-0.263444	0.884938	0.783691	2.11919	1.57528	-2.98474	-2.60873	-3.80851	1.63834
FIBIN	FIBIN	-1.83383	-3.54677	-2.87776	-6.67456	-3.92519	5.58783	5.48048	4.61435	-5.10826
CCDC34	CCDC34	4.96898	5.05019	5.15155	4.97708	4.73858	2.73328	2.89195	3.26534	4.97075
LGR4	LGR4	8.26142	8.27799	7.58737	8.05709	8.45935	7.63438	7.33586	6.32349	8.18314
LIN7C	LIN7C	6.82106	7.00409	7.01054	6.9119	7.18414	6.53193	6.79183	6.15892	6.70541
BDNF	BDNF	-3.18743	-2.5441	-4.85085	-3.76405	-5.48711	6.03237	5.38587	4.42219	-2.83666
KIF18A	KIF18A	5.63227	5.68644	5.62586	5.58877	5.61684	3.64687	3.77218	3.765	5.47595
METTL15	METTL15	2.17719	2.61475	2.90556	2.66751	2.43281	3.97605	4.01593	3.92715	1.88693
LOC120605301	LOC120605301	-0.412899	-0.227949	-0.90096	3.67025	3.59009	-6.94507	-7.2271	-7.24597	3.55348
LOC120605322	LOC120605322	5.44823	5.66435	5.93797	5.04756	5.43519	6.34475	6.51325	5.76679	4.4311
MPPED2	MPPED2	3.30131	2.76538	3.51845	-2.43104	-1.78361	-7.24001	-7.03183	-7.1072	-2.24574
DCDC1	DCDC1	7.25809	7.37833	5.93899	6.96786	7.4495	-3.47373	-4.00516	-5.99493	7.22059
DNAJC24	DNAJC24	3.58066	3.62423	3.80658	3.79412	3.64329	2.43232	2.47013	2.62989	3.2907
IMMP1L	IMMP1L	5.28354	5.43939	5.43391	5.45092	5.12632	4.90779	4.68601	4.84186	5.08537
ELP4	ELP4	3.37597	3.79944	4.02487	3.52195	3.30488	3.14518	3.45168	3.4133	3.32411
RCN1	RCN1	6.72995	6.59377	6.76474	7.13733	6.86503	9.55813	9.3318	9.41009	6.88679
WT1	WT1	0.246831	0.475851	0.312078	-0.07139	-0.0471413	4.64216	4.32824	4.75648	-0.48602
EIF3M	EIF3M	8.35579	8.32993	8.69514	8.64314	8.50486	8.25388	8.03394	8.40008	8.2591
PRRG4	PRRG4	1.12979	0.934975	0.917982	1.82402	2.57824	-2.8414	-2.94368	-3.93199	1.96522
QSER1	QSER1	7.06345	6.96286	7.15992	6.74934	7.04686	6.51226	6.78575	6.78143	6.56251
DEPDC7	DEPDC7	-0.0922893	0.926875	1.82488	1.31348	2.19219	-3.72002	-1.75592	-2.97309	1.45349
TCP11L1	TCP11L1	4.87032	5.07028	5.07467	5.06983	5.33618	5.06373	5.25261	4.59631	4.95013
CSTF3	CSTF3	6.8768	6.90225	6.96654	6.33404	6.57919	5.16182	5.25007	4.94618	6.33571
HIPK3	HIPK3	6.22918	6.12501	6.19618	6.01548	6.30254	7.64784	7.75542	7.47529	5.96797
KIAA1549L	KIAA1549L	0.272091	-0.762863	-1.1974	2.08063	1.68017	-2.70549	-1.92895	-1.73523	3.2555
CD59	CD59	6.08665	6.10127	6.00675	5.70789	5.93576	9.48345	9.54259	9.09955	5.87519
FBXO3	FBXO3	6.53785	6.63058	6.66237	6.66148	6.77161	7.16514	7.3482	6.91398	6.65057
CAPRIN1	CAPRIN1	9.32574	9.36844	9.43238	9.26596	9.35524	8.74993	8.80728	8.65112	9.15272
NAT10	NAT10	6.14233	6.22549	6.42633	6.07213	6.03047	4.75416	4.79657	4.9861	5.84226
CAT	CAT	4.54295	5.19721	6.21563	6.23447	6.05485	3.77667	4.71392	5.19128	5.88386
LOC120605808	LOC120605808	5.86177	5.98849	6.17302	5.86181	5.68397	4.48325	4.64448	4.75737	5.83994
PDHX	PDHX	5.44702	5.65242	5.66935	5.28536	5.4176	4.54721	4.67847	4.31935	5.28593
CD44	CD44	1.61039	2.3566	1.37109	5.6555	4.85897	10.2413	9.76309	9.86778	4.72196
SLC1A2	SLC1A2	0.0456697	0.33619	-1.3751	0.813395	1.16079	-6.54518	-3.96949	-6.37475	3.33762
PAMR1	PAMR1	-0.2377	-0.253235	-0.69783	1.61748	0.756289	2.47095	2.45054	3.05674	2.16873
FJX1	FJX1	2.08336	2.06108	2.16596	2.4221	1.86109	3.41955	3.0145	4.30746	2.55465
TRIM44	TRIM44	5.9409	5.84733	5.82439	6.69845	6.5512	6.99431	6.99201	6.87889	6.6114
LDLRAD3	LDLRAD3	4.52364	4.27715	4.38815	3.71951	4.12077	3.03169	2.93155	2.88825	3.75383
COMMD9	COMMD9	4.48671	4.3953	4.38998	4.25036	4.21618	4.55209	4.53057	4.62805	4.49532
PRR5L	PRR5L	3.59701	3.70059	3.65281	4.19281	3.61795	1.93402	1.95691	2.88959	4.02598
TRAF6	TRAF6	4.73001	4.4332	4.67402	4.57687	4.54857	4.51098	4.34472	4.95677	4.4255
LOC120606125	LOC120606125	4.2834	4.28783	4.49743	4.29036	4.41298	5.15607	5.19977	4.72357	3.98348
API5	API5	7.34774	7.36964	7.3755	7.04974	7.20442	7.02402	7.11516	7.13141	7.05081
TTC17	TTC17	5.58773	5.67726	5.79538	5.4904	5.70479	5.86312	5.96307	5.58827	5.32345
HSD17B12	HSD17B12	7.07403	6.94049	6.84166	6.75612	6.72318	7.06969	7.01732	7.15295	6.83536
ALKBH3	ALKBH3	4.95891	5.10401	5.121	4.72912	4.65442	4.27309	4.0948	4.20421	4.67686
ACCS	ACCS	4.2188	4.22992	3.73322	4.4269	4.42434	5.13197	4.96535	4.73526	4.5219
LOC120606317	LOC120606317	4.35889	4.3543	4.50471	4.35273	4.49826	5.93466	5.85861	5.80176	4.07921
LOC120609297	LOC120609297	7.0519	7.19054	7.02011	7.23403	7.02541	7.73462	7.31408	7.21579	6.84832
ALX4	ALX4	2.04978	2.78404	1.6812	1.60163	1.54898	-3.57082	-3.8989	-5.93903	1.33079
CD82	CD82	3.99947	3.93683	4.04794	4.71343	4.54817	5.33103	4.80187	4.93164	4.46253
TSPAN18	TSPAN18	3.25647	3.51809	2.39759	3.81104	3.9315	0.109525	-0.339822	-1.56987	3.91189
TP53I11	TP53I11	5.39778	3.86724	4.17213	4.74353	3.481	-2.92551	-1.65776	1.04622	6.07224
PRDM11	PRDM11	3.02915	2.99394	2.77415	3.18269	3.43237	3.76216	3.72681	3.50661	3.10198
SYT13	SYT13	2.57033	1.70185	1.2651	3.48557	2.97995	-6.95822	-7.51539	-6.93511	3.53118
CHST1	CHST1	1.57583	0.659637	0.592557	1.7856	1.20526	-1.2687	-0.994668	0.0240374	2.05429
SLC35C1	SLC35C1	4.09876	4.14272	3.69338	3.31227	3.62358	2.35804	2.51499	1.51691	3.83017
MAPK8IP1	MAPK8IP1	4.78243	4.41916	4.23726	4.47824	4.47395	5.73361	5.76634	5.98816	4.92362
PEX16	PEX16	3.35841	3.35827	3.12451	3.33784	3.53718	3.75309	3.94393	3.73555	3.87156
PHF21A	PHF21A	5.72209	5.48233	5.56039	5.63977	6.01655	5.31	5.22896	4.73962	5.56875
CREB3L1	CREB3L1	-2.69485	-1.60508	-2.83073	-0.815663	-1.05783	6.93122	6.3918	6.03118	-1.34471
DGKZ	DGKZ	5.98025	6.11925	6.1106	6.13971	6.07501	5.54375	5.62192	5.82574	6.19904
MDK	MDK	4.38507	4.1328	1.52258	5.54485	3.70553	4.0003	2.98347	4.41734	6.80341
AMBRA1	AMBRA1	5.46534	5.30862	5.14656	5.05911	5.3412	5.30338	5.35626	5.11962	5.3587
HARBI1	HARBI1	3.20868	3.64507	3.22719	2.80321	2.89824	3.70781	3.70259	2.93307	2.71091
ATG13	ATG13	5.50546	5.28769	5.42681	5.12373	5.59166	6.01462	6.14959	5.76151	5.38673
ARHGAP1	ARHGAP1	4.76687	4.66388	4.56232	4.54085	4.51064	7.04287	6.80513	6.96602	4.65247
ZNF408	ZNF408	3.40573	3.35033	3.14994	3.29657	3.27599	3.58418	3.5615	3.86798	3.5972
CKAP5	CKAP5	7.62569	7.79423	7.97573	7.82647	8.08099	6.76773	7.09311	6.57215	7.61267
LRP4	LRP4	2.85589	3.38062	4.60696	3.13368	4.43236	1.03669	1.83032	0.0440315	2.61983
CUNH11orf49	CUNH11orf49	4.80889	4.67502	4.81645	4.88567	4.90769	5.01193	5.00847	5.01259	5.0788
ARFGAP2	ARFGAP2	6.40964	6.23136	6.21064	6.01127	6.07017	6.48286	6.57055	6.76795	6.37418
PACSIN3	PACSIN3	4.66233	4.50347	4.4583	4.53559	4.71122	4.61354	4.69795	4.49943	4.93894
DDB2	DDB2	3.13342	3.38685	3.92568	3.05067	3.00815	4.56553	4.79955	4.48383	2.83346
ACP2	ACP2	5.16236	4.82287	4.88643	4.86009	5.00623	5.95905	5.94454	6.08277	5.21187
NR1H3	NR1H3	2.77923	1.99457	2.76472	3.03599	2.67768	3.30359	3.4552	4.91875	3.17532
MADD	MADD	5.20934	5.29032	5.08966	5.39535	5.59039	4.05988	4.18845	3.69343	5.55365
SLC39A13	SLC39A13	4.02924	3.91094	4.03747	3.95152	3.79514	6.28217	6.04248	6.82697	3.92028
PSMC3	PSMC3	7.14504	7.09027	6.96752	6.71661	6.65436	7.16758	7.12002	7.37228	7.02431
CELF1	CELF1	7.57774	7.5945	7.55827	7.205	7.26308	6.49964	6.42333	6.51143	7.10816
PTPMT1	PTPMT1	3.14265	3.55287	3.50243	3.60689	3.0362	4.24964	4.23837	4.73821	3.60411
KBTBD4	KBTBD4	4.72582	4.71008	4.44994	4.38361	4.49577	5.0627	5.11493	4.80334	4.60664
NDUFS3	NDUFS3	5.7405	5.70836	5.4018	5.35068	4.98478	5.24408	5.08492	5.57156	5.73577
C1QTNF4	C1QTNF4	5.90089	5.72355	5.70091	5.71194	6.0356	4.53505	4.5824	4.19585	5.7401
MTCH2	MTCH2	6.82213	7.02334	6.85355	6.23906	5.98395	5.90235	5.81816	6.14304	6.32957
AGBL2	AGBL2	0.428298	-0.0368695	-0.620345	1.4667	1.66956	2.67287	2.56695	2.05561	1.74991
FNBP4	FNBP4	6.32239	6.36676	6.35097	6.39015	6.56516	6.85455	6.91878	6.63736	6.31969
LOC120607589	LOC120607589	0.55892	0.847196	0.680327	0.983155	0.852636	2.44475	2.40875	1.86516	0.884395
NUP160	NUP160	6.68006	6.84157	6.93919	6.74731	6.65923	4.65027	4.76909	4.99202	6.57615
PTPRJ	PTPRJ	4.3765	4.03001	4.33659	4.06957	3.65418	4.43547	4.50946	5.50333	3.85683
ASCC3	ASCC3	6.5674	6.84324	7.13913	6.14087	6.58849	5.69103	5.92002	5.56781	5.6355
LOC120607693	LOC120607693	1.74474	2.30972	2.54937	2.63437	2.45157	2.46496	2.47457	1.93411	2.09871
LOC120607687	LOC120607687	2.23984	2.32797	2.52628	2.30972	1.90784	1.43121	1.3761	1.98256	2.24493
GRIK2	GRIK2	4.5933	4.0224	4.41591	3.84091	4.87699	-7.26027	-6.96491	-7.17268	4.63395
HACE1	HACE1	6.04251	6.03238	5.9731	5.98702	5.97507	6.02445	5.93981	5.84639	5.75544
LIN28B	LIN28B	6.62737	5.14315	6.66261	-2.7836	2.26874	-6.59408	-6.37359	-7.95128	-2.47964
BVES	BVES	1.39109	1.07087	0.625037	2.045	1.92213	2.19327	1.99781	2.35708	1.79163
LOC120607825	LOC120607825	7.40138	7.4599	7.07877	6.74532	6.65554	7.18971	6.97145	6.96026	6.84286
ATG5	ATG5	4.86252	4.87832	5.0949	4.84991	4.90885	5.14178	5.24476	5.21478	4.68331
LOC120607849	LOC120607849	1.5131	1.5164	2.98128	1.89948	3.07598	5.12165	6.30017	5.82226	2.31163
RTN4IP1	RTN4IP1	5.21032	5.69672	5.70139	4.79322	5.01229	3.89751	4.25867	3.44696	4.61017
QRSL1	QRSL1	4.90725	5.16953	5.26653	4.84903	5.03227	4.51605	4.78475	4.33209	4.59972
LOC120607917	LOC120607917	2.26172	1.1407	2.98709	-0.871378	-1.82381	-6.35577	-6.18428	-1.64798	-0.947478
MTRES1	MTRES1	4.34749	4.7605	4.8405	4.29219	4.64567	4.46141	4.52118	3.63803	3.909
BEND3	BEND3	4.49436	3.90405	3.99605	4.02731	4.00538	2.20337	2.0077	2.98195	4.30646
PDSS2	PDSS2	4.61804	4.71497	4.85263	4.4948	4.5445	3.60444	3.60486	3.67579	4.4043
LOC120608001	LOC120608001	4.14127	4.49339	4.77559	4.16501	4.39247	3.94204	4.39916	3.95812	4.04273
SEC63	SEC63	7.32345	7.28746	7.38621	6.72424	6.79556	7.14309	7.22567	7.15101	6.54729
OSTM1	OSTM1	5.93775	6.21412	6.02241	5.23316	5.49625	7.34224	7.44022	6.75974	5.03245
SNX3	SNX3	6.17744	6.40906	6.26685	6.18315	5.99211	7.72568	7.61642	7.71416	6.1906
AFG1L	AFG1L	3.42065	3.50166	3.84312	3.79499	3.944	3.84621	3.92218	3.69615	3.50845
FOXO3	FOXO3	3.17385	3.68479	3.94134	3.42786	4.10032	4.7362	5.41743	3.91048	2.94019
SESN1	SESN1	4.60162	5.05522	4.81146	4.18541	4.73842	4.47605	4.64465	3.13473	4.07312
CEP57L1	CEP57L1	5.64507	6.05286	6.1418	5.88728	5.97878	4.43485	4.50333	3.8977	5.29587
CD164	CD164	8.34632	8.38396	8.37704	8.28287	8.4181	9.71582	9.53165	9.47284	7.99362
PPIL6	PPIL6	1.04934	1.28803	2.406	3.17482	3.01154	1.91585	2.60354	2.63593	2.48955
SMPD2	SMPD2	1.57085	1.74275	2.15279	2.09769	2.08545	2.97428	3.2093	3.39146	2.17903
MICAL1	MICAL1	4.15168	4.04395	3.95362	4.72712	4.39532	6.76022	6.67643	6.88832	4.79141
ZBTB24	ZBTB24	3.99512	3.92512	4.47287	3.85166	3.84122	3.88416	4.06944	4.0853	3.53214
AK9	AK9	2.78484	2.43094	3.73953	2.89849	2.85638	-0.724526	-0.856147	0.167894	1.70865
FIG4	FIG4	4.97535	5.08345	5.26531	5.08678	5.10436	4.63881	4.80136	4.59237	4.82698
WASF1	WASF1	5.56288	5.3426	5.10439	5.2228	5.57783	1.27778	1.41356	0.897343	5.68145
CDC40	CDC40	6.15351	6.29374	6.47999	6.06731	6.23634	5.86532	6.0624	5.79607	5.69382
CDK19	CDK19	6.92302	6.82163	6.83753	7.08886	7.01159	6.26458	6.33268	6.26229	7.06287
AMD1	AMD1	8.41853	8.23112	8.41911	7.97208	8.27827	6.42464	6.34278	6.44851	7.85691
GTF3C6	GTF3C6	6.10724	6.14535	6.05824	6.2091	5.85784	4.85559	4.70256	5.07477	6.10207
RPF2	RPF2	6.16288	6.29784	6.4011	6.09318	5.88692	5.6818	5.4969	5.77368	5.70386
SLC16A10	SLC16A10	2.78477	3.11253	4.74984	3.59451	3.42176	-6.636	-6.16478	-4.16775	2.75058
MFSD4B	MFSD4B	4.19608	4.65826	4.9844	4.5046	4.41496	3.7332	4.08412	3.45194	4.02641
REV3L	REV3L	5.41569	5.72717	6.07265	5.03681	5.84027	5.49615	6.00297	5.04573	4.63069
TRAF3IP2	TRAF3IP2	-1.05399	-1.86348	-1.40426	-3.23807	-2.9451	5.75097	5.49347	5.59618	-3.31268
LOC120608599	LOC120608599	1.43129	0.993181	0.497729	1.14952	1.22515	2.52429	2.09177	2.42076	1.65208
FYN	FYN	4.46906	3.44714	4.42505	4.55295	4.58966	5.92792	6.28254	7.02706	4.90819
TUBE1	TUBE1	3.85003	3.85124	4.19974	4.29897	4.37299	2.57415	2.68539	2.47027	3.9384
FAM229B	FAM229B	3.91387	3.94304	4.06973	4.08885	3.77172	5.18255	5.15105	5.43387	4.0211
LAMA4	LAMA4	-2.68914	-3.08632	-2.80491	0.0114545	-0.373003	8.87491	8.7928	9.15191	-0.142323
MARCKS	MARCKS	7.94074	7.78102	7.74827	7.63415	7.80079	7.56224	7.51727	7.48076	7.8265
HDAC2	HDAC2	9.36067	9.12101	9.13137	8.97836	8.79103	7.35558	7.14084	7.50333	8.9146
NT5DC1	NT5DC1	3.80161	4.47149	4.92134	3.88053	3.97764	2.93776	3.94324	3.72526	3.84902
COL10A1	COL10A1	-6.66587	-7.5503	-6.96992	-6.66587	-7.5503	3.86904	2.93075	5.85061	-6.96992
TSPYL4	TSPYL4	5.72367	5.60409	5.53137	5.58418	5.46626	4.85505	4.97231	4.83467	5.71429
TSPYL1	TSPYL1	5.62091	5.43157	5.43394	5.46981	5.61645	5.09371	5.13648	5.01966	5.64211
LOC120608848	LOC120608848	2.06941	2.88005	3.09499	3.44616	2.85889	1.87262	2.23476	1.43016	2.41987
DSE	DSE	-0.76963	0.32805	-0.133281	1.60368	0.388243	7.35791	7.15843	7.42117	0.58302
CALHM5	CALHM5	-2.21653	-2.51358	-3.45883	-0.290721	-1.59076	5.98622	5.34715	5.63056	-0.486428
RWDD1	RWDD1	6.41598	6.57239	6.57937	5.9945	5.79225	6.60133	6.35244	6.70111	5.73209
ZUP1	ZUP1	4.7738	5.00812	5.05834	4.98414	5.05044	4.44229	4.47827	4.17848	4.54878
KPNA5	KPNA5	4.82617	5.13642	5.37416	5.18244	5.23545	2.56308	2.91361	2.2469	4.57584
FAM162B	FAM162B	1.15676	1.66538	1.59058	2.48118	2.12889	-2.49563	-2.52794	-3.11171	2.16208
VGLL2	VGLL2	-4.99194	-1.60148	-0.470054	-5.23619	-2.88135	4.00069	5.56405	2.73775	-5.44968
ROS1	ROS1	0.509851	0.504585	0.252111	0.0994541	-0.358787	2.63154	2.4599	2.53334	0.0223604
DCBLD1	DCBLD1	4.96965	4.87552	5.40158	4.32911	4.5826	4.74304	4.94459	5.10539	4.32872
GOPC	GOPC	5.44279	5.35646	5.78528	5.52335	5.77044	4.91366	5.22822	5.06164	5.15124
NUS1	NUS1	6.6707	6.64203	6.94415	6.43953	6.66145	6.65447	6.58063	6.45658	6.04167
SLC35F1	SLC35F1	5.72879	5.45901	5.36372	-0.169351	2.44311	-0.545502	-0.794249	-3.53684	0.0512831
CEP85L	CEP85L	4.3131	4.25956	4.66031	3.6311	4.24933	4.57427	4.76144	4.15719	3.26362
MCM9	MCM9	3.90209	4.01157	4.22396	3.82038	4.03363	4.46924	4.65371	4.28775	3.62649
ASF1A	ASF1A	5.80612	5.9773	5.7863	5.19323	5.13728	4.62052	4.70391	4.45201	5.19393
FAM184A	FAM184A	1.0352	1.2884	3.03332	2.79842	4.02749	-0.283578	0.26944	-0.0380163	2.18723
MAN1A1	MAN1A1	5.02575	4.95149	4.57343	4.7629	4.25942	6.71365	6.38994	6.91213	4.2659
TBC1D32	TBC1D32	5.56131	5.65698	6.13131	6.29562	6.18091	4.66261	4.84369	4.97243	5.70575
GJA1	GJA1	8.38153	8.26252	8.34569	8.28905	8.27517	9.65208	9.1938	9.60278	7.86081
ZRSR2	ZRSR2	3.43914	3.39283	3.3437	3.09252	3.24842	3.08374	2.94744	2.62315	2.78718
LOC120611079	LOC120611079	2.01097	2.15217	2.37014	3.62966	3.50046	-0.495177	-0.818048	-1.00034	2.99323
CA5B	CA5B	2.47319	2.37133	2.83949	2.69302	2.82292	3.93301	4.22679	4.1006	2.38774
LOC120611052	LOC120611052	1.73021	1.52057	1.49637	1.75172	1.86471	1.87448	1.75169	1.53689	1.69669
CLTRN	CLTRN	1.93046	2.07116	1.97907	1.90811	1.79452	1.10052	1.0835	0.692382	1.96166
PIR	PIR	0.895415	1.24167	-0.991563	-2.30473	-3.81295	5.15616	4.692	5.01518	-1.56298
VEGFD	VEGFD	-4.13745	-4.66057	-2.50783	-6.67672	-5.08199	8.86358	9.4027	8.98132	-7.14492
PIGA	PIGA	5.30348	6.05016	5.27711	4.77312	5.39808	5.8626	6.02362	3.76214	4.68024
MOSPD2	MOSPD2	3.80498	4.1778	4.4355	3.40548	3.69497	3.88448	4.25662	3.50006	3.02364
FANCB	FANCB	3.14833	3.59839	4.06411	3.55433	3.86856	0.224616	1.69673	1.0345	3.4413
GEMIN8	GEMIN8	4.55027	4.66638	4.72215	4.96059	4.95193	5.08416	5.33351	5.10022	4.91786
LOC120611235	LOC120611235	1.38269	2.12456	1.89926	2.60124	3.15024	3.61618	4.02147	1.93189	2.03775
GPM6B	GPM6B	0.546676	0.304747	0.329219	3.24045	1.82856	7.00173	6.8427	8.0368	3.18156
OFD1	OFD1	5.12212	5.42907	5.36722	5.30438	5.52934	5.63683	5.62616	4.73427	5.00475
TRAPPC2	TRAPPC2	6.1075	6.05575	5.72311	5.72313	5.53908	5.18724	5.03044	4.91267	5.83705
RAB9A	RAB9A	5.26239	5.10316	4.95611	5.15013	5.10218	5.56138	5.3691	5.51279	5.27794
TCEANC	TCEANC	3.46853	3.72999	3.77373	4.67872	4.63685	3.53039	3.54539	2.89081	4.52227
TLR8	TLR8	7.27476	6.88117	6.53007	5.91559	5.86055	9.37824	8.89587	8.67994	6.27969
PRPS2	PRPS2	5.63093	5.94953	6.42911	5.86624	5.77892	4.00305	4.23198	4.62053	5.37219
MSL3	MSL3	5.97238	5.86938	5.78588	5.96987	5.90981	5.78296	5.52771	5.63512	5.95522
ARHGAP6	ARHGAP6	1.97869	1.97964	2.1535	1.66873	1.5276	3.75355	3.74542	4.21896	1.3638
LOC120611619	LOC120611619	4.88907	5.02462	4.70636	4.4628	4.69153	4.05156	4.06443	3.54827	4.6334
MID1	MID1	4.90481	5.37566	4.66673	4.55792	5.34826	6.83671	6.7588	4.77549	4.60513
CLCN4	CLCN4	4.66262	4.74951	4.31813	4.69895	4.50669	-7.10633	-7.17658	-7.12464	4.90269
WWC3	WWC3	4.45347	4.67283	4.73514	5.78955	5.0479	5.57935	5.7182	6.39051	5.5718
LDOC1	LDOC1	3.84426	3.61763	4.53138	2.45928	3.40293	0.522899	1.20009	1.14322	2.95073
ATP11C	ATP11C	7.24814	7.08789	7.30453	6.51425	6.88891	5.32232	5.43638	5.07663	6.36784
MCF2	MCF2	-3.98716	-0.0529571	3.89795	-4.11333	1.41307	-7.75754	-4.35285	-8.66207	-4.96105
RBMX	RBMX	9.28798	9.20483	9.26873	9.39803	9.29532	7.59231	7.50575	7.7992	9.27937
ARHGEF6	ARHGEF6	-0.0337864	-0.219897	-0.197451	1.19785	1.79926	4.16679	4.50044	3.8168	1.3154
HTATSF1	HTATSF1	7.57527	7.36897	7.4993	6.75007	6.80821	6.11142	6.05495	6.11039	6.77535
MAP7D3	MAP7D3	5.70992	5.87181	6.25417	5.61363	5.71449	3.66298	4.25694	4.16042	5.45179
FHL1	FHL1	6.2728	6.37836	6.80842	6.92238	6.87943	4.87135	5.4848	5.44999	7.03496
SLC9A6	SLC9A6	5.24837	5.41396	5.18763	4.95845	5.23424	5.8988	5.91369	5.25465	4.96278
MMGT1	MMGT1	5.86878	5.99843	5.82879	6.07487	6.01118	5.11683	4.99963	4.85855	5.82244
LOC120612515	LOC120612515	4.97586	4.77497	4.62119	4.4153	4.6126	3.97203	3.89597	3.52944	4.43014
LOC120612540	LOC120612540	1.56973	2.07558	2.61512	2.35279	2.47224	0.67053	1.15844	0.210348	1.8691
MOSPD1	MOSPD1	4.89986	4.85365	4.95919	4.33585	4.49161	4.88561	4.97118	4.70234	4.28416
PABIR2	PABIR2	6.19488	6.46863	6.89023	6.52864	6.8786	5.34542	5.60559	5.07885	6.32985
HPRT1	HPRT1	5.56239	5.98333	6.00355	5.27716	5.42138	5.71651	5.75727	5.44305	5.1513
PHF6	PHF6	7.23002	7.14502	7.19817	6.85754	7.05752	5.69794	5.78027	5.50963	6.75484
GPC3	GPC3	9.68009	9.17391	9.50399	7.45935	7.38366	4.47015	4.36844	5.02145	7.88721
GPC4	GPC4	2.34065	2.94643	3.38075	1.67506	0.650334	3.20561	3.23966	3.71727	0.943323
MBNL3	MBNL3	4.79189	4.53326	3.93844	5.49276	5.51996	5.08563	4.86516	4.6162	5.58023
RAP2C	RAP2C	6.67137	6.84218	6.58043	6.37247	6.20663	6.59694	6.51523	6.27228	6.29447
STK26	STK26	2.66016	1.64069	2.52318	-2.18651	-3.41642	-7.53639	-7.55266	-6.61606	-2.0476
HAVCR2	HAVCR2	2.60218	2.59615	3.04294	2.47403	2.4221	1.69716	1.60907	0.832751	1.52747
MED7	MED7	6.34242	6.31282	6.3509	6.22593	6.08028	5.79576	5.67224	5.80937	6.10774
ITK	ITK	2.70976	2.11896	-0.167355	3.12169	0.627013	-6.94437	-8.09767	-6.67164	3.70193
CYFIP2	CYFIP2	6.14634	6.23598	6.20415	6.28504	6.36313	-1.26605	-1.78692	-2.03785	6.02276
NIPAL4	NIPAL4	-0.602548	-0.776958	-0.180202	0.322907	0.47032	3.63237	3.02479	3.35579	-0.562533
ADAM19	ADAM19	3.17835	2.83326	2.18159	3.00958	2.14574	6.79987	6.21245	7.03048	3.06747
THG1L	THG1L	4.83754	4.91264	5.13278	4.71318	4.76106	4.79938	4.69344	4.63281	4.33659
LSM11	LSM11	5.1439	5.30332	5.68111	5.08573	5.23961	3.76214	3.95531	3.65289	4.80775
CLINT1	CLINT1	7.5674	7.25044	7.58924	7.19639	7.33068	6.60087	6.51249	7.06148	7.01217
EBF1	EBF1	3.28626	1.92374	1.69788	3.02262	2.75429	6.91329	6.74186	7.81187	3.89041
RNF145	RNF145	6.70257	6.59341	6.22418	7.75136	7.41907	8.05183	7.55004	7.83186	7.6614
UBLCP1	UBLCP1	7.11476	7.02612	6.85295	6.58024	6.54365	6.24046	6.1524	6.34993	6.65855
TTC1	TTC1	5.4366	5.39498	5.31374	5.11546	5.26561	5.22768	5.22497	5.13887	5.2114
PWWP2A	PWWP2A	5.81915	5.51189	5.85171	5.61473	5.20757	5.23944	5.29935	6.16203	5.37609
CCNJL	CCNJL	2.76958	0.997938	2.89644	1.79145	0.77692	-6.21718	-6.63432	-2.09645	1.07531
C1QTNF2	C1QTNF2	-1.09494	-1.02602	-1.32207	-0.279153	-0.0405539	1.81196	2.31705	2.42221	0.840429
ZBED8	ZBED8	4.93536	5.13232	4.91723	4.8091	4.83475	4.81686	4.89748	4.16803	4.80607
SLU7	SLU7	5.3223	5.39333	5.61231	5.47235	5.66927	6.04078	6.21074	5.72505	5.39835
PTTG1	PTTG1	5.23889	4.9135	5.38206	5.32847	5.0913	2.76365	3.08986	3.97732	5.60512
GABRB2	GABRB2	1.03654	1.05745	1.61716	3.9252	3.63115	-7.2363	-7.13437	-7.02455	3.56885
CCNG1	CCNG1	10.189	10.4874	10.0533	10.401	10.092	10.3333	10.2826	10.0797	10.3594
NUDCD2	NUDCD2	5.53625	5.79754	5.67962	5.65299	5.35611	5.66149	5.496	5.56053	5.51262
HMMR	HMMR	5.90984	5.97863	6.4743	6.07967	6.08329	3.4668	4.10563	4.34299	5.90296
MAT2B	MAT2B	7.47697	7.63325	7.36238	6.87909	7.20373	6.76802	6.58552	5.60782	6.75574
WWC1	WWC1	0.260824	2.21761	2.82631	1.51346	1.83612	3.77887	3.91897	3.01107	0.385679
RARS1	RARS1	7.45421	7.63401	7.76098	7.09358	7.03307	6.76336	6.75891	6.81726	6.88819
PANK3	PANK3	7.3477	7.44563	7.42217	7.06716	7.272	7.25857	7.32812	6.79152	6.87994
SLIT3	SLIT3	1.49481	1.66511	0.674711	1.39205	1.07892	8.9073	8.77936	7.59139	1.78944
SPDL1	SPDL1	6.51849	6.54228	6.71684	6.83106	6.67294	3.90822	4.18765	4.59507	6.79095
INSYN2B	INSYN2B	4.6434	3.60008	4.1306	4.22239	2.83641	-3.31921	-6.09108	-2.32566	2.78884
RANBP17	RANBP17	2.9576	2.80603	2.89045	3.91148	3.94707	2.35761	2.69217	2.9519	4.16935
NPM1	NPM1	11.1374	11.1745	11.5078	11.4822	11.1851	9.52833	9.4624	10.0246	11.2639
FGF18	FGF18	-2.40907	-3.78377	-4.56407	-3.38416	-6.31023	-0.411668	-1.46785	2.73167	-2.18492
FBXW11	FBXW11	6.41161	6.16536	6.05475	6.37356	6.5646	6.43161	6.33211	6.34985	6.54297
LOC120614946	LOC120614946	1.781	2.14413	2.35019	2.19305	2.35303	2.8807	3.00874	2.16465	1.56555
STK10	STK10	5.09451	4.49963	4.62026	4.77234	4.65356	4.69169	4.50935	5.70381	5.1049
UBTD2	UBTD2	5.98193	5.56472	5.54291	6.58555	6.22976	5.04764	4.90349	5.89084	6.87551
SH3PXD2B	SH3PXD2B	6.18473	5.54173	5.46564	5.73883	5.78522	6.11761	6.07191	6.71731	6.15692
NEURL1B	NEURL1B	4.04957	3.25669	3.33213	3.96823	4.22848	2.24535	2.68463	3.20086	5.03378
ERGIC1	ERGIC1	2.95627	2.69954	2.67896	2.77684	2.63956	5.03409	5.01452	5.21619	2.66983
DUSP1	DUSP1	4.05376	2.95659	3.64997	5.07214	6.34815	7.14279	6.68173	6.74624	4.79938
LOC120615044	LOC120615044	4.19688	3.98747	3.81465	3.91418	3.80955	6.16392	6.05719	6.41897	4.149
RPL26L1	RPL26L1	6.94628	6.87208	6.74605	6.72817	6.56087	5.41574	5.19468	5.75303	6.99328
ATP6V0E1	ATP6V0E1	6.43545	6.21456	5.97608	6.0528	6.00304	7.71372	7.51429	7.80095	6.53926
CREBRF	CREBRF	1.46966	2.37113	2.55847	2.49466	3.04037	4.40372	5.1385	2.92816	1.88205
BNIP1	BNIP1	4.42896	4.52486	4.41882	4.36771	4.31008	4.73801	4.57124	4.69317	4.26889
STC2	STC2	-1.98556	-1.20386	0.774398	1.66586	1.50098	6.62299	6.9314	6.18584	-0.641437
BOD1	BOD1	6.09298	5.97417	6.00917	6.00365	5.77236	5.29293	5.13843	5.65289	6.1539
CPEB4	CPEB4	5.56597	5.58613	5.66438	5.97869	5.95037	6.37233	6.41922	6.43101	5.75771
SFXN1	SFXN1	6.98804	7.12315	6.96155	7.0391	7.14406	4.75686	4.76405	4.51972	7.07063
THOC3	THOC3	6.20893	6.33635	6.03363	6.04017	5.76855	5.22004	5.0068	5.39947	6.17957
SIMC1	SIMC1	5.2903	4.80994	4.79506	4.83256	4.79753	4.06706	3.85673	4.75736	5.07757
KIAA1191	KIAA1191	5.7851	5.50134	5.48156	5.72993	5.73353	6.83896	6.59922	6.74428	5.90838
ARL10	ARL10	5.5094	5.69642	6.33578	6.03502	6.33639	5.97752	6.11044	5.94559	5.48045
BAIAP2L1	BAIAP2L1	1.63646	2.95945	3.29901	3.85965	3.92894	4.22985	4.39643	3.68012	2.97
BRI3	BRI3	3.25474	3.17999	3.09026	3.37166	3.24056	5.48816	5.28565	5.55601	3.69492
TECPR1	TECPR1	2.55109	2.24665	2.07942	2.75831	3.13216	4.88926	4.82685	4.59454	3.25479
LMTK2	LMTK2	5.2148	5.12786	5.03719	5.33577	5.52224	5.02413	4.9558	4.90359	5.2962
LOC120616648	LOC120616648	1.00572	1.37313	0.697238	1.1641	1.60879	-0.827769	-0.805008	-2.26046	1.62226
CCZ1	CCZ1	5.76234	5.79476	5.77771	5.33916	5.37156	5.9266	5.8108	5.88622	5.2562
LOC120616418	LOC120616418	1.03794	1.15842	0.799457	0.903568	0.927381	2.6154	2.7507	2.22723	0.82692
PMS2	PMS2	4.78564	4.9853	4.5531	4.78243	4.89264	4.37327	4.4291	3.9631	5.05083
AIMP2	AIMP2	5.57783	5.49824	5.33305	5.27944	5.07077	4.31703	4.00701	4.6046	5.47887
EIF2AK1	EIF2AK1	6.89428	6.85814	6.8648	6.69643	6.78864	6.58991	6.66457	6.68234	6.8801
USP42	USP42	4.89269	4.52554	4.61559	4.23781	4.22199	4.12531	4.03973	4.56298	4.27604
CYTH3	CYTH3	5.01973	4.72094	4.65065	4.99442	4.84638	7.56802	7.23493	7.73426	5.04438
LOC120613663	LOC120613663	1.62236	1.69056	1.61048	1.17199	1.00449	2.19628	2.17108	2.06097	1.05752
RAC1	RAC1	8.69096	8.45507	8.04135	7.96731	7.68421	8.82623	8.47322	8.91543	8.20059
DAGLB	DAGLB	4.76715	4.72655	4.43672	4.75707	4.63522	5.90168	5.66196	5.77019	4.7669
KDELR2	KDELR2	7.26635	7.20962	7.1158	6.99441	6.94918	8.79646	8.37921	8.48241	6.84325
LOC120616629	LOC120616629	3.70385	2.30062	2.66834	5.34173	4.97173	-0.809327	-0.786591	1.07086	5.98799
ZDHHC4	ZDHHC4	4.79027	4.67379	4.6461	4.88045	4.7154	4.33027	4.19633	4.49484	4.92668
CUNH7orf26	CUNH7orf26	4.02564	3.81991	3.64152	3.50165	3.58112	3.75636	3.65139	3.92301	3.89412
ZNF853	ZNF853	2.23823	1.72529	1.65575	1.80757	2.01369	1.47511	1.65458	2.05295	2.34633
ZNF316	ZNF316	5.86827	5.60447	5.68451	5.55324	5.82199	5.35038	5.34843	5.57058	5.74007
LOC120616640	LOC120616640	4.41597	4.37154	4.30133	3.64852	3.84518	2.25443	2.37922	2.01103	3.68443
ZNF12	ZNF12	6.00639	6.01205	6.12118	6.01735	6.33942	6.25865	6.43331	5.91429	5.873
RBAK	RBAK	5.74012	5.70304	5.82236	5.57345	5.98217	6.19078	6.24216	5.8013	5.22005
LOC120615486	LOC120615486	1.53403	2.18121	2.08379	2.33765	2.35814	2.51127	2.47691	1.41667	2.12591
RNF216	RNF216	5.12868	5.15259	5.08123	4.89347	5.13024	5.51042	5.48875	5.48602	5.01952
FSCN1	FSCN1	7.53027	6.246	6.32245	6.65014	6.0665	5.09058	4.70679	7.34203	7.46774
LOC120615531	LOC120615531	0.282152	0.124447	0.949908	2.68193	2.63639	-1.57993	-1.39697	-0.302674	2.68724
ACTB	ACTB	10.3494	10.2004	9.86375	9.93905	9.68686	11.6773	11.1187	11.6931	9.89418
FBXL18	FBXL18	4.59381	4.625	4.30212	4.10043	4.37604	4.6897	4.7966	4.39764	4.40944
TNRC18	TNRC18	5.11047	4.79119	4.88013	4.85534	5.23459	6.49823	6.65843	6.61709	5.22252
SLC29A4	SLC29A4	4.17153	3.24472	3.25007	3.91651	3.76376	-3.97973	-4.19163	-2.93497	4.65065
WIPI2	WIPI2	5.89233	5.78556	5.52217	5.30699	5.49099	6.1273	6.17034	5.98121	5.76244
RADIL	RADIL	0.286266	0.438451	1.09621	1.65393	1.93966	1.64595	1.46209	1.61226	1.19957
AP5Z1	AP5Z1	3.12601	2.83904	3.01552	3.37122	3.70466	3.96418	4.03042	3.95975	3.77465
FOXK1	FOXK1	6.24885	6.08161	6.24985	5.9535	6.11097	6.83788	6.87691	7.12713	5.95172
SDK1	SDK1	0.69319	1.51569	0.331069	1.53516	2.1675	4.56381	4.48416	1.43405	1.42577
CARD11	CARD11	-1.86928	-1.85617	-6.00465	1.92292	1.3025	-4.21437	-7.4622	-7.03004	2.12255
GNA12	GNA12	5.55945	5.44556	5.20173	5.29046	5.42849	6.52123	6.39661	6.41358	5.70018
BRAT1	BRAT1	4.0652	4.02285	3.85923	3.51354	3.71357	3.03097	2.84377	2.54903	3.79535
IQCE	IQCE	4.93868	4.92713	4.27304	4.83369	4.78123	5.49444	5.42951	5.38346	5.35005
TTYH3	TTYH3	4.43707	3.81922	3.7186	4.06824	4.07416	3.40095	3.05897	4.0628	4.41138
LFNG	LFNG	0.945752	-0.282947	2.51664	4.13325	1.12518	-5.36123	-3.73029	2.94613	3.72339
FAM20C	FAM20C	3.69974	3.1421	3.68712	3.61179	3.16772	6.64074	6.46002	8.21782	3.76695
PDGFA	PDGFA	1.53975	1.39165	1.96671	2.25984	1.15734	3.86532	3.75083	5.61412	2.05037
PRKAR1B	PRKAR1B	2.02575	2.05921	2.55281	3.25885	2.96785	2.36444	2.63832	2.91062	3.27649
DNAAF5	DNAAF5	5.33561	5.40893	5.23964	5.26187	5.34321	4.51256	4.55667	4.63663	5.60962
SUN1	SUN1	6.44165	6.29878	6.46736	6.81659	6.70878	7.19577	7.13463	7.71769	6.76572
GET4	GET4	5.11964	4.91536	4.84366	4.98158	4.9428	4.84648	4.6691	5.25476	5.45734
ADAP1	ADAP1	2.29411	1.99351	1.82366	2.19949	2.41951	-0.0994225	0.300943	-0.143479	2.99641
LOC120616032	LOC120616032	5.33997	5.29963	5.44297	5.40967	5.27368	4.73363	4.60286	5.04468	5.36604
CUNH7orf50	CUNH7orf50	3.28665	3.2336	3.27423	2.95601	2.80995	3.40555	3.17717	3.45964	3.00376
ZFAND2A	ZFAND2A	3.56726	3.29415	2.93923	3.33421	3.26451	4.27847	4.05237	4.87984	3.79638
LOC120616044	LOC120616044	3.13676	3.14334	2.58213	2.94672	2.97034	3.6536	3.43848	3.1992	3.22413
MICALL2	MICALL2	3.29796	3.20642	3.3337	3.85592	3.82426	2.99506	2.9362	3.33894	3.87303
INTS1	INTS1	6.28231	6.20801	6.17781	6.04224	6.27471	5.79204	5.79457	5.7635	6.24903
MAFK	MAFK	2.84128	2.64588	2.64139	2.95518	3.06118	4.64641	4.40963	4.59311	2.91708
PSMG3	PSMG3	5.56582	5.36179	5.05306	5.29374	5.05729	5.47183	5.30872	6.03996	5.8912
ELFN1	ELFN1	-4.20567	-6.54294	-4.40661	-6.63358	-4.54535	1.23318	2.21438	2.69957	-4.51486
MAD1L1	MAD1L1	3.95796	3.86863	3.74947	3.89715	3.89968	4.07401	3.98703	4.0417	4.08305
MRM2	MRM2	4.51154	4.45683	4.37506	4.56112	4.5044	5.102	4.82786	4.93296	4.59904
SNX8	SNX8	4.00056	3.8072	3.68039	3.59179	3.49836	4.57895	4.51005	5.14111	4.04462
LOC120616310	LOC120616310	1.59399	1.97151	1.76618	2.21039	1.87898	2.28051	2.07228	2.11315	2.04386
LOC120616275	LOC120616275	2.49329	2.91467	2.82729	3.23201	3.34114	2.50426	2.50652	1.60565	2.95619
EIF3B	EIF3B	8.58466	8.59695	8.63464	8.11345	8.09928	7.33846	7.15395	7.52286	8.02413
CHST12	CHST12	2.75599	2.52455	2.36021	2.23465	2.11827	3.7721	3.57774	4.22613	2.61821
RNF146	RNF146	5.56945	5.58596	5.47312	5.28074	5.39978	6.25302	6.11882	5.79317	5.24703
ECHDC1	ECHDC1	4.26574	5.00389	5.31742	4.45858	4.91598	6.1856	6.52689	5.87874	4.04696
LOC120617352	LOC120617352	1.49073	2.38914	2.7712	2.14537	2.41019	1.61112	1.8765	1.60083	1.97128
PTPRK	PTPRK	7.08523	6.30669	6.98638	6.67668	6.39005	-2.87123	-3.01227	-0.977464	6.81852
IGF2R	IGF2R	7.93044	7.79232	7.82332	7.54081	7.52514	7.84047	7.85097	8.1361	7.46874
MAP3K4	MAP3K4	5.74908	5.8687	5.83743	5.62303	5.90781	4.26726	4.22969	3.80715	5.49314
AGPAT4	AGPAT4	5.02343	4.13429	3.64592	4.93535	4.17748	-3.58704	-6.199	-3.53922	4.66024
QKI	QKI	5.38822	5.43314	5.57356	5.82021	5.83719	7.44744	7.69233	7.73069	5.33376
PDE10A	PDE10A	6.50851	5.62106	5.73166	6.67397	6.1707	0.706227	0.508276	2.33262	6.96226
PRR18	PRR18	-3.4178	-2.24086	-3.39657	-3.23382	-6.07447	2.90368	2.80614	3.716	-3.32977
SFT2D1	SFT2D1	4.79725	4.81418	4.87538	4.9299	4.67275	5.56162	5.28992	5.77768	4.78266
MPC1	MPC1	5.79054	5.77428	5.49032	5.87092	5.59906	4.45027	4.22421	4.58571	6.17587
RPS6KA2	RPS6KA2	5.07389	4.65186	4.37445	4.94935	4.825	4.17735	3.75688	4.17433	5.09609
RNASET2	RNASET2	4.92298	4.84978	5.05866	5.09453	5.19865	7.24544	7.18413	7.21745	5.1044
CEP43	CEP43	5.64017	5.02807	5.16585	5.48745	5.08976	4.44067	4.4126	6.09841	5.83257
LOC120617758	LOC120617758	-4.65923	-1.92664	-6.67975	-1.44161	-5.49699	4.34578	3.17062	2.71412	-1.44955
AFDN	AFDN	6.64276	6.4917	6.63064	6.89393	7.10747	6.5514	6.82464	6.96655	7.10935
SMOC2	SMOC2	-0.591018	0.0293471	-0.584629	1.38538	0.793203	7.66046	6.83825	6.36505	0.616637
LOC120617965	LOC120617965	-3.35414	-2.87108	-4.16995	-1.20127	-2.0425	4.10191	2.97936	2.48565	-2.27378
THBS2	THBS2	-3.88613	-3.00798	-6.30357	-5.09457	-4.585	10.8244	10.4158	8.98297	-3.65392
CUNH6orf120	CUNH6orf120	4.87465	5.17834	5.12586	5.08887	4.95041	6.00401	6.10913	5.88904	5.05181
PHF10	PHF10	6.18717	6.09172	6.21162	6.10594	6.0761	7.14832	7.02604	7.29578	6.11676
DYNLT2	DYNLT2	3.05351	2.70667	2.55201	3.13899	3.33125	2.69003	2.20065	1.94027	3.09072
ERMARD	ERMARD	4.29126	4.48488	4.58901	4.27391	4.31154	4.76121	4.88782	4.55889	4.14964
DLL1	DLL1	-3.27324	-4.2046	-2.0687	-0.736834	-2.99267	0.524762	0.313986	4.65197	-2.04271
FAM120B	FAM120B	5.23733	5.048	5.21284	5.24557	5.4499	5.31352	5.38687	5.34131	5.34328
PSMB1	PSMB1	7.72457	7.64304	7.24052	7.30058	6.85645	6.93629	6.61356	7.28119	7.52737
LOC120618243	LOC120618243	4.67839	4.51047	4.28906	3.94772	3.9945	3.94622	3.80831	4.20151	4.38979
PDCD2	PDCD2	5.38236	5.40759	5.33736	4.86791	4.79447	5.44743	5.36336	5.57294	5.16246
EBNA1BP2	EBNA1BP2	6.41205	6.42168	6.51494	6.14092	5.88705	5.36803	5.24375	5.81319	6.00106
MED8	MED8	5.08109	4.94616	4.77501	4.60423	4.48824	4.38068	4.24746	4.42719	4.6915
CDC20	CDC20	6.27847	6.19657	6.43954	5.98888	5.85365	3.23045	3.73408	4.45706	6.31768
ELOVL1	ELOVL1	5.34066	5.52228	5.38233	5.3744	5.22488	6.42809	6.23934	6.32396	5.16735
SZT2	SZT2	5.10771	5.12392	4.85694	4.76206	5.27697	5.28954	5.45092	4.69449	4.92823
HYI	HYI	1.78203	1.80262	2.00866	2.41878	1.89787	4.68362	4.53544	5.04351	2.31952
PTPRF	PTPRF	7.43064	7.61606	7.5161	7.48291	7.69711	5.92175	5.74093	5.21153	7.27571
KDM4A	KDM4A	7.00069	6.87076	6.63631	6.5793	6.77728	6.80803	6.87031	6.53661	6.81707
ST3GAL3	ST3GAL3	5.01106	5.11666	4.89306	5.0632	5.13873	5.01869	5.05195	4.70955	5.35314
IPO13	IPO13	5.0397	5.12678	4.93625	4.83137	5.19489	4.95539	4.96036	4.29565	5.0018
DPH2	DPH2	3.87029	3.9405	3.96632	3.67049	3.79993	4.00033	4.0745	3.84497	3.7857
ATP6V0B	ATP6V0B	5.73099	5.53223	5.23046	5.39374	5.35133	5.88799	5.71178	5.98395	5.899
B4GALT2	B4GALT2	5.31595	5.1471	4.88372	4.96084	4.8553	5.80413	5.64862	5.99269	5.41891
CCDC24	CCDC24	2.8304	3.11692	3.00232	2.2249	2.31252	1.38269	1.56214	1.15538	2.22466
SLC6A9	SLC6A9	-1.44914	-1.44747	0.319583	0.184066	1.02298	2.54429	3.38095	2.17151	-0.231245
DMAP1	DMAP1	5.13117	5.0222	4.76295	4.40701	4.38298	4.49841	4.33756	4.44729	4.75755
ERI3	ERI3	5.52315	5.4938	5.38707	5.19296	5.20015	5.23751	5.13306	5.27294	5.4029
LOC120619636	LOC120619636	5.95548	5.90771	5.76551	5.9072	5.91249	5.92694	5.8295	5.80212	6.23439
TMEM53	TMEM53	3.98782	3.63166	3.62391	3.98996	3.91603	4.62003	4.48902	4.7632	4.37277
LOC120581405	LOC120581405	0.151554	0.305706	1.38367	-0.211367	0.742389	-6.33326	-1.97747	-2.25912	3.23103
KIF2C	KIF2C	6.02783	5.9791	6.34499	6.02392	5.9814	2.74942	3.31112	3.68653	6.21862
RPS8	RPS8	10.0322	9.93582	10.2182	10.5169	10.2088	9.87285	9.6616	10.3163	10.3699
PLK3	PLK3	3.44254	3.12352	2.71094	2.82769	3.28773	2.75238	2.58492	2.66419	3.32793
BTBD19	BTBD19	1.26886	1.17877	0.10008	2.01258	2.17325	4.5095	4.25717	3.71513	2.44466
PTCH2	PTCH2	4.02239	3.35167	1.43842	3.35054	2.21587	-2.21722	-2.76888	-1.22714	4.7467
EIF2B3	EIF2B3	5.92857	5.94473	5.83691	5.80088	5.62192	5.11034	4.92083	5.17507	5.84629
HECTD3	HECTD3	5.28091	5.48077	5.23523	4.9576	5.1442	5.00369	5.18354	4.69768	5.19129
UROD	UROD	4.92316	4.83854	4.90606	4.87391	4.97378	5.99352	6.0604	6.20965	5.28873
MUTYH	MUTYH	3.82158	3.75092	3.88728	3.79629	3.63233	3.64816	3.47883	3.91606	3.73569
TOE1	TOE1	3.63798	3.33019	3.27468	3.34451	3.53261	3.47202	3.60887	4.11525	3.86242
TESK2	TESK2	2.00294	1.41978	1.79972	0.710278	1.67305	1.59971	1.97484	0.975802	0.797293
CCDC163	CCDC163	3.23829	3.24266	3.73997	3.68551	3.78097	2.07979	2.49712	2.58875	3.68628
MMACHC	MMACHC	3.33063	3.3627	3.5749	3.53788	3.71738	1.77046	2.10075	1.87917	3.38195
PRDX1	PRDX1	9.53075	9.36728	9.25999	9.11113	8.81478	7.65813	7.46281	8.28315	9.35424
AKR1A1	AKR1A1	6.74541	6.72803	6.8929	6.92949	6.76848	6.27796	6.21654	6.48772	6.85015
LOC120620125	LOC120620125	9.31404	9.08355	8.95104	9.00453	8.82341	5.42632	5.12134	5.72731	8.99139
GPBP1L1	GPBP1L1	6.74621	6.91794	7.10452	6.86007	7.14348	7.00362	6.94015	6.18408	6.3877
LOC120620169	LOC120620169	1.62074	1.2205	1.4966	1.0659	2.23821	1.21017	0.812779	-0.0522626	0.316239
TMEM69	TMEM69	4.97773	5.00672	4.99796	4.5477	4.3851	4.57369	4.54232	4.64906	4.56574
LOC120620138	LOC120620138	5.27335	5.53825	5.18962	5.28744	5.34051	5.52907	5.6639	5.06394	5.3513
MAST2	MAST2	5.57865	5.58202	5.54149	5.99829	6.20931	7.21564	7.26326	7.03569	6.03379
LOC120620206	LOC120620206	5.63152	5.73698	4.56299	4.51692	4.61276	3.5815	3.97491	2.99742	5.09852
POMGNT1	POMGNT1	6.47374	6.47352	6.33609	6.89521	6.66688	6.68744	6.47103	6.70124	6.92767
LURAP1	LURAP1	4.74717	5.0776	5.4432	5.85281	5.78288	5.41447	5.80276	5.54513	5.24786
RAD54L	RAD54L	4.66124	4.73689	4.80453	5.18865	4.99348	1.87917	2.126	2.73471	5.3794
LRRC41	LRRC41	7.76544	7.45197	7.15427	7.65686	7.60369	7.12025	7.01775	7.41557	8.1659
LOC120620319	LOC120620319	8.4172	8.26268	8.28349	8.12046	8.0502	7.76064	7.53122	7.95361	8.1838
LOC120620255	LOC120620255	5.31513	5.29904	4.84889	4.95503	4.96303	4.71664	4.60716	4.39871	5.18204
MKNK1	MKNK1	4.65126	4.45615	4.37812	4.35102	4.84098	4.27013	4.41269	3.99876	4.63714
MOB3C	MOB3C	2.70918	2.06802	2.48765	1.0052	1.09109	3.25625	3.11113	3.51827	0.933367
ATPAF1	ATPAF1	6.5703	6.60546	6.59519	6.50195	6.55677	5.88379	5.94459	5.72683	6.58098
EFCAB14	EFCAB14	5.29501	5.21085	5.36796	5.14744	5.28507	6.6525	6.72336	6.56487	5.04968
TAL1	TAL1	0.944752	0.070317	-0.160799	2.685	2.31841	-2.10925	-2.58029	-1.66338	3.01866
STIL	STIL	5.92694	5.97766	6.21943	5.76633	5.92635	3.39539	3.93768	3.96839	5.91841
CMPK1	CMPK1	6.33803	6.43785	6.19137	5.94803	5.94499	7.67856	7.632	7.38572	5.93601
LOC120623089	LOC120623089	3.1078	2.51828	3.35193	2.64991	2.24712	-6.38211	-6.67885	-4.12443	1.9614
FOXD2	FOXD2	1.76623	1.30467	1.68335	2.0517	1.58401	2.05538	1.83411	2.5922	2.05438
SPATA6	SPATA6	5.07483	5.59506	5.90161	5.44151	5.64909	5.6643	5.99459	5.01211	4.63121
BEND5	BEND5	2.9264	2.78834	2.68453	3.3878	3.2693	2.01206	2.09033	1.77081	3.67648
FAF1	FAF1	7.28573	7.07358	6.63857	7.51913	7.19871	6.37366	6.1058	6.21976	7.8079
CDKN2C	CDKN2C	3.82975	4.34358	4.2343	4.24874	4.15046	5.81098	5.7394	5.36378	4.23161
RNF11	RNF11	5.86532	5.88669	5.93776	5.74982	5.95503	8.27354	8.2844	7.89708	5.55279
TTC39A	TTC39A	2.34652	2.36405	1.66367	3.10906	3.30331	2.42655	1.94102	0.93324	3.26687
EPS15	EPS15	6.19512	6.65374	7.05139	6.71519	6.9423	7.62228	7.90078	7.28109	6.19512
OSBPL9	OSBPL9	6.59188	6.57598	6.70707	6.47333	6.5514	7.06606	7.12638	7.01443	6.39577
NRDC	NRDC	7.5829	7.51259	7.4505	6.96405	6.98995	7.5466	7.52739	7.45997	6.96179
RAB3B	RAB3B	1.96183	1.62226	1.94969	1.6924	2.2806	1.10966	1.57849	0.502316	1.48832
LOC120620981	LOC120620981	6.26063	6.15799	6.23462	6.17982	6.12127	6.46406	6.1709	6.42628	6.09144
BTF3L4	BTF3L4	6.7091	6.41551	6.39576	6.60103	6.60333	6.02156	5.80656	5.98711	6.58553
ZFYVE9	ZFYVE9	5.7322	5.90977	5.74125	5.79078	5.93466	5.1419	5.28091	4.55243	5.61855
CC2D1B	CC2D1B	5.58628	5.56353	5.46204	5.70037	5.78297	5.75266	5.8089	5.76504	5.77145
ORC1	ORC1	6.57154	6.71864	7.16269	6.90585	6.61638	1.49079	1.98409	2.55414	6.86825
PRPF38A	PRPF38A	6.11372	6.02958	6.02141	6.02224	5.90813	5.58466	5.47216	5.83876	6.01634
TUT4	TUT4	6.43971	6.47722	6.59327	6.64403	6.80358	5.72233	5.95838	5.50036	6.4991
GPX7	GPX7	-3.20727	-2.78767	-6.33484	-2.90563	-5.92329	5.95095	4.13899	5.02724	-2.86476
LOC120621054	LOC120621054	4.45247	4.54741	4.45174	4.21208	4.3222	2.45408	2.32146	2.3419	4.24889
ZYG11B	ZYG11B	6.56062	6.48469	6.42265	6.1477	6.40108	5.95508	6.13464	5.67483	6.15278
ECHDC2	ECHDC2	4.01083	3.85227	3.98321	4.49773	4.44948	4.47843	4.49515	4.7463	4.60242
LOC120618727	LOC120618727	4.99537	5.09346	5.33581	5.00962	4.98654	5.89025	6.08667	6.11804	4.63458
LOC120621097	LOC120621097	5.99052	5.97402	6.00081	5.91203	5.97947	8.04628	7.99296	7.98951	5.95532
PODN	PODN	-1.4991	-1.94691	-2.09422	-1.33597	-1.04502	7.74872	7.16869	7.16758	-1.51144
CPT2	CPT2	6.68772	6.68993	6.22157	6.07869	6.26991	6.49813	6.62412	5.83401	6.44475
CZIB	CZIB	4.60566	4.23786	4.18445	4.45281	4.23466	5.27572	5.01545	5.78347	4.90808
MAGOH	MAGOH	6.60988	6.63582	6.65003	6.48157	6.18199	5.08188	4.81666	5.33967	6.33694
LRP8	LRP8	6.39026	6.26724	6.39863	5.52212	5.33101	2.92478	3.03365	3.77531	5.38136
NDC1	NDC1	6.60949	6.83397	6.61728	6.66602	6.49942	4.33735	4.43243	4.37794	6.68235
YIPF1	YIPF1	4.74827	4.39867	3.85564	4.21157	4.42468	4.82616	4.74239	4.46734	4.81877
DIO1	DIO1	2.83653	2.80696	2.9923	3.32909	3.19135	3.90461	3.7644	3.64594	2.88283
HSPB11	HSPB11	2.8534	2.4405	2.52945	3.07582	2.96518	3.13221	2.91737	3.33006	3.07705
LRRC42	LRRC42	6.1282	5.91632	5.85987	5.96156	5.77547	5.35549	5.24067	5.67612	6.14332
TMEM59	TMEM59	5.69926	5.66252	5.72993	6.04062	6.03241	7.99007	8.04938	7.77309	6.18174
TCEANC2	TCEANC2	4.7206	4.7288	4.57936	4.22555	4.36289	4.87559	4.73742	4.37624	4.25997
LOC120621552	LOC120621552	3.59595	3.50752	3.58984	3.18116	3.34383	2.80734	2.65247	2.65745	3.02516
MRPL37	MRPL37	5.80238	5.80107	5.67839	5.10165	5.01201	5.27427	5.04782	5.54067	5.33104
SSBP3	SSBP3	5.10317	4.72443	4.51347	4.71093	4.60817	4.5715	4.47042	4.85286	5.08982
ACOT11	ACOT11	0.0282636	-0.0467419	-2.03279	2.03993	1.5788	3.08195	2.79495	2.9057	2.43202
TTC4	TTC4	6.24511	6.31648	6.30011	6.16525	6.01581	5.46872	5.48122	5.59894	6.05127
PARS2	PARS2	2.72802	3.05865	2.79267	2.73622	2.90164	2.30734	2.40129	1.60223	2.78889
DHCR24	DHCR24	9.1557	9.05535	9.11777	7.14706	7.14632	6.33023	6.43959	6.75509	7.31866
TMEM61	TMEM61	2.23172	2.91783	2.80762	2.28982	1.03138	0.737213	0.38641	0.852383	1.84582
USP24	USP24	6.80011	6.89398	7.12544	6.4861	6.82494	6.50484	6.89355	6.65506	6.314
PLPP3	PLPP3	3.23739	3.04172	2.98586	1.62084	2.30991	9.73357	9.70375	8.64806	1.64933
PRKAA2	PRKAA2	1.19337	1.47777	2.98375	0.405172	1.36145	-5.96058	-4.08471	-4.13305	-0.220387
OMA1	OMA1	5.35762	5.53743	5.58027	5.24161	5.38746	4.7983	4.73861	4.41566	4.92677
MYSM1	MYSM1	5.57564	5.57344	5.57625	5.78551	6.12325	5.89638	5.98145	5.39587	5.41853
LOC120621849	LOC120621849	0.980593	1.0009	0.707219	1.93967	1.49839	2.28025	1.90493	1.45891	1.62777
JUN	JUN	6.33906	5.29125	6.17248	7.39624	9.21655	7.33481	6.67793	5.82963	6.02454
FGGY	FGGY	3.32732	3.09431	3.7271	3.61915	3.15615	2.56826	2.67102	3.32616	3.20875
LOC120621913	LOC120621913	-1.216	-1.84722	1.47392	1.61618	1.73267	-6.42416	-5.89031	-2.55773	0.267547
NFIA	NFIA	3.68958	5.01745	5.66579	4.48344	4.99824	5.29178	5.76211	4.57421	3.27282
TM2D1	TM2D1	6.3474	6.29161	6.39738	6.34578	6.41878	6.39976	6.26785	6.17595	6.09974
PATJ	PATJ	3.59559	3.92806	4.6865	5.87613	5.94739	4.14636	4.74943	4.53411	5.19308
USP1	USP1	6.59953	6.83595	6.74075	6.98683	7.19224	5.89032	6.05991	5.51773	6.95808
DOCK7	DOCK7	7.00088	6.98323	7.0575	6.81883	6.74819	7.58848	7.85739	7.79323	6.62725
ATG4C	ATG4C	4.69543	4.98889	5.13397	4.77851	5.00151	4.58636	4.82421	3.99172	4.40639
ALG6	ALG6	5.1869	5.4996	5.7128	5.49515	5.54669	4.36456	4.62959	4.18462	5.11267
LOC120622269	LOC120622269	6.17142	6.25023	6.46408	6.80721	6.60262	3.69228	4.08832	4.27949	6.74553
EFCAB7	EFCAB7	3.4944	3.93718	3.96658	4.28273	4.28908	4.65693	4.87389	4.04709	3.94019
LOC120618822	LOC120618822	5.10648	5.12155	5.54553	4.76535	4.61165	5.07296	5.21315	5.58819	4.48532
XK	XK	2.57305	3.123	4.67045	3.92603	3.86624	-5.81689	-2.66944	-2.23316	4.34004
LOC120622444	LOC120622444	0.223268	0.521233	1.19733	1.9684	1.88362	-7.15903	-7.05065	-7.16056	1.20874
DYNLT3	DYNLT3	5.80776	6.07249	6.1207	5.37562	5.50403	6.57991	6.76435	6.19372	5.17305
SYTL5	SYTL5	2.13831	1.65335	2.34035	2.87436	3.0568	-6.73319	-6.75898	-5.3668	2.71708
SRPX	SRPX	6.71992	6.13138	6.18547	5.43942	5.71883	8.3122	8.41954	8.98635	6.33621
RPGR	RPGR	5.3628	4.85864	5.52734	5.40638	5.45324	2.28878	2.30459	3.26685	5.19345
LOC120622666	LOC120622666	3.09836	2.23518	4.13156	2.54456	1.96761	-5.62954	-3.27029	-0.654348	3.06167
TSPAN7	TSPAN7	6.17772	4.1065	6.15511	5.60442	3.96685	-6.38409	-6.28523	-0.375561	6.19887
MID1IP1	MID1IP1	2.99215	3.47469	4.02489	3.27451	3.69642	3.84148	4.21166	3.70963	3.13039
BCOR	BCOR	6.83225	5.64463	6.51125	6.36928	5.83653	5.5249	5.44947	8.31724	6.48081
ATP6AP2	ATP6AP2	6.54497	6.61461	6.49286	6.16709	6.11847	7.79203	7.85787	7.76733	6.35723
CUNHXorf38	CUNHXorf38	6.69905	6.92696	6.70234	6.69799	6.53887	6.91253	6.6316	6.5089	6.45133
MED14	MED14	5.96358	6.11931	6.05894	5.97999	5.95745	5.49395	5.56125	5.63058	5.59159
LOC120622838	LOC120622838	4.77495	4.81393	3.58631	4.67791	3.49213	0.297265	-0.403398	0.581564	5.11845
USP9X	USP9X	9.59866	9.66026	9.3798	9.38129	9.36178	8.35947	8.4681	8.06258	9.29676
DDX3X	DDX3X	9.21055	9.09167	9.08983	9.18304	9.51495	9.27486	9.34068	9.14143	9.13829
CASK	CASK	6.67033	6.38977	6.31968	6.16571	6.22273	6.97051	6.831	7.00997	6.27837
LOC120581740	LOC120581740	-0.189388	-0.287518	-2.09419	-1.71017	-0.789882	5.11973	4.73016	3.20911	-1.71933
LOC120581676	LOC120581676	-2.31374	-2.98591	-5.63837	-5.08102	-6.437	3.06902	1.27705	1.03216	-6.12703
LOC120581772	LOC120581772	3.38384	3.33792	3.44104	0.775491	0.587256	2.56489	2.43305	2.39456	0.390073
LOC120581756	LOC120581756	5.98516	6.01215	5.74518	5.39869	5.33414	5.62236	5.82128	5.43718	5.53101
DYNC2I1	DYNC2I1	4.78743	4.73999	4.64013	4.85264	4.85691	4.89037	4.85098	5.07719	4.75129
ESYT2	ESYT2	6.73345	6.8847	7.02673	7.08453	6.94446	8.283	8.29967	8.47614	6.93065
NCAPG2	NCAPG2	6.11805	6.18953	6.03633	6.26928	6.0949	5.57558	5.63432	6.04691	6.44043
PTPRN2	PTPRN2	3.49338	2.15026	1.40662	2.21184	2.5842	-6.16052	-4.97823	-4.65605	4.02946
LOC120582014	LOC120582014	3.80513	3.58668	3.32926	3.40298	3.27889	3.99611	3.924	4.46746	3.93988
UBE3C	UBE3C	5.87607	5.96611	6.10993	5.68003	5.85522	6.79861	6.88504	6.81817	5.51417
NOM1	NOM1	5.41377	5.47048	5.38232	4.94583	4.99642	5.30983	5.33304	5.39504	4.95257
LMBR1	LMBR1	4.96864	5.1284	5.09301	5.38782	5.43629	4.11662	4.13094	4.13295	5.39821
RBM33	RBM33	5.26106	5.08205	5.11386	4.84735	5.28845	4.80547	4.86343	4.76187	4.99106
INSIG1	INSIG1	6.75684	6.62461	6.67411	3.37955	3.85665	5.73193	5.72307	5.91806	3.7309
LOC120582152	LOC120582152	1.82952	1.89323	2.39378	1.66235	1.81926	1.14753	1.23093	1.18223	1.467
PAXIP1	PAXIP1	5.02222	4.9014	4.97644	4.96842	5.01805	3.02392	3.03325	3.55809	5.2894
SLITRK5	SLITRK5	1.51159	3.52992	4.60698	3.06588	3.97759	-7.43428	-6.28852	-7.58849	2.47173
LOC120582211	LOC120582211	2.87992	3.18395	0.44056	3.48323	1.87354	-6.74697	-7.75679	-7.09219	3.889
LOC120582659	LOC120582659	4.10988	4.07918	5.56634	5.70226	6.15278	1.40027	1.53484	2.50489	4.71058
GPC6	GPC6	-2.05747	-0.663749	1.13446	3.1042	3.181	3.26758	4.48423	4.04651	1.9886
TGDS	TGDS	3.38246	3.86981	4.04104	3.19318	3.26557	4.04764	4.11248	3.26661	2.37862
GPR180	GPR180	3.97141	4.29752	4.45592	4.42145	4.77877	4.59062	4.64431	3.74368	3.98607
ABCC4	ABCC4	6.23652	6.48989	6.3173	6.50416	6.42574	4.84219	4.76639	4.55394	6.17581
DZIP1	DZIP1	6.09698	5.63843	3.46539	6.14139	6.45993	8.84833	8.0143	8.10272	7.09636
DNAJC3	DNAJC3	6.05395	6.28333	6.59064	6.03221	6.09975	7.75305	7.78462	7.56528	5.45411
UGGT2	UGGT2	7.14067	6.83837	6.95977	7.04491	7.16984	6.32987	6.23925	6.25762	6.90323
MBNL2	MBNL2	5.5754	5.48461	5.47635	5.53063	5.56128	7.89947	7.97975	7.63941	5.50957
RAP2A	RAP2A	6.21054	6.27244	6.28574	5.36334	5.75666	7.3309	7.01808	6.38535	4.9798
ADNP2	ADNP2	5.03855	4.87349	4.72473	4.67867	5.03375	5.22995	5.11678	4.87351	4.94436
RBFA	RBFA	3.92918	4.25136	3.88689	3.99839	4.02811	4.47572	4.60239	3.99824	4.24008
LOC120583654	LOC120583654	2.85746	2.706	2.77096	3.09137	2.85928	2.27441	2.26268	2.73234	3.19123
TXNL4A	TXNL4A	5.48892	5.49819	5.30326	5.32735	5.02692	3.72895	3.42439	3.96816	5.48371
HSBP1L1	HSBP1L1	1.78018	2.29376	2.20673	2.0422	2.22292	2.26809	2.12468	1.6945	1.74766
SLC66A2	SLC66A2	4.19774	3.83553	3.84336	3.5536	3.72902	3.70368	3.65993	4.30845	4.16256
KCNG2	KCNG2	1.01981	0.906853	1.92982	1.94611	2.26827	-3.114	-2.05861	-2.29199	2.2499
CTDP1	CTDP1	3.79787	3.72896	3.59287	3.3672	3.47145	3.26411	3.231	3.33709	3.58644
NFATC1	NFATC1	5.2388	4.75961	5.08757	5.40416	4.98261	5.99751	5.85092	7.24849	5.54865
ATP9B	ATP9B	4.742	4.97065	4.82742	4.71165	4.76878	5.60638	5.69842	5.36055	4.78881
LOC120583869	LOC120583869	4.2252	4.3895	4.63092	4.96999	4.85379	1.75571	2.18615	2.03129	4.83741
ZNF236	ZNF236	4.41507	4.34801	4.41744	4.49341	4.7033	5.24575	5.45918	5.35964	4.69797
ZNF516	ZNF516	5.33985	4.7948	4.98	5.12305	5.1166	3.87687	3.70572	4.33255	5.19803
TSHZ1	TSHZ1	3.67384	3.78178	3.95454	4.051	3.89167	5.25228	5.24085	5.23252	3.97403
ZADH2	ZADH2	4.60673	5.17552	5.18773	4.90733	4.88778	6.01424	6.19586	5.6835	4.82875
ZNF407	ZNF407	4.13402	4.0001	3.53139	3.3596	3.77672	3.82875	3.9956	3.61686	3.83838
LOC120584028	LOC120584028	3.193	2.96246	2.97473	3.1063	3.42387	3.61474	3.64412	3.47575	3.43047
CNDP2	CNDP2	7.59224	7.42412	7.53568	6.81701	6.79346	6.85516	6.88582	7.37904	7.08771
LOC120584094	LOC120584094	6.2429	6.21164	6.4063	6.20051	6.01487	4.49887	4.39695	4.86382	6.13944
TIMM21	TIMM21	3.83955	3.93542	3.91589	4.18861	4.21468	3.99368	3.97069	3.84821	4.39262
SOCS6	SOCS6	4.89733	4.90143	4.83144	4.59916	4.45131	5.25133	5.14362	5.0876	4.31629
RTTN	RTTN	4.36452	4.54811	4.58649	4.70161	4.85217	2.85028	3.15247	3.10792	4.69801
DOK6	DOK6	-0.0153289	-3.14538	-2.60372	5.38551	2.08171	-5.86136	-7.14249	0.164179	5.66075
CCDC102B	CCDC102B	-6.95807	-5.67019	-6.502	-2.81225	-6.96348	-1.79033	-1.5135	2.27132	-3.39397
TMX3	TMX3	6.14063	6.465	6.59729	6.40463	6.2808	7.67346	7.81203	7.6493	6.06583
LOC120584251	LOC120584251	-2.75256	-3.51343	-2.97342	-2.91117	-4.13986	3.49793	2.51734	3.66656	-4.40622
DSEL	DSEL	4.46875	4.52299	4.43977	3.72049	3.80996	8.56359	8.66056	8.30968	3.49193
SERPINB8	SERPINB8	3.81826	3.88391	3.97732	3.89927	3.69613	5.6208	5.8647	6.6095	3.92904
VPS4B	VPS4B	6.14079	6.14953	6.16379	6.28008	6.29315	6.54669	6.55891	6.4602	6.18047
KDSR	KDSR	4.82567	4.93912	4.90536	4.95099	4.89504	5.50307	5.55593	5.57028	5.01203
BCL2	BCL2	1.20196	1.07923	2.17716	2.05263	1.61418	-5.39271	-2.59098	-1.23269	2.55528
PHLPP1	PHLPP1	4.60282	4.26753	4.99529	4.74748	4.55389	2.94709	3.10526	4.25588	4.60731
ZCCHC2	ZCCHC2	4.65516	4.63806	5.15765	5.38535	5.07947	4.65889	4.3987	5.35963	4.6222
RELCH	RELCH	5.70674	5.70251	5.67069	5.02589	5.34454	5.64537	5.73848	5.30025	5.06574
PIGN	PIGN	4.67877	4.72777	4.99813	4.70593	4.89588	4.61928	4.82419	4.53092	4.49637
RNF152	RNF152	0.197995	-0.728981	-1.0626	1.06362	2.04555	3.37832	2.54364	2.07667	0.981283
MC4R	MC4R	4.2851	2.79181	3.52244	1.15853	2.75297	-7.40288	-6.98375	-7.0493	2.76816
PMAIP1	PMAIP1	3.01007	3.08662	3.53003	3.39495	3.0886	0.229679	0.435068	1.15975	3.10415
CCBE1	CCBE1	0.393325	-0.532767	0.409648	-0.477854	0.26663	7.27311	7.00064	6.99568	-0.969324
LMAN1	LMAN1	6.95156	7.15589	7.38578	6.95813	7.08645	8.11249	8.1538	7.80083	6.42992
SEC11C	SEC11C	6.55391	6.57069	6.38849	6.78733	6.47662	5.7805	5.56639	5.95272	6.86082
ZNF532	ZNF532	7.03723	6.65282	6.06002	6.8611	6.84871	6.35959	6.08704	6.09733	7.23032
NEDD4L	NEDD4L	5.96647	6.19437	5.55072	5.76032	6.38076	4.5511	4.49167	2.98704	6.0248
LOC120584768	LOC120584768	2.26285	1.54747	1.71859	1.8042	1.89775	-2.83421	-2.86116	-2.02951	2.01909
ATP8B1	ATP8B1	-1.66333	-1.45445	-0.218801	-2.02987	-1.8622	7.74654	7.32777	7.22479	-4.09658
NARS1	NARS1	7.94508	8.09297	8.24172	7.74863	7.63029	7.86676	7.92613	8.08516	7.57991
FECH	FECH	5.02281	4.92856	5.12615	4.66168	4.92513	5.10849	5.30459	5.32015	4.76009
ONECUT2	ONECUT2	7.78973	7.8566	8.03576	7.45401	7.95345	1.11046	1.72924	1.08353	7.17557
WDR7	WDR7	5.02784	5.15238	5.32108	5.17048	5.38777	5.64421	5.89283	5.4636	4.98276
TXNL1	TXNL1	6.86693	6.92532	7.09551	6.72013	6.49346	6.93899	6.92452	7.20208	6.56587
TCF4	TCF4	7.04639	6.95689	7.10656	6.49741	6.78453	7.13735	7.15464	6.86238	6.20902
LOC120585032	LOC120585032	-3.22486	-4.12461	-5.64833	-7.19136	-7.924	0.366386	0.283702	3.05795	-6.10092
CUNH18orf54	CUNH18orf54	5.4312	5.58223	5.9962	5.75701	5.87338	4.35413	4.8233	4.84813	5.59632
STARD6	STARD6	3.79339	3.87732	4.11237	4.10472	4.44652	5.49698	5.67242	5.11375	4.13394
POLI	POLI	5.23358	5.67051	5.9495	6.1094	5.94871	5.90221	6.08722	5.42881	5.59635
MBD2	MBD2	5.16447	5.14051	5.47284	4.55038	4.75003	6.13054	6.02304	6.14394	4.29937
MEX3C	MEX3C	6.94272	6.55216	6.72966	6.61753	6.74124	6.83566	6.73061	7.04865	6.60037
SMAD4	SMAD4	7.36921	7.44515	7.46497	7.59433	7.67829	8.75543	8.64835	8.23008	7.32389
LOC120585153	LOC120585153	-1.49477	-2.35148	-1.12446	-2.38757	-1.31509	2.99406	2.88513	1.97521	-2.94007
ELAC1	ELAC1	3.54283	3.80659	3.28087	3.46909	3.63006	4.4241	4.27146	3.32553	3.80998
ME2	ME2	7.10561	7.36198	7.13244	6.65976	6.60803	5.79413	5.88077	5.69544	6.58754
MAPK4	MAPK4	4.8111	3.88945	2.95319	4.98258	3.91712	-6.61405	-7.24426	-5.08544	5.64666
SKA1	SKA1	5.05524	5.23061	5.33495	5.18177	5.04216	2.45874	3.02096	3.24572	5.40389
LOC120585287	LOC120585287	1.77154	2.05672	1.45771	2.26593	2.03518	2.4156	2.53279	1.56415	2.5593
CXXC1	CXXC1	5.7916	5.62209	5.62025	5.04994	5.24376	5.85447	5.73852	5.80894	5.25186
MBD1	MBD1	5.57131	5.3987	5.26374	5.34079	5.3608	5.57968	5.53555	5.82189	5.55648
CFAP53	CFAP53	1.91662	1.92373	2.34144	2.01131	2.22373	1.45891	1.56625	0.76112	1.55755
ACAA2	ACAA2	8.74171	8.57368	8.46063	8.10767	7.95095	7.91311	7.80294	8.12626	8.33661
LIPG	LIPG	3.7119	4.81833	4.52885	-0.991309	-1.95142	-3.04082	-6.73745	-6.68796	-4.65279
RPL17	RPL17	10.9714	10.9058	11.1946	11.3993	11.0828	10.5059	10.2893	10.8463	11.1381
CUNH18orf32	CUNH18orf32	5.40683	5.21203	5.46731	5.86831	5.81938	5.8547	5.69453	5.80404	5.5939
DYM	DYM	5.84603	6.00515	6.4034	6.27574	6.36041	6.71884	6.84035	6.59806	5.91903
SMAD7	SMAD7	3.84504	2.57977	2.76902	2.86258	2.00089	5.57927	4.96656	7.69202	2.93155
CTIF	CTIF	4.86194	4.80239	4.77458	4.80029	5.05823	5.32052	5.35563	4.80818	4.83915
ZBTB7C	ZBTB7C	-3.81553	-2.13935	-2.72749	-0.376791	-1.9553	4.01956	4.44657	3.20678	-0.64271
SMAD2	SMAD2	5.99875	5.97036	5.82995	5.52561	5.51086	7.29	7.15798	6.9835	5.5275
IER3IP1	IER3IP1	6.52415	6.55056	6.64656	6.32899	6.11716	6.52003	6.33229	6.68071	6.17773
HDHD2	HDHD2	6.49359	6.50398	6.40268	6.10439	5.98456	5.51523	5.38524	5.55052	6.21641
PIAS2	PIAS2	7.29286	7.2767	7.16849	7.23932	7.2114	7.17044	7.04725	6.97723	7.1403
ST8SIA5	ST8SIA5	-3.94687	-2.57146	-3.89036	-1.29521	-1.68574	4.05809	3.62223	1.98107	-1.73843
RNF165	RNF165	4.96163	4.12264	4.02258	4.70593	4.12195	-2.75471	-2.97577	-1.5197	4.94518
CUNH18orf25	CUNH18orf25	5.733	5.62598	5.67639	5.37673	5.38693	5.07926	4.92139	4.99306	5.22918
HAUS1	HAUS1	3.90056	4.09863	4.25124	4.42854	4.09418	3.02546	3.07063	3.23412	4.32787
ATP5F1A	ATP5F1A	10.3628	10.2678	10.2593	10.2351	10.0853	8.97274	8.84482	9.29334	10.3672
PSTPIP2	PSTPIP2	4.43534	3.94263	3.94508	4.59943	4.35939	3.34834	3.16757	4.00922	4.78318
EPG5	EPG5	5.1409	5.30538	5.40455	5.27758	5.58688	5.64359	5.92235	5.17883	5.10705
SETBP1	SETBP1	1.44622	1.41185	0.812101	0.0401092	-1.02297	2.40092	2.85385	3.05691	0.229331
PIK3C3	PIK3C3	5.46902	5.53448	5.48569	5.20875	5.25167	5.29476	5.43622	5.03007	5.11398
CELF4	CELF4	1.45257	1.4749	1.96725	3.20844	2.2917	-4.55312	-6.39251	-4.72005	1.78316
KIAA1328	KIAA1328	5.57055	5.66122	5.95284	5.74575	6.21867	3.15762	3.4918	3.0478	5.65111
TPGS2	TPGS2	7.48304	7.23262	7.20634	6.98677	7.27378	6.35117	6.32143	6.30649	7.32664
ELP2	ELP2	6.50185	6.62357	6.7481	6.27014	6.2693	5.67833	5.77634	5.80767	6.18832
SLC39A6	SLC39A6	7.14907	7.39763	7.12293	6.96305	6.83485	6.20208	6.31416	6.19637	7.11726
RPRD1A	RPRD1A	6.27084	6.58602	6.53693	6.33981	6.32136	4.3023	4.44457	3.96961	6.2085
CUNH18orf21	CUNH18orf21	5.85947	5.92792	6.01515	5.96178	5.70278	5.83609	5.55322	5.87009	5.69079
GALNT1	GALNT1	7.64807	7.70933	7.82872	7.17519	7.04584	7.03399	7.05614	7.33409	7.01878
INO80C	INO80C	5.19069	4.80526	4.5552	5.19918	4.94427	1.64683	1.46966	2.11288	5.73871
LOC120586754	LOC120586754	4.46878	4.30744	4.81726	5.40272	5.01601	1.63502	1.52676	2.15653	5.04805
ZNF24	ZNF24	7.91217	7.91766	7.94155	7.86987	7.82925	7.10301	7.21199	7.14903	7.67652
LOC120586681	LOC120586681	2.97659	3.10209	2.91353	3.70801	3.70752	2.78398	3.08566	2.4885	3.88706
ZSCAN30	ZSCAN30	2.8584	2.83128	2.73594	3.53547	3.64419	1.45405	1.32479	0.521352	3.40514
LOC120586700	LOC120586700	5.92939	5.99325	6.01535	6.06595	5.88792	3.87231	4.11056	3.83144	6.0524
MAPRE2	MAPRE2	5.0547	5.2536	5.50664	5.35105	5.54644	5.68273	6.05078	5.58583	5.49609
DTNA	DTNA	5.72268	5.32811	5.46057	7.167	6.00357	2.16076	2.18572	4.14687	7.21763
NOL4	NOL4	9.35572	9.00288	8.08049	9.21062	9.24364	-3.74252	-6.84314	-6.59039	8.26309
ASXL3	ASXL3	2.83401	2.72324	0.840256	2.29411	2.48104	-6.41714	-5.29391	-6.71227	3.75151
GAREM1	GAREM1	5.01091	4.41483	5.16658	4.8809	4.89137	2.6147	2.84695	4.39717	4.71191
RNF138	RNF138	7.45579	7.16227	6.64391	6.85473	6.58286	4.99451	4.6773	4.90941	7.06053
RNF125	RNF125	3.79852	3.39834	3.05144	5.08382	5.10594	-1.37483	-1.89495	-1.88882	4.91832
TRAPPC8	TRAPPC8	6.52982	6.50111	6.4234	6.31489	6.41154	6.39846	6.42739	6.26954	6.26656
B4GALT6	B4GALT6	6.88968	7.59204	6.66954	4.8539	6.59553	4.78273	4.90516	0.958936	5.07796
CDH2	CDH2	7.54584	7.67771	7.51685	7.06729	7.34325	9.11437	8.99701	8.29258	6.93113
KCTD1	KCTD1	2.99754	2.83175	2.45648	2.40859	2.65665	2.72173	2.81763	2.57302	2.90406
TAF4B	TAF4B	4.01365	4.24376	4.77168	4.04438	3.99449	1.9002	2.06196	2.52712	3.60046
SS18	SS18	7.01107	6.71714	7.00219	6.28476	6.51921	7.21439	7.24126	7.47508	6.30772
ZNF521	ZNF521	4.63533	4.60795	5.06133	4.35294	4.69787	7.31227	7.51613	7.08093	4.37089
LOC120583251	LOC120583251	-4.63879	-3.58077	-6.0802	-3.78708	-6.72735	3.46569	1.30446	2.06752	-6.22849
IMPACT	IMPACT	5.77509	6.09921	6.10313	7.60743	7.41871	4.77896	4.78389	4.92495	7.19791
OSBPL1A	OSBPL1A	6.69134	6.75496	7.13848	7.37723	7.4686	5.93063	6.15931	5.91867	7.14044
CABYR	CABYR	2.52485	3.15264	2.7625	2.38387	3.22356	5.35954	5.52885	3.24599	2.28663
TTC39C	TTC39C	4.61631	4.92069	5.09779	4.56948	5.01794	6.67642	6.87301	5.78627	4.51002
LAMA3	LAMA3	2.885	4.48601	4.81563	4.03538	4.68099	9.07483	9.96454	7.85464	3.19102
ANKRD29	ANKRD29	3.67455	4.59333	4.55618	4.1906	4.49689	7.81373	8.21391	6.8247	3.86221
NPC1	NPC1	4.39547	4.5033	4.48562	4.37074	4.72312	6.08878	6.27578	5.59585	4.18447
RMC1	RMC1	4.55513	4.56781	4.64854	4.3935	4.26983	5.86722	5.94045	6.27344	4.4476
RIOK3	RIOK3	7.09507	7.24374	7.42892	6.68143	6.79965	7.13314	7.26599	7.1069	6.38785
TMEM241	TMEM241	2.40184	2.83081	3.40486	3.8559	3.64023	4.10217	4.27129	4.07632	3.19975
CABLES1	CABLES1	0.351865	0.0540346	0.724719	-0.484833	1.34641	5.34201	5.80939	4.21392	0.0736449
RBBP8	RBBP8	5.08118	5.27308	5.36583	4.80341	4.95127	6.08021	6.13561	6.19492	4.63532
GATA6	GATA6	-1.41563	-2.95119	-0.455914	-0.79133	1.02746	4.14158	4.35666	3.68177	-0.661516
MIB1	MIB1	8.44187	8.38454	8.58166	8.18495	8.36162	7.78527	7.9299	7.65854	7.94213
ABHD3	ABHD3	3.18086	3.55763	3.51664	3.09612	3.06216	5.56811	5.65061	5.64368	2.92247
SNRPD1	SNRPD1	8.10104	7.99442	8.2213	7.85427	7.66112	6.08289	6.00348	6.65626	7.74098
ESCO1	ESCO1	5.00436	5.2904	5.31474	4.94566	5.09131	5.21222	5.36977	4.74132	4.58844
GREB1L	GREB1L	5.21227	5.38357	5.4238	3.39229	3.15797	-1.96861	-1.45137	-1.5181	3.39347
ROCK1	ROCK1	6.92534	6.96579	7.18392	6.75985	6.98857	7.16511	7.4548	7.12891	6.60671
USP14	USP14	7.88655	7.8144	7.83612	7.75449	7.75104	7.08538	7.15344	7.32603	7.78839
THOC1	THOC1	6.59202	6.80124	6.64997	6.72015	6.60269	5.65667	5.53563	5.42098	6.67979
LOC120587867	LOC120587867	1.0485	1.60258	1.86963	1.88575	1.79941	2.26508	2.29484	1.7118	1.32436
COLEC12	COLEC12	2.36552	3.00766	2.79908	3.22153	2.88244	6.33491	6.10289	6.28353	2.68205
TYMS	TYMS	8.13297	7.99062	8.01187	8.33517	7.98082	4.46805	4.78237	5.76372	8.7883
YES1	YES1	6.93564	7.22396	7.02305	6.68289	6.46951	5.7276	5.99738	5.5155	6.45354
METTL4	METTL4	3.9137	4.2913	4.353	4.45194	4.42065	4.31231	4.51039	3.99533	4.03791
NDC80	NDC80	6.47203	6.61762	6.85791	6.58795	6.52661	3.99879	4.62359	4.75685	6.59346
SMCHD1	SMCHD1	7.77431	7.87161	7.95915	7.75532	7.91047	6.29212	6.61712	6.1437	7.65711
EMILIN2	EMILIN2	-3.57809	-3.63759	-3.09878	-3.77045	-3.3383	4.05765	3.38539	3.04391	-5.98505
LPIN2	LPIN2	6.25211	6.00854	6.23545	6.21842	6.09585	4.90872	4.75493	5.53414	6.06516
MYOM1	MYOM1	0.556713	0.656201	-0.74472	5.64048	4.38866	-0.85617	-1.26001	0.0814791	6.15214
LOC120588097	LOC120588097	6.85197	6.78703	6.40171	6.71038	6.51827	9.07314	8.64914	8.90708	6.82867
LOC120588104	LOC120588104	6.65369	6.63953	6.59247	6.30945	6.07279	8.38939	8.20419	8.50792	6.31558
TGIF1	TGIF1	4.50939	4.32567	4.36368	4.13064	4.10608	4.96192	4.59819	5.09957	4.07173
DLGAP1	DLGAP1	0.872921	1.79525	2.74544	-2.3353	1.8679	-3.06165	-1.51394	-6.2965	-2.00034
LOC120588201	LOC120588201	-3.574	-4.57278	-6.07323	-5.83675	-6.81402	3.40729	2.12528	2.7958	-6.3939
ZBTB14	ZBTB14	3.27058	3.63255	3.45963	3.35837	3.41292	3.12998	3.34669	2.55122	3.35704
EPB41L3	EPB41L3	2.17931	2.18471	4.87941	1.61615	3.69177	-0.479407	0.867847	1.78408	1.47181
ARHGAP28	ARHGAP28	5.53394	4.86456	5.12032	4.35733	4.17157	5.0393	5.10689	5.70228	4.35518
LAMA1	LAMA1	4.51864	3.39604	5.44413	5.51336	6.8262	7.1745	7.6801	6.68119	5.42897
PTPRM	PTPRM	-2.05069	-1.69437	1.05063	-1.94384	-2.53334	5.66845	5.94337	5.80981	-4.55274
RAB12	RAB12	6.52109	6.31149	6.53835	6.51832	6.9471	6.74026	6.7198	6.48744	6.70227
MTCL1	MTCL1	3.00495	2.41016	2.75792	3.17056	3.62991	3.57638	3.8831	4.17139	3.52483
NDUFV2	NDUFV2	6.83347	6.93086	7.19524	6.75252	6.54437	6.66278	6.68601	6.92779	6.65885
ANKRD12	ANKRD12	5.53323	5.44762	6.09345	5.53004	5.9821	6.51745	7.08543	6.75006	5.20962
TWSG1	TWSG1	4.85157	4.96272	5.80919	5.02793	5.30309	6.91727	7.32603	6.97355	4.57644
RALBP1	RALBP1	6.08129	6.42126	6.58315	6.16636	6.41268	6.69427	6.91157	6.33156	5.98045
PPP4R1	PPP4R1	6.21276	6.04183	6.15364	5.84231	6.02147	7.05213	7.01289	6.9255	5.87437
RAB31	RAB31	7.00044	6.82354	6.72235	6.77675	7.00537	8.32716	8.16269	8.14601	6.67435
VAPA	VAPA	7.83863	7.68461	7.81441	8.00384	7.88717	7.59342	7.49061	7.80988	7.94148
NAPG	NAPG	5.97615	5.89759	6.01932	5.96253	6.11537	6.2044	6.21888	6.2576	5.88823
PIEZO2	PIEZO2	2.83141	2.17681	1.33494	1.02704	1.57436	7.28	6.67513	6.73924	1.13265
GNAL	GNAL	6.29952	6.59763	6.84688	5.62197	5.78794	6.31131	6.50589	5.65185	5.23564
CHMP1B	CHMP1B	6.02155	5.52233	5.26333	6.08096	6.2256	5.98695	5.80189	6.05131	6.58478
MPPE1	MPPE1	2.54164	3.05379	3.59189	3.44212	3.84934	5.38981	5.80105	5.09489	2.94879
IMPA2	IMPA2	4.02675	4.14168	4.31696	4.14589	4.14971	3.1742	3.17852	3.22193	4.16665
TUBB6	TUBB6	5.06372	5.07044	4.40552	4.59293	3.95205	8.24199	7.72719	8.72302	4.62888
AFG3L2	AFG3L2	7.24852	7.28411	7.22418	7.0032	6.98205	6.66115	6.55133	6.66802	7.0736
SPIRE1	SPIRE1	4.93058	4.62668	4.6611	4.50305	4.50798	5.64862	5.72074	6.08504	4.79807
CEP76	CEP76	4.34474	4.27654	4.26818	4.19301	4.65489	4.39961	4.43011	3.9247	4.14438
PSMG2	PSMG2	5.51946	5.43465	5.68502	5.12317	4.98172	4.38995	4.26011	4.86265	5.09127
PTPN2	PTPN2	6.31203	6.31639	6.42193	6.21232	6.12066	6.39043	6.31283	6.5506	6.00302
CEP192	CEP192	7.40571	7.45317	7.46948	7.36824	7.418	6.39974	6.61066	6.47826	7.23926
FAM210A	FAM210A	5.99957	6.27727	6.38582	5.94091	6.05256	5.33434	5.47804	5.06025	5.63581
RNMT	RNMT	6.85721	6.92668	7.05857	6.79451	6.85012	6.66803	6.81343	6.60245	6.59598
LOC120591553	LOC120591553	4.36591	5.07114	5.1645	4.90098	4.97856	6.53713	6.65244	5.99757	4.36012
LOC120591564	LOC120591564	-0.0359945	1.11171	1.86476	1.83411	2.06621	-6.79725	-4.20167	-6.60908	1.72951
LOC120591573	LOC120591573	6.01182	6.5777	6.55621	5.93312	6.2264	6.0914	6.17687	5.04111	5.40377
ATRX	ATRX	8.00302	7.97414	7.86172	7.68892	7.74326	6.965	7.22894	6.8972	7.69561
MAGT1	MAGT1	6.87892	7.02811	7.1601	6.66917	6.82384	7.85571	7.9252	7.49256	6.3961
LOC120591688	LOC120591688	7.6552	7.62364	7.69555	7.40587	7.18022	6.9991	6.85897	7.26333	7.40615
ATP7A	ATP7A	3.74694	3.81371	3.67178	3.66972	3.75606	4.52908	5.00715	4.67491	3.28027
PGK1	PGK1	9.44324	9.24154	9.4854	9.33794	9.29155	9.78042	9.35748	9.62781	8.98004
TAF9B	TAF9B	5.89533	5.81769	5.19717	5.4132	5.33204	5.3335	5.35313	5.22763	5.92341
ITM2A	ITM2A	5.00009	4.57654	4.31096	4.71783	4.03404	3.51352	3.25693	4.13997	4.63639
LOC120591866	LOC120591866	3.78974	3.94714	4.3144	4.53912	4.7384	5.87784	5.96655	5.55819	4.14594
BRWD3	BRWD3	4.02894	4.03534	4.23214	3.96024	4.31587	2.59567	2.98233	2.55408	3.50967
LOC120592176	LOC120592176	4.67098	4.30404	4.19333	4.28141	3.90679	4.50881	4.2704	5.28864	4.95881
NDUFA10	NDUFA10	5.88132	5.83711	5.79255	5.12323	5.01728	4.9409	4.87903	5.44774	5.4911
LOC120592320	LOC120592320	-1.97729	-1.73118	-0.625865	0.183082	0.52783	3.48114	3.71263	3.34855	-0.415776
LOC120592308	LOC120592308	3.4842	3.29513	4.47754	4.29153	4.87473	8.43049	8.55512	8.30061	4.00793
LOC120592470	LOC120592470	7.30576	6.91276	6.68599	7.14449	6.81134	7.07085	6.71212	7.5135	7.22895
UGGT1	UGGT1	7.66145	7.86396	7.95092	7.15373	7.49535	7.10026	7.21634	6.61679	6.74076
HS6ST1	HS6ST1	5.84255	5.93143	5.80962	5.72824	5.84003	5.43392	5.14371	5.04783	5.6479
LOC120592608	LOC120592608	1.23054	0.7752	1.56605	1.67815	2.16102	5.90392	5.84753	5.98563	1.71572
LOC120592626	LOC120592626	2.52912	2.07942	3.88421	4.2974	4.62266	8.0976	8.17493	8.17022	3.59167
SPIN4	SPIN4	4.29167	4.70091	4.5178	3.99531	4.2166	4.40679	4.62202	3.93097	3.94785
ARHGEF9	ARHGEF9	3.58814	3.56106	3.52756	3.42769	3.52771	3.91692	4.08242	3.54593	3.69147
PNMA5	PNMA5	-2.38549	-1.11202	-0.368553	2.43765	3.04005	-6.95265	-6.71913	-7.58064	0.820848
GYPC	GYPC	4.25962	4.51595	3.72935	4.56759	3.1955	7.25444	6.75004	7.73895	4.46249
FZD8	FZD8	1.21158	0.966389	0.709739	1.56654	0.827379	2.1035	1.81257	2.86158	1.66637
LOC120593378	LOC120593378	8.03874	8.09006	7.93972	7.94334	7.74295	8.18912	8.00544	8.1022	8.01884
JPH4	JPH4	2.20738	1.88419	-1.40871	4.75774	4.21195	-1.42388	-2.80016	-2.73474	5.91249
AP1G2	AP1G2	3.66151	3.71917	4.23285	4.35228	4.37043	5.00588	5.08819	5.26254	4.09497
THTPA	THTPA	5.16027	5.31417	4.98922	4.81959	4.99678	3.95703	4.01153	3.42813	5.1766
ZFHX2	ZFHX2	5.23656	5.38409	4.51763	4.78371	5.31687	1.64753	1.6968	0.48302	5.32912
NGDN	NGDN	5.607	5.56111	5.60275	5.43924	5.42854	4.79985	4.59811	4.79414	5.40059
EFS	EFS	0.726804	-0.45735	-1.15888	1.75895	1.30526	3.69888	3.00779	4.10025	2.40461
SLC22A17	SLC22A17	4.17353	3.51471	2.4226	4.01072	3.65565	3.95681	3.47982	3.79782	5.06347
LOC120593549	LOC120593549	8.1948	8.09084	7.8788	7.87142	7.89703	7.95889	7.7643	7.80335	8.07415
PPP1R3E	PPP1R3E	4.83895	5.22717	5.2408	5.20583	4.92069	5.38701	5.31119	5.13841	4.9558
HOMEZ	HOMEZ	5.30072	5.38972	5.44515	5.32399	5.32213	5.26564	5.32207	5.10345	5.16266
RNF212B	RNF212B	1.11164	1.63398	1.32257	2.02922	1.21911	-0.0650046	0.240059	0.33487	2.06447
SLC7A8	SLC7A8	2.58604	2.52178	2.52031	2.81735	2.02329	-1.45315	-1.04318	-0.0981848	2.86558
CUNH14orf119	CUNH14orf119	4.84109	5.03594	4.83059	4.88007	4.5942	5.42352	5.19838	5.30287	4.85983
ACIN1	ACIN1	8.29264	8.23007	8.06194	8.03255	8.10113	7.74643	7.83058	7.78638	8.21847
CDH24	CDH24	2.27139	1.69396	1.37669	1.8984	1.78401	-0.201388	-0.0171952	1.06713	2.66034
PSMB5	PSMB5	6.94091	6.71842	6.57365	6.65178	6.26295	6.38769	6.23643	6.98293	7.11156
CUNH14orf93	CUNH14orf93	3.71383	4.04235	4.26283	4.49146	4.96799	3.4202	3.84906	2.53298	4.46164
AJUBA	AJUBA	4.11472	4.50798	4.23443	3.22324	3.09512	6.00677	5.76508	5.49356	2.71073
HAUS4	HAUS4	5.53314	5.63388	5.6772	5.72185	5.61006	5.39631	5.33193	5.39336	5.83724
PRMT5	PRMT5	6.71655	6.61652	6.52725	6.50971	6.57619	5.50766	5.32246	5.48669	6.52747
RBM23	RBM23	5.29819	5.25479	5.22412	5.48395	5.67591	5.5725	5.54687	5.21827	5.51156
REM2	REM2	1.40242	0.890067	1.40753	2.00797	2.17749	1.9077	1.92132	1.84249	1.9338
LRP10	LRP10	5.88157	5.76649	6.0021	5.85766	5.96306	8.73695	8.70099	8.65925	5.88965
MMP14	MMP14	6.62902	6.07589	5.9583	5.95336	5.97742	8.74632	8.53968	8.84718	6.29714
MRPL52	MRPL52	5.9721	5.93519	5.93665	6.01896	5.73883	4.93308	4.777	5.23719	6.09647
SLC7A7	SLC7A7	1.46133	1.88939	1.3415	2.9528	3.06096	1.89687	2.09567	0.786236	3.14284
OXA1L	OXA1L	6.79927	6.73484	6.80313	6.76392	6.76925	6.02673	5.9507	6.0625	6.93134
ABHD4	ABHD4	5.41753	5.25893	5.02337	5.44597	5.55261	7.56776	7.58815	7.31016	5.87089
DAD1	DAD1	6.43869	6.31233	6.11233	6.12422	5.81751	7.03018	6.70017	7.20287	6.309
RAB9B	RAB9B	2.36589	2.82319	1.77691	2.94553	2.81523	2.32595	2.18207	0.641238	3.04974
MORF4L2	MORF4L2	9.02785	8.84976	8.844	8.74759	8.69157	8.79652	8.67357	9.06556	8.93192
TCEAL1	TCEAL1	4.90402	4.69285	4.84605	5.13051	5.07936	6.18823	6.16795	6.19173	5.3053
TCEAL4	TCEAL4	6.57096	6.3095	6.31582	6.49408	6.45191	6.35081	6.13997	6.33871	6.60854
BEX3	BEX3	7.53251	7.23705	7.30078	7.45554	7.33153	5.8113	5.84068	6.26184	7.92949
TCEAL9	TCEAL9	7.93442	7.61693	7.71914	7.84396	7.71201	7.04467	6.85171	7.31797	7.86503
LOC120594440	LOC120594440	6.51116	6.20878	6.31287	6.74546	6.62892	2.90225	2.7448	2.84229	6.81872
LOC120594259	LOC120594259	1.31223	1.54814	1.56318	1.69091	1.65402	1.20808	1.16193	0.60185	1.42165
TCEAL8	TCEAL8	6.82154	6.67721	6.75117	6.74241	6.56523	7.37196	7.19617	7.59716	6.66178
BEX4	BEX4	5.93433	5.73616	5.76005	6.37555	6.21513	3.35768	3.25455	3.48471	6.67019
LOC120594504	LOC120594504	2.53861	2.16878	1.81559	1.50871	0.887754	2.40793	2.35272	1.93841	1.62721
ZNF33B	ZNF33B	3.7666	4.0041	4.30365	4.28848	4.54002	3.67364	3.69679	2.74917	3.67673
LOC120594520	LOC120594520	3.19494	3.01151	2.67818	2.22669	1.80324	3.13637	3.54235	2.62413	2.05893
ZNF248	ZNF248	5.8048	5.78455	5.78176	5.71105	5.92381	5.55558	5.46403	5.10658	5.43859
BMS1	BMS1	8.08301	8.24946	8.33861	7.60433	7.71333	6.73363	6.84686	6.60434	7.36997
CSGALNACT2	CSGALNACT2	5.958	6.00959	5.99953	5.52374	5.68526	6.16333	6.05105	5.93885	5.249
RASGEF1A	RASGEF1A	-0.0347432	0.240648	0.0867149	1.83929	1.45969	1.79032	1.68987	1.68252	1.38709
HNRNPF	HNRNPF	8.78737	8.79516	8.68836	8.63084	8.45527	7.91401	7.82823	8.22479	8.79706
MAGOHB	MAGOHB	5.7264	5.54557	5.91316	5.39131	5.43125	4.56999	4.41849	4.92621	5.36729
YBX3	YBX3	8.06824	8.30607	8.63671	8.30621	8.10256	7.87188	7.79586	8.07296	7.88515
SMIM10L1	SMIM10L1	5.14583	5.029	5.27174	5.12895	4.93474	4.06697	3.9628	4.09995	5.10932
EGLN2	EGLN2	5.15304	4.83615	4.6478	4.56646	4.79127	6.16525	5.99309	6.0812	5.0097
RAB4B	RAB4B	4.16368	3.82759	3.54863	3.37145	3.46526	5.25855	5.0158	5.34932	3.99988
MIA	MIA	3.68904	3.32716	2.66798	3.87111	3.87404	1.18008	0.764406	0.638314	4.42787
SNRPA	SNRPA	6.47144	6.23748	6.30057	6.45205	6.08392	4.05937	3.81771	4.62975	6.5131
CUNH19orf54	CUNH19orf54	5.48334	5.50426	5.50012	5.46624	5.58573	5.43143	5.42126	5.25449	5.56043
ITPKC	ITPKC	3.81172	3.67904	3.61262	3.59357	3.61314	5.12132	5.0049	5.04254	3.51646
COQ8B	COQ8B	3.60475	3.50861	3.63169	4.0721	4.12673	4.74767	4.70749	4.68817	4.18337
NUMBL	NUMBL	2.67704	2.81009	2.86543	2.61911	3.04996	4.92237	5.07515	4.43822	2.76636
LTBP4	LTBP4	5.46598	5.45718	5.43525	6.11228	6.66135	7.19476	7.49744	6.77552	6.42754
SHKBP1	SHKBP1	4.59526	4.45221	4.50823	4.60464	4.53859	4.6072	4.47317	4.87645	4.86653
SPTBN4	SPTBN4	3.29297	3.17169	3.42159	4.24558	4.29282	2.99218	2.89248	3.13184	4.20982
BLVRB	BLVRB	4.42536	5.09971	5.25697	4.37537	4.09707	6.61745	6.56339	7.01004	4.05992
SERTAD3	SERTAD3	4.46818	4.2441	4.33061	4.38901	3.96205	5.41569	5.35338	6.53843	4.68018
SERTAD1	SERTAD1	3.57287	2.38954	3.00472	2.94804	2.57424	4.81383	4.49242	7.246	3.49542
PRX	PRX	1.42018	1.53949	1.78082	1.9967	1.93917	-0.531278	0.682544	0.463816	2.26225
PLD3	PLD3	6.94747	6.57093	6.33545	6.258	6.36621	7.88306	7.77073	8.03327	6.86416
CUNH19orf47	CUNH19orf47	3.73677	3.8307	3.4968	3.42417	3.6653	3.27953	3.43778	3.17873	3.83494
AKT2	AKT2	5.16211	5.03609	5.18228	4.86261	4.94081	5.49961	5.48762	5.66463	4.86537
MAP3K10	MAP3K10	2.63399	2.54563	2.69677	2.56866	2.87744	2.54837	2.73411	2.46348	2.69288
ZNF546	ZNF546	3.78285	4.20593	4.28299	4.09352	4.3628	3.81209	3.99256	3.08259	3.65966
LOC120595891	LOC120595891	1.74417	1.43431	1.42915	1.13422	1.1129	1.39402	1.26413	1.65796	1.56239
PSMC4	PSMC4	6.7154	6.57238	6.42965	6.24999	6.17811	6.264	6.19328	6.6317	6.69222
LOC120595993	LOC120595993	2.47783	2.05091	1.84225	1.76158	2.12183	1.22148	1.30468	1.02505	2.49874
FBL	FBL	8.7088	8.36869	8.74495	8.38089	8.17966	5.75817	5.55757	6.50631	8.34979
DYRK1B	DYRK1B	4.54862	4.07574	3.11786	4.73207	5.06524	4.86376	4.6269	4.12137	5.57317
DLL3	DLL3	2.29944	1.64461	1.31386	1.53722	1.87688	0.34509	0.500205	0.676482	2.36268
TIMM50	TIMM50	5.45669	5.26582	5.19528	4.99752	4.83795	4.56624	4.32706	4.97288	5.28729
SUPT5H	SUPT5H	6.83808	6.74349	6.6644	6.50992	6.70457	6.8727	6.94792	6.93355	6.79889
RPS16	RPS16	9.98801	9.81056	9.96371	10.2375	9.91936	9.68567	9.42681	10.1535	10.2896
PLEKHG2	PLEKHG2	5.4772	4.81986	4.90103	5.06457	5.00996	5.95031	5.78957	6.89621	5.44099
ZFP36	ZFP36	1.71246	1.07134	1.17147	1.33386	1.77343	5.1906	4.9248	5.61826	1.61377
MED29	MED29	5.58117	5.24069	5.03851	5.41437	5.20714	5.36597	5.04145	5.55569	5.83788
PAF1	PAF1	6.01204	5.94364	5.84809	5.77654	5.92631	5.51132	5.3912	5.4176	5.94717
SAMD4B	SAMD4B	5.89418	5.66107	5.75183	5.72509	5.91955	6.18276	6.22179	6.53152	5.8711
LRFN1	LRFN1	3.98393	3.74388	3.81699	3.75042	3.72558	1.25377	1.02922	1.51069	3.91194
PAK4	PAK4	4.12372	3.6777	3.84112	4.27466	4.13871	3.89956	3.82979	4.59706	4.55052
LOC120596176	LOC120596176	2.46343	2.28986	2.70156	2.50232	2.60015	-0.303565	0.0131211	0.221593	2.54925
FBXO17	FBXO17	1.58651	1.44016	1.1186	2.14724	2.17019	0.0449732	-0.12909	-0.0218442	2.75513
MRPS12	MRPS12	5.33855	5.12092	5.03188	4.7612	4.65141	3.85133	3.66027	4.27245	5.17384
CCER2	CCER2	0.907688	1.44761	1.82774	1.42463	1.83689	-0.752977	-0.180115	-1.3375	1.10288
NFKBIB	NFKBIB	6.92052	6.30231	6.27865	6.26293	6.58015	3.09079	2.93164	3.54631	6.81325
SIRT2	SIRT2	5.95439	5.6247	5.39896	5.78501	5.82993	4.97436	4.94319	5.17003	6.37463
RINL	RINL	4.7113	4.32304	3.95832	4.45362	4.44207	3.72604	3.42339	3.83984	5.1531
HNRNPL	HNRNPL	8.2092	7.97807	7.92809	7.82968	7.98608	6.92088	6.75032	6.94761	8.03309
ECH1	ECH1	5.18608	4.96906	5.3281	5.08751	5.16423	5.51572	5.8084	6.0102	5.43809
CAPN12	CAPN12	1.58383	1.975	2.17872	2.42258	2.68687	0.00376649	0.702208	-0.0621105	2.70816
ACTN4	ACTN4	6.66924	6.88951	6.70106	7.03559	6.98258	9.71768	9.60436	9.63959	7.03526
EIF3K	EIF3K	7.83985	7.64588	7.63195	7.50543	7.29133	7.08831	6.85692	7.49005	7.79487
MAP4K1	MAP4K1	2.46932	2.2638	3.23442	3.46902	3.10437	-0.886481	-0.107867	0.540103	3.51929
RYR1	RYR1	1.91555	1.85033	1.48007	3.0562	3.22979	1.99784	2.0687	1.02136	3.07945
FAM98C	FAM98C	2.83062	2.58527	2.80758	2.52019	2.58005	2.90266	2.75845	3.21925	2.54665
SPRED3	SPRED3	4.90297	4.28822	3.51656	4.27838	3.93426	3.90677	3.35009	3.82328	4.75869
PSMD8	PSMD8	7.65252	7.32596	7.17572	7.28489	7.01021	8.0452	7.78139	8.43888	7.65366
CATSPERG	CATSPERG	0.314157	0.199601	0.903317	1.31753	2.55627	1.80495	2.01406	0.917142	0.917652
KCNK6	KCNK6	0.729761	0.745268	1.15267	2.56946	2.76087	3.69454	3.46595	2.96196	2.153
YIF1B	YIF1B	4.3617	4.22985	4.10493	4.23049	4.22814	6.33915	6.05281	6.45424	4.57499
SPINT2	SPINT2	4.84789	4.26848	4.37465	5.75303	5.2177	6.792	6.39594	7.13279	5.94273
PPP1R14A	PPP1R14A	2.16686	1.32756	1.76542	2.1442	2.10491	3.69332	3.20132	4.39978	2.42535
DPF1	DPF1	4.02882	3.41018	3.46874	4.11229	3.76896	2.40334	2.37147	3.86415	4.45827
SIPA1L3	SIPA1L3	4.12431	4.02877	4.12104	4.24221	4.40283	4.78071	4.99091	5.18967	4.37094
RNF20	RNF20	6.7764	6.73102	6.77244	6.39924	6.55331	6.90102	6.9262	6.72575	6.32766
PGAP4	PGAP4	3.64989	4.0491	4.12405	3.95699	4.20523	2.88729	3.50216	2.67928	3.76657
ZNF189	ZNF189	4.79257	4.7382	4.77681	4.70187	4.90488	5.29744	5.39967	5.1944	4.63459
MRPL50	MRPL50	5.29144	5.18714	5.21643	5.20519	4.94187	4.83142	4.60266	5.07665	5.12753
CAVIN4	CAVIN4	3.05816	1.04639	1.08675	4.01835	4.10909	1.59113	1.07162	1.87725	4.79614
LOC120597053	LOC120597053	5.62807	3.75559	3.66885	6.47248	6.39951	2.89754	2.31402	3.04958	7.08996
MSANTD3	MSANTD3	3.06664	2.86197	3.0906	3.74166	3.62461	3.89041	3.76261	3.86311	3.74855
TEX10	TEX10	6.22232	6.12924	6.26249	5.99796	5.91486	4.98627	4.92454	5.26646	5.84262
INVS	INVS	4.3187	4.56261	4.82185	4.60708	4.77876	4.59156	4.92178	4.60165	4.29614
ERP44	ERP44	6.70274	6.64296	6.80965	6.49103	6.68507	7.77627	7.59516	7.43519	6.25815
STX17	STX17	5.56638	5.88567	6.18493	5.60117	5.70703	6.3479	6.5702	6.02011	4.90036
NR4A3	NR4A3	1.79005	-0.145488	2.31052	0.819497	-0.300974	-0.260857	-1.04423	4.29591	-0.240068
SEC61B	SEC61B	6.24716	6.17149	6.19576	5.74366	5.67995	6.5639	6.2934	6.62065	5.65359
ALG2	ALG2	4.11135	4.3077	4.05161	3.74525	3.70235	4.99912	5.03238	4.93906	3.81805
TGFBR1	TGFBR1	7.80216	7.65069	7.47673	7.70012	7.51834	6.69428	6.60098	6.66647	7.59552
COL15A1	COL15A1	0.103982	-0.580513	-2.55866	0.378442	-0.677307	6.54171	5.82112	6.68591	1.52489
GALNT12	GALNT12	3.75484	4.00121	4.00481	4.13406	4.03698	5.40302	5.29193	5.16394	3.91587
ANKS6	ANKS6	3.06049	3.24869	3.64863	3.52928	3.5085	5.23389	5.15889	4.84754	2.91742
TBC1D2	TBC1D2	0.966013	1.48648	0.757482	0.937237	0.900307	2.97874	2.96676	1.93638	0.788177
CORO2A	CORO2A	3.57522	4.32567	4.14167	4.45775	4.76023	-1.6779	-1.6901	-3.04225	3.9825
TRIM14	TRIM14	-0.996486	-0.42288	-1.08876	0.0362583	-1.51123	5.26851	5.19508	5.17324	-0.152712
NANS	NANS	5.23898	5.24952	5.15041	4.88798	4.68911	5.12448	4.88111	5.36496	5.06301
ANP32B	ANP32B	8.64714	8.65425	8.83887	8.41967	7.95979	7.31254	7.28647	8.15558	8.3977
HEMGN	HEMGN	0.948825	1.20736	1.53786	1.93963	1.51398	2.47395	2.68953	2.36454	1.86197
TRMO	TRMO	3.50715	3.6021	3.61906	3.61244	3.74393	3.11922	3.04026	2.68338	3.54601
XPA	XPA	6.19139	6.39432	6.7277	6.37462	6.68466	6.52631	6.8147	6.0666	5.88075
NCBP1	NCBP1	7.46257	7.42669	7.18622	6.75104	6.71392	6.32767	6.20506	6.4772	6.90723
TSTD2	TSTD2	6.51479	6.60104	6.52216	6.51745	6.30348	6.45585	6.542	6.63851	6.44725
TDRD7	TDRD7	2.40293	2.44561	2.76724	2.77486	3.12848	4.17307	4.48465	3.95682	2.56961
ALDH1B1	ALDH1B1	1.79804	2.49907	1.4077	1.38299	0.725501	2.65088	2.76243	1.5716	1.71779
SHB	SHB	3.00867	2.86443	2.66026	3.00718	3.1114	5.87205	5.57937	5.61001	3.27557
SLC25A51	SLC25A51	7.54347	7.66386	7.53741	7.31123	7.53724	7.96093	8.03426	7.41665	7.14751
DCAF10	DCAF10	5.47819	5.45122	5.60486	5.15732	5.43351	4.93606	5.17446	4.87402	4.82004
EXOSC3	EXOSC3	4.48924	4.44535	4.39088	4.09581	3.72231	3.3835	3.17551	4.1085	4.32157
TRMT10B	TRMT10B	4.38931	4.59562	4.6509	4.40076	4.57842	4.12588	4.13503	3.67477	4.13699
FBXO10	FBXO10	3.23803	3.2001	3.57697	2.22729	2.89652	2.9597	3.37903	3.07535	2.60563
POLR1E	POLR1E	4.96651	5.10375	5.26018	4.57415	4.64581	4.3397	4.34996	4.2499	4.48688
ZBTB5	ZBTB5	4.8007	4.39615	4.88031	4.33798	4.39279	3.77499	4.00693	4.62034	4.46064
GRHPR	GRHPR	5.86932	5.72179	5.60378	5.04627	4.91896	4.90795	4.62463	5.04308	5.27167
ZCCHC7	ZCCHC7	5.29711	5.45332	5.63273	5.17547	5.24992	5.07521	5.09129	4.80618	4.86182
MELK	MELK	6.1912	5.85691	5.42334	5.94349	5.38235	3.48994	3.38171	4.31106	6.2929
RNF38	RNF38	4.93761	4.59952	4.62926	4.6617	4.76177	5.1735	5.24992	5.33174	4.70604
GNE	GNE	5.27418	5.45936	5.38802	5.1258	5.34157	6.44867	6.45915	5.91397	4.93504
CLTA	CLTA	6.46636	6.21505	6.19877	6.19642	6.06075	6.15647	5.97542	6.58088	6.6045
GLIPR2	GLIPR2	4.82431	4.42297	4.01499	4.29509	3.728	5.56253	5.11434	5.94522	4.61076
RECK	RECK	4.64849	4.71242	4.65135	4.40796	4.6099	6.59857	6.63518	6.08636	4.17449
SPAAR	SPAAR	-0.790068	0.175704	-3.43504	1.99932	-0.411512	4.29786	3.03904	3.22259	1.79124
TMEM8B	TMEM8B	2.87071	2.7678	2.67289	2.91761	2.83922	3.73478	3.6281	3.24946	2.93172
ADAMTS10	ADAMTS10	4.35927	4.14419	3.86121	3.47529	4.04825	5.37753	5.37996	4.81894	3.9025
ZNF414	ZNF414	2.61757	2.5689	2.24773	2.2852	2.61232	3.12042	3.01197	2.5837	2.74218
HNRNPM	HNRNPM	9.52502	9.2484	9.2127	9.03723	8.9295	8.28074	8.00507	8.62546	9.05273
MARCHF2	MARCHF2	3.84228	4.14436	3.47698	3.57443	3.78992	6.45291	5.85441	4.89278	3.6641
RAB11B	RAB11B	5.33397	4.89165	4.64813	4.98713	5.00179	5.77779	5.55211	5.82837	5.53148
ANGPTL4	ANGPTL4	1.51826	1.85768	1.96649	1.79037	2.00639	4.01648	3.7937	3.40664	1.77846
KANK3	KANK3	1.45654	2.78708	3.46767	3.19834	4.10263	-2.85512	-1.41505	-3.88833	2.86146
RPS28	RPS28	9.13493	8.87295	9.14508	9.22654	9.10878	8.52692	8.42141	9.06411	9.40037
NDUFA7	NDUFA7	5.64383	5.3225	5.5057	5.29303	5.29099	5.34669	5.24119	5.64209	5.63411
CD320	CD320	4.56682	4.42491	4.20409	4.27687	4.17174	2.53936	2.09913	2.61252	4.56897
CERS4	CERS4	1.77765	1.39844	1.81898	2.55641	2.32278	1.28609	0.837954	1.50044	2.48481
CCL25	CCL25	3.80008	4.11692	4.43666	4.63727	4.73218	4.4038	4.70072	4.19627	4.21025
ELAVL1	ELAVL1	7.2193	6.84171	6.68684	6.54837	6.51978	6.20496	5.9791	6.56161	6.80839
TIMM44	TIMM44	4.93836	4.98427	5.0234	4.66351	4.6642	3.80056	3.68502	4.10465	4.68024
SNAPC2	SNAPC2	3.95574	3.79404	3.93594	3.67718	3.4639	3.90493	3.82258	4.33906	3.81216
MAP2K7	MAP2K7	5.57716	5.48439	5.23139	5.37246	5.52757	5.5508	5.39092	5.25436	5.59413
LRRC8E	LRRC8E	-1.61843	-1.67434	-2.11129	1.29153	1.54206	1.89445	1.24316	1.79413	0.58044
PRR36	PRR36	3.14073	2.31402	1.77679	3.70799	3.68009	0.562365	0.0284148	0.359401	4.5354
EVI5L	EVI5L	3.81511	3.47548	3.31314	3.44426	3.42521	4.4735	4.41793	4.55859	3.80373
TRAPPC5	TRAPPC5	4.08185	3.676	3.59645	3.73445	3.41503	3.48765	3.27307	4.2608	4.36206
STXBP2	STXBP2	1.54121	2.04107	2.3725	2.73727	3.09009	4.2985	4.80035	3.64817	2.61627
LOC120599016	LOC120599016	4.55156	4.44099	4.5384	5.00973	4.68267	4.42342	4.22183	4.73393	5.14768
XAB2	XAB2	4.90901	4.84832	4.84317	4.54743	4.7295	4.91307	4.85952	4.84758	4.84568
CAMSAP3	CAMSAP3	0.877274	1.55743	2.06616	1.43541	2.47759	-6.84366	-4.11769	-6.66437	2.32874
PNPLA6	PNPLA6	5.14313	5.39371	5.08205	4.95725	5.30367	4.69982	4.84358	4.04556	5.23028
MCOLN1	MCOLN1	3.7473	3.5921	3.63382	3.68712	3.83332	3.88168	3.78692	3.78052	4.04245
ZNF358	ZNF358	4.67082	4.35739	4.4386	4.35825	4.63056	5.76573	5.79994	5.73602	4.92161
PEX11G	PEX11G	2.98523	2.67581	2.85175	2.65623	2.61635	3.05097	3.12361	3.26351	2.98544
ARHGEF18	ARHGEF18	3.54065	3.47129	3.32933	3.49402	3.86203	3.98491	4.16295	3.57725	3.56756
INSR	INSR	4.50921	4.55442	4.65368	4.68916	4.93869	5.25374	5.49821	4.98928	4.49421
LOC120599503	LOC120599503	-3.38974	-3.07755	-1.69946	-1.31761	-1.28273	2.47975	2.67909	2.45707	-1.99721
LOC120599497	LOC120599497	1.77873	1.24965	2.36844	3.33106	3.60697	7.32961	7.24474	7.37387	3.09586
LOC120599619	LOC120599619	-0.0416923	-0.193042	-0.989295	1.33698	1.33595	-0.0615431	-0.00922938	-1.07148	1.72719
PPP1R26	PPP1R26	2.51624	2.00238	1.91722	3.20922	3.51287	2.41553	2.45955	1.84221	3.36274
LOC120599653	LOC120599653	2.7708	2.58985	2.45709	2.35064	2.58751	3.37837	3.59746	3.47248	2.88841
LOC120599641	LOC120599641	6.42571	6.21952	6.01171	5.62802	5.74983	4.26404	4.27813	4.46112	6.32847
LOC120599665	LOC120599665	1.8805	1.75304	1.24174	1.48146	1.23965	2.40711	2.26378	2.56553	2.17061
LOC120599766	LOC120599766	1.51481	1.97788	1.56438	2.45852	2.48792	-1.20419	-1.82616	-2.54876	2.07838
LOC120599815	LOC120599815	4.49228	4.61845	4.73462	4.75584	5.00245	4.58499	4.93635	4.35402	4.39621
LOC120599811	LOC120599811	3.94362	3.96267	3.58316	3.55567	3.80136	4.13008	4.05387	3.57825	3.69648
DIAPH2	DIAPH2	3.12507	3.62941	4.30447	4.43865	4.61392	2.51534	3.31136	3.0999	3.67162
NAP1L3	NAP1L3	2.72455	2.63364	3.28977	2.51249	2.49752	1.34971	1.37286	1.30387	2.2766
LOC120600041	LOC120600041	0.787351	2.43079	2.22356	-6.81892	-7.30994	-7.26646	-6.81892	-7.30994	-7.26646
PABPC5	PABPC5	-0.833071	0.783374	0.810592	-3.63875	-3.18099	2.90765	3.28766	1.93132	-4.56498
LOC120600332	LOC120600332	3.59075	3.84349	3.97091	3.88353	4.15522	4.15663	4.39254	3.83867	3.52779
LOC120600403	LOC120600403	2.90919	3.16064	3.23844	3.177	3.34352	3.55225	3.74428	3.26118	2.99636
LOC120600480	LOC120600480	5.46274	5.23132	5.65567	5.63337	5.71796	2.7973	3.37759	3.92534	6.03149
ARL4C	ARL4C	3.59876	2.23547	2.15921	3.66711	2.79973	2.8421	2.30515	5.20987	4.39861
SH3BP4	SH3BP4	3.0057	3.19198	3.1202	3.34653	3.38034	4.33239	4.39407	4.46571	3.27129
LOC120600635	LOC120600635	5.33155	5.50739	5.5022	5.12433	5.34991	4.71638	4.69066	4.31376	5.03896
GBX2	GBX2	1.69883	0.717724	0.926508	1.81471	0.0727865	-6.51477	-6.67093	-2.55559	2.52834
IQCA1	IQCA1	1.91678	1.79821	1.79885	3.23719	3.15187	3.98595	4.09988	3.91214	3.43702
ACKR3	ACKR3	8.36305	7.94201	6.65208	4.82803	4.24034	6.6352	6.09465	6.73352	5.62904
COPS8	COPS8	5.06099	4.66948	4.69074	4.79414	4.72631	4.92394	4.92456	5.63131	5.23991
COL6A3	COL6A3	0.199898	-0.134213	-2.4868	-0.824497	-2.59439	9.36673	7.86126	9.4989	-1.16806
LOC120600862	LOC120600862	6.0815	5.94158	6.39867	6.00422	5.98194	6.68202	6.59992	7.51955	5.75871
UBE2F	UBE2F	5.48034	5.31683	5.05816	5.16737	5.0488	5.42738	5.25413	5.59494	5.47588
SCLY	SCLY	4.36248	4.21177	4.11285	4.7227	4.67692	4.49608	4.2352	4.5932	4.7653
LOC120601046	LOC120601046	5.80045	5.71679	5.55513	5.81537	5.56966	5.20689	5.06587	5.502	6.14944
LOC120601056	LOC120601056	1.70742	2.13555	2.04716	2.00704	1.88331	2.2226	1.91704	1.39394	1.54109
HES6	HES6	3.05031	2.78284	2.724	3.01705	3.15532	3.10172	2.85719	2.91029	3.30649
PER2	PER2	1.75499	1.51652	1.10091	2.57422	2.15492	3.69558	3.65863	4.50672	3.01286
TRAF3IP1	TRAF3IP1	4.20305	4.13078	4.21638	4.28073	4.37337	4.58865	4.57837	4.65035	4.14851
ASB1	ASB1	5.31501	5.30697	5.271	5.41516	5.74409	4.6545	4.73335	4.47601	5.52637
TWIST2	TWIST2	-2.5633	-3.57838	-4.1206	-2.8345	-4.36758	2.39657	1.75448	4.49698	-2.35462
HDAC4	HDAC4	3.66631	3.50445	3.53874	3.63001	3.73776	4.60157	4.67141	4.60452	3.77495
GPC1	GPC1	5.38943	4.99571	5.08909	5.29136	5.11911	5.9295	5.84043	6.76508	5.68032
DUSP28	DUSP28	2.90722	2.66792	2.53372	3.12122	2.96335	2.3933	1.69529	2.05309	3.20104
RNPEPL1	RNPEPL1	4.37512	4.47168	4.3748	4.01322	4.06817	5.77158	5.58856	5.63717	4.24391
CAPN10	CAPN10	2.73195	2.46042	2.56308	2.32204	2.23149	2.59288	2.56094	3.06321	2.37122
GPR35	GPR35	2.33677	2.54773	1.78835	2.01917	2.75857	2.60574	2.66955	1.41063	2.29644
KIF1A	KIF1A	4.34257	3.36504	4.09998	5.14226	4.83851	-3.17784	-1.06842	-0.317187	6.52987
SNED1	SNED1	1.78139	1.10453	1.83734	3.50993	2.77289	0.578875	0.882017	3.2135	3.27353
MTERF4	MTERF4	4.25689	4.44357	4.25987	4.15933	3.96977	4.26621	4.23471	4.28305	4.33322
LOC120601398	LOC120601398	2.5834	2.13685	2.47736	2.54918	2.37527	3.26483	3.18471	3.59605	2.86371
PASK	PASK	3.55384	3.77482	3.55616	3.73561	3.83329	2.62286	2.6768	2.47228	3.95859
PPP1R7	PPP1R7	5.38576	5.50006	5.51143	5.33572	5.24489	5.58076	5.54964	5.70121	5.43147
LOC120601409	LOC120601409	7.55464	7.48867	7.56672	7.23118	7.38223	8.86505	8.76539	8.91174	7.15528
SEPTIN2	SEPTIN2	8.51869	8.51764	8.27424	8.38245	8.23417	9.2122	9.25547	9.30786	8.61245
FARP2	FARP2	2.5229	2.72887	2.99803	2.74816	3.08754	3.63076	4.17502	3.55531	2.65158
STK25	STK25	5.77134	5.50604	5.46854	5.75112	5.7709	5.68268	5.62157	5.9324	6.21484
BOK	BOK	2.09869	2.34566	1.93427	3.60303	3.23719	4.6447	4.47063	4.95141	3.62701
THAP4	THAP4	3.79427	3.52255	3.63416	3.44993	3.36684	3.75116	3.60378	4.26935	3.67696
ATG4B	ATG4B	4.70195	4.41104	4.38168	4.55058	4.56027	4.52231	4.31488	4.67911	4.71244
DTYMK	DTYMK	4.77809	4.4413	4.58815	5.01281	4.61835	2.5618	2.47517	3.76047	5.38436
LOC120601626	LOC120601626	1.98788	1.61201	1.15061	1.26843	1.05039	0.565342	0.201823	0.469632	2.00239
ING5	ING5	3.86216	3.64616	3.78708	4.13463	4.35702	3.50824	3.62608	3.7104	4.38368
D2HGDH	D2HGDH	3.18404	3.126	3.49587	3.73641	4.01994	3.43355	3.667	3.48414	3.79129
GLCCI1	GLCCI1	5.7816	5.87839	5.22003	4.80656	5.29063	3.87011	3.61717	2.29967	4.80432
ICA1	ICA1	5.13261	4.57495	5.06842	2.73072	1.94062	-3.20324	-3.9542	-2.13275	2.35103
NDUFA4	NDUFA4	7.94289	7.86561	7.59708	7.24806	7.06685	7.19508	6.92259	7.19034	7.48204
PHF14	PHF14	6.24824	6.19439	6.07448	5.98693	6.29013	5.65095	5.53405	5.01475	5.92753
THSD7A	THSD7A	3.6544	3.94456	4.28388	5.72115	5.57138	-7.15821	-7.077	-7.14638	5.26129
TMEM106B	TMEM106B	6.47107	6.51924	6.65705	6.64373	6.66319	7.76927	7.85322	7.39273	6.47662
ARL4A	ARL4A	4.62188	4.86913	4.83931	4.49152	5.07081	-0.781627	-0.16067	-1.15846	4.63398
ETV1	ETV1	5.34903	5.69249	4.08129	5.14089	4.65914	5.91668	5.82077	5.62739	5.40253
CRPPA	CRPPA	3.96679	3.73689	3.29376	3.97576	3.42095	2.36903	2.18876	2.56549	4.24542
ANKMY2	ANKMY2	6.49871	6.44307	6.50083	6.30035	6.30206	6.11352	6.15658	6.11558	6.30167
BZW2	BZW2	8.39149	8.12796	8.31115	8.08047	7.84298	6.78128	6.49412	7.23137	8.00684
TSPAN13	TSPAN13	5.54774	5.3046	5.62365	5.61775	5.6596	-0.731302	0.11843	0.381379	6.17299
AHR	AHR	2.26818	3.42084	4.49247	4.90358	4.94149	4.563	5.81904	5.62189	4.17874
SNX13	SNX13	5.2935	5.46204	5.47378	5.43691	5.43278	6.16255	6.3455	6.01044	5.17401
HDAC9	HDAC9	4.39325	3.86399	4.19144	3.94543	4.08783	4.60564	4.94145	4.69068	4.45381
TWIST1	TWIST1	1.13129	1.81199	2.16609	0.695452	0.194646	5.4945	4.9703	5.22486	-0.951343
LOC120602319	LOC120602319	-1.63105	-0.59032	-0.222645	-0.795648	-0.801079	5.4953	5.36781	4.78548	-2.27137
POLR1F	POLR1F	7.17957	6.91869	7.08103	6.65188	6.53753	4.14713	3.89459	4.48406	6.47559
ITGB8	ITGB8	3.68666	2.08311	2.71436	3.75251	2.05143	-5.57095	-4.57677	-0.487239	4.41431
SP4	SP4	5.76402	5.78043	5.98033	5.33278	5.85435	4.25922	4.46928	3.8419	5.1166
DNAH11	DNAH11	0.534029	1.34366	2.71775	-0.214485	1.31487	0.952389	0.608698	-0.363055	-1.88668
CDCA7L	CDCA7L	7.41949	6.88584	7.60474	1.97099	5.03562	7.05711	6.99749	5.5026	1.94516
RAPGEF5	RAPGEF5	-4.07744	-4.19182	-3.36598	-2.38637	-3.84125	3.64483	3.63873	4.27376	-3.40226
IL6	IL6	-5.78722	-6.21806	-6.84864	-5.16546	-6.17079	6.57985	5.18317	4.35623	-6.80425
TOMM7	TOMM7	6.67342	6.55609	6.35902	6.3582	6.1386	6.42825	6.14744	6.46169	6.57955
LOC120602337	LOC120602337	5.09903	5.76683	5.99806	6.5734	6.16008	6.14943	5.9041	5.66955	6.03144
LOC120602671	LOC120602671	0.715722	2.07477	2.1018	2.29138	1.57853	0.654145	1.26623	0.456103	1.58446
FAM126A	FAM126A	6.5029	6.77037	6.92366	6.02085	6.5798	8.03618	8.41883	7.26397	5.61332
KLHL7	KLHL7	6.40989	6.43198	6.13862	5.4727	6.15597	6.80731	6.9774	5.43657	5.7548
NUP42	NUP42	3.1633	3.42404	3.48661	3.22228	3.45102	3.42396	3.48461	2.9941	3.07086
MALSU1	MALSU1	4.03843	4.40733	4.42168	4.37582	4.02334	4.16041	4.06654	4.17555	4.12298
IGF2BP3	IGF2BP3	7.08168	7.88043	7.31233	6.47956	7.22643	-3.59972	-3.62248	-6.06955	6.21216
TRA2A	TRA2A	8.07093	8.08187	7.8693	8.11801	8.21771	7.55104	7.40952	7.02224	8.03928
CCDC126	CCDC126	2.70898	2.76399	2.73207	2.83227	3.39704	1.51869	1.96691	0.840445	2.85783
FAM221A	FAM221A	0.861383	1.48715	2.54121	2.80994	2.56208	-2.62142	-1.38288	-1.45441	2.85685
PALS2	PALS2	5.98008	6.11864	6.67501	6.04027	6.21309	1.89833	1.96304	2.30006	5.37729
GSDME	GSDME	1.54625	1.27331	1.01543	2.74639	2.71021	4.17314	4.25252	4.45478	3.01909
OSBPL3	OSBPL3	2.84209	3.77418	4.09558	3.39488	3.81189	6.78216	7.15963	6.11598	2.61708
LOC120602359	LOC120602359	8.63219	8.61735	8.60581	8.17913	8.23778	5.99595	5.74169	6.25125	8.01701
NFE2L3	NFE2L3	5.54381	6.09051	6.25903	5.90745	6.36371	-0.199104	0.489784	-0.832392	5.77386
HNRNPA2B1	HNRNPA2B1	11.4479	11.3448	11.2839	11.1216	11.0501	9.68193	9.58401	9.97041	11.2007
CBX3	CBX3	9.61974	9.5235	9.58653	9.43722	9.35934	7.63914	7.51603	7.72985	9.35005
SNX10	SNX10	5.31946	5.65529	5.82158	5.45676	5.37927	4.07431	4.29655	4.11915	5.11637
SKAP2	SKAP2	5.56265	5.45063	6.13192	5.05102	5.2289	7.44825	7.54655	7.37385	4.59601
HOXA2	HOXA2	2.3276	0.288891	1.0966	0.00636938	0.262391	2.97836	2.69059	3.99538	0.629056
HOXA3	HOXA3	2.9726	1.78972	1.74048	0.92753	0.916836	5.22003	4.54698	5.86744	0.997046
HOXA4	HOXA4	0.410004	0.479533	0.0955381	-0.7835	-1.44645	2.39141	2.24301	2.75114	-0.515357
HOXA5	HOXA5	5.02022	3.71501	4.88913	3.6418	2.65282	1.16998	1.29835	4.39377	3.60475
HOXA6	HOXA6	3.79647	3.29374	4.00449	2.69284	2.61168	0.161668	0.823473	1.43135	2.50537
HOXA9	HOXA9	7.56573	5.14337	7.04132	3.9832	2.64234	-6.26195	-6.43441	-0.621694	4.49657
HOXA10	HOXA10	3.95479	3.16451	4.37726	0.599369	-0.0738332	-6.22416	-4.41839	-2.72448	1.36868
HOXA13	HOXA13	1.65452	0.426237	3.72425	0.728467	0.551258	-6.64035	-6.30487	-3.02013	-0.40475
HIBADH	HIBADH	5.01036	5.43614	5.55828	4.88914	4.97434	5.68116	5.73583	5.2337	4.70803
TAX1BP1	TAX1BP1	8.24279	8.41183	8.04692	7.34935	7.44927	8.43545	8.49873	8.0401	7.38611
JAZF1	JAZF1	5.29049	5.57144	5.90188	4.44951	4.90556	3.17302	3.53674	2.70506	4.27389
CREB5	CREB5	2.65436	2.75544	1.8638	2.67304	2.23496	4.75116	5.02527	5.43907	2.70065
TRIL	TRIL	0.867156	0.126092	0.165276	0.369902	-0.0817139	2.13231	2.31444	2.68629	0.755007
WIPF3	WIPF3	-1.12491	-1.79111	-1.85093	1.92774	1.75886	-7.02408	-7.34668	-7.00744	1.90577
SCRN1	SCRN1	5.98516	5.51781	3.4085	4.73564	3.91289	5.65156	4.66067	4.93955	5.31763
FKBP14	FKBP14	6.54948	6.59721	6.57524	6.2804	6.38115	7.80219	7.61411	7.20745	5.89006
PLEKHA8	PLEKHA8	5.96888	5.73093	5.678	5.05352	5.06239	4.16885	4.02102	4.45001	4.90021
LOC120602401	LOC120602401	0.112822	-0.321015	0.436437	0.754951	1.36252	2.26879	2.46734	1.45471	0.607751
MTURN	MTURN	4.01276	4.21168	4.64679	4.29839	4.59012	5.67579	6.07818	5.60155	3.91002
ZNRF2	ZNRF2	4.00415	4.34651	4.14751	4.37188	4.19924	4.01344	3.83762	3.5469	4.04293
NOD1	NOD1	2.14155	2.47143	1.23467	3.63877	2.61489	6.85828	6.32863	7.28487	3.69637
GGCT	GGCT	4.88448	5.01963	4.91667	5.37733	5.20588	5.21886	4.99072	5.15798	5.22243
LOC120602410	LOC120602410	0.999915	1.25587	1.61652	1.14835	1.61437	2.79434	3.09451	2.0006	0.828942
GARS1	GARS1	7.54826	7.66517	7.79717	6.85069	6.80183	7.62723	7.56397	7.41893	6.7432
MINDY4	MINDY4	2.92339	2.90198	2.9896	3.39282	3.48709	2.94924	3.08272	3.20475	3.58159
AQP1	AQP1	-0.445924	-0.888157	-1.48715	0.18712	-2.01152	4.57408	4.70247	7.8534	0.314663
ADCYAP1R1	ADCYAP1R1	-0.270366	-1.61585	-1.85549	0.141321	-0.727205	2.20878	1.38006	3.3837	0.0188491
PDE1C	PDE1C	4.57381	5.24742	3.99708	3.93494	4.08059	7.41181	6.72108	4.65718	3.38716
LSM5	LSM5	5.75816	5.85316	5.8591	5.70902	5.24716	3.98149	3.86956	4.5974	5.61569
AVL9	AVL9	6.86361	6.84083	6.67097	6.41319	6.67267	5.72483	5.81407	5.25891	6.44104
KBTBD2	KBTBD2	6.82396	6.51244	6.46292	6.615	6.53822	6.85554	6.7449	7.14947	6.69581
LOC120602165	LOC120602165	2.42148	2.44726	2.13852	2.17295	2.03715	2.62988	2.22051	2.2851	2.1838
LOC120602430	LOC120602430	2.39031	2.55279	2.34014	2.67816	2.65005	3.22387	3.33101	2.98267	2.60065
FKBP9	FKBP9	6.27469	6.10365	5.7952	5.53768	5.41797	9.7811	9.38579	9.50241	5.63549
NT5C3A	NT5C3A	6.6138	6.63935	6.22028	6.75394	6.72496	5.03052	4.82027	4.50618	6.91339
LOC120602431	LOC120602431	2.8352	3.12525	2.76459	3.05774	2.80709	2.88394	2.7027	2.31831	2.84126
BBS9	BBS9	5.04504	5.09129	5.17265	5.15639	5.41395	5.62971	5.66168	5.13486	5.04721
BMPER	BMPER	-3.3593	-4.05399	-5.85564	-4.88212	-4.67365	9.32961	7.48286	7.1187	-6.01199
DPY19L1	DPY19L1	5.50781	5.77256	6.00561	5.9651	5.95954	5.06519	5.43194	5.48773	5.60719
HERPUD2	HERPUD2	4.80718	5.11084	5.11067	4.54011	4.87883	6.78621	6.95655	6.22533	4.50845
SEPTIN7	SEPTIN7	7.99674	8.15799	7.97021	7.75098	7.81802	10.1929	10.1205	9.54472	7.59358
EEPD1	EEPD1	1.66701	1.88795	0.858726	2.11004	2.33235	2.27649	1.73999	0.54055	2.51388
KIAA0895	KIAA0895	3.05257	4.39913	3.92436	3.77616	4.50127	2.95555	3.43924	0.421244	3.40831
ANLN	ANLN	6.69152	7.01576	6.95191	6.6532	6.66271	6.87167	7.25848	7.26233	6.62921
THAP5	THAP5	5.18533	5.39384	5.41815	5.26557	5.28207	5.14656	5.31307	4.8282	5.04645
DNAJB9	DNAJB9	4.54915	4.38862	4.54903	3.92925	4.65326	6.5135	6.49343	6.01645	3.83546
IMMP2L	IMMP2L	3.40274	3.69404	3.99908	3.39521	3.28041	1.79132	1.91716	1.79196	3.12248
LRRN3	LRRN3	2.46763	1.84907	1.35017	2.83681	2.95178	1.0965	2.14237	2.57352	4.40384
DOCK4	DOCK4	5.3038	4.90958	4.89935	5.02937	5.15843	7.37241	6.99022	7.49939	5.03135
ZNF277	ZNF277	5.61727	5.80034	6.07964	5.81509	5.87394	5.78249	5.82279	5.71404	5.7094
IFRD1	IFRD1	4.94324	4.47171	5.00798	5.27932	5.38657	5.35213	5.43098	6.47861	5.37596
LSMEM1	LSMEM1	-0.302359	-0.396397	-0.472325	-0.205513	0.622072	3.43065	3.35309	2.90075	-0.132526
VOPP1	VOPP1	3.94722	3.82348	3.28365	3.61563	3.56168	7.3247	7.40188	7.06675	4.22206
LANCL2	LANCL2	3.8655	3.3897	3.08611	3.49262	3.4151	3.92262	3.76136	4.15897	4.17097
EGFR	EGFR	1.07486	1.461	1.63751	2.4614	2.90656	4.90955	5.30264	4.35429	1.96651
SEC61G	SEC61G	6.99543	6.85749	6.67349	6.44384	6.21465	6.9706	6.59818	7.10828	6.65412
COBL	COBL	-0.158183	0.504437	-0.552071	3.37726	3.05995	-6.98096	-7.11474	-7.2576	3.4709
GRB10	GRB10	4.9828	5.25828	5.04717	5.75225	5.66621	7.9477	8.01257	7.68281	5.30745
LOC120602484	LOC120602484	0.0494007	0.201468	-0.0719127	1.47474	1.26211	3.40938	3.67423	3.61796	1.03967
FIGNL1	FIGNL1	3.92367	4.05514	3.74609	3.85526	3.71487	3.97828	3.97257	4.14624	4.24432
HMCN2	HMCN2	-0.989986	-0.767409	-0.447515	2.2481	2.27787	-6.0952	-4.26803	-3.87567	2.82848
ASS1	ASS1	3.80468	4.96669	4.59238	3.51093	3.78538	-1.49325	-1.25025	-2.40368	3.42597
FUBP3	FUBP3	6.72065	6.70347	6.68209	6.53703	6.56711	6.45602	6.48213	6.49151	6.58471
EXOSC2	EXOSC2	5.45136	5.61629	5.69024	5.58059	5.47063	5.00505	4.93588	5.07331	5.45324
ABL1	ABL1	6.92586	6.52139	6.5046	6.7274	6.8359	7.69439	7.86175	8.12486	7.0715
LAMC3	LAMC3	2.13284	1.25702	2.79636	3.39537	3.02065	-2.12314	-1.91073	0.167809	2.87693
AIF1L	AIF1L	6.26712	5.25302	5.40094	5.70102	4.80059	4.29526	3.77941	6.12678	6.01103
NUP214	NUP214	5.53353	5.53211	5.32857	5.30138	5.478	5.17718	5.25025	5.15485	5.47824
FAM78A	FAM78A	2.11543	1.74744	2.47353	2.41444	2.10326	0.899587	0.576193	2.01894	1.89157
PLPP7	PLPP7	3.47557	3.5644	3.69713	3.78303	3.53668	3.81937	3.63624	4.1302	3.52041
PRRC2B	PRRC2B	5.83336	5.73274	5.94576	6.13954	6.43182	5.84028	6.29206	6.18086	5.92421
POMT1	POMT1	3.6941	3.75895	3.67516	4.02726	4.16843	5.22135	5.23009	4.88382	4.14184
UCK1	UCK1	5.47604	5.13522	4.94085	4.91444	4.71871	5.71791	5.4084	6.07043	5.25919
RAPGEF1	RAPGEF1	5.11777	5.15539	5.29873	4.77908	5.08185	5.85536	6.04612	5.90867	4.7305
MED27	MED27	3.85892	3.47838	3.35341	3.35256	3.24929	3.16304	2.86096	3.34333	3.63013
SETX	SETX	5.95273	6.0468	5.8865	5.72294	6.19217	6.10188	6.31436	5.65786	5.75865
TTF1	TTF1	4.82462	4.86521	4.78808	4.78058	4.66926	4.22642	4.16917	4.2474	4.66461
DDX31	DDX31	7.14697	7.00622	7.0166	7.07019	7.03696	7.31718	7.25463	7.46992	7.17311
GTF3C4	GTF3C4	5.92362	5.6001	5.31423	5.28448	5.27965	4.85802	4.826	5.09749	5.68076
AK8	AK8	2.9524	2.88143	3.24322	3.2866	3.2319	2.71813	2.75105	3.00836	3.28526
SPACA9	SPACA9	2.52505	2.5393	2.81742	2.72976	2.62017	3.82237	3.88505	4.03514	2.72489
TSC1	TSC1	5.37311	5.33097	5.36388	5.08592	5.4654	5.40918	5.50298	5.18767	5.06726
LOC120602744	LOC120602744	4.18934	4.43218	4.10513	4.59967	4.78173	2.94393	3.08	2.34688	4.79539
GTF3C5	GTF3C5	3.6017	3.4763	3.28755	3.75262	3.75508	3.42769	3.26025	3.41273	4.18734
RALGDS	RALGDS	4.5175	3.92802	3.85133	4.52181	4.1865	3.16266	2.96023	4.02078	4.89136
GBGT1	GBGT1	5.23578	4.98338	4.90213	4.81996	4.79975	6.3748	6.14944	6.49858	5.06985
LOC120602805	LOC120602805	3.72762	3.72083	3.18547	3.51415	4.18824	3.66428	3.67666	2.45396	3.87905
RABL2B	RABL2B	4.42814	4.19042	4.05419	4.34779	4.15029	3.87083	3.68438	4.40264	4.74777
LOC120602808	LOC120602808	0.148974	-0.0436689	-0.262078	1.68439	1.43927	1.18766	0.840936	1.26746	1.70644
SHANK3	SHANK3	2.91921	2.63961	3.13872	2.97813	3.27903	2.65624	2.83513	3.1184	2.88222
LOC120602809	LOC120602809	0.0101573	-1.47438	0.64553	2.44146	1.79328	-6.732	-6.91849	-4.05598	1.61023
LOC120602807	LOC120602807	3.13955	3.42004	3.87414	3.98466	3.90605	0.571288	0.947132	1.04197	3.78468
ARSA	ARSA	3.28581	3.37119	3.56387	3.36635	3.36766	5.60302	5.60046	5.67837	3.20878
MAPK8IP2	MAPK8IP2	0.905543	0.688727	-0.664466	2.00758	1.49844	-1.41652	-2.43401	-2.46567	2.45155
CHKB	CHKB	6.05269	6.11245	5.8945	6.07771	6.11972	5.47867	5.32257	5.36715	6.49098
CPT1B	CPT1B	2.74528	2.58816	2.43378	1.88207	2.33589	6.65364	6.46731	6.48445	2.37455
ODF3B	ODF3B	-3.61921	-4.54419	-3.91551	-1.46018	-0.504977	2.36486	2.36919	2.45059	-0.849201
LOC120602823	LOC120602823	1.83204	1.93189	3.20691	3.02319	3.9822	6.06202	6.45475	5.91397	2.61332
LOC120602827	LOC120602827	2.68913	2.85652	2.61436	2.77376	2.95501	3.44194	3.39292	2.73456	3.10666
NCAPH2	NCAPH2	5.49898	5.37633	5.62171	5.93991	5.89865	5.39581	5.34482	5.77567	6.02764
LMF2	LMF2	3.82245	3.95884	3.45509	3.46648	3.43478	6.35691	6.50437	6.33771	4.20084
SBF1	SBF1	5.45978	5.30796	5.33446	5.26225	5.6608	6.05528	6.15918	6.04562	5.57065
PPP6R2	PPP6R2	5.29377	5.173	5.2321	5.38948	5.55557	5.83586	5.7989	5.83473	5.60171
DENND6B	DENND6B	3.58247	3.71603	3.59774	3.89209	4.17995	3.80047	4.01244	3.65235	4.22225
PLXNB2	PLXNB2	6.83522	6.64812	6.3604	6.51246	6.49449	8.30177	8.34841	8.53957	6.89729
MAPK11	MAPK11	3.13631	2.90873	2.49635	3.48763	3.39092	4.26521	4.28757	4.61927	4.03648
MAPK12	MAPK12	5.97911	5.957	6.15511	6.38017	6.45863	5.8635	5.86369	6.0585	6.53823
HDAC10	HDAC10	4.25947	3.90927	3.96461	4.39177	4.43693	3.91869	3.91934	4.33203	4.91978
TUBGCP6	TUBGCP6	4.05378	4.00306	3.8689	3.81594	4.15701	3.6054	3.85399	3.81001	4.30618
SELENOO	SELENOO	3.37387	3.31745	3.30915	3.24123	3.45097	3.53158	3.37417	3.4385	3.52307
TRABD	TRABD	5.53947	5.32475	5.33368	5.33049	5.20632	4.43089	4.21913	4.88372	5.56921
IL17REL	IL17REL	-1.21473	-1.29998	-0.214031	1.30826	1.9807	-7.17819	-6.91293	-7.21591	0.795293
PIM3	PIM3	3.54927	3.50186	3.62647	3.90399	4.12136	2.23406	2.42344	2.45975	4.3233
LOC120602851	LOC120602851	1.31904	2.29818	2.06796	2.17399	2.98977	-0.476744	0.0886853	-2.99354	2.18547
CRELD2	CRELD2	4.88707	4.97209	4.45614	4.49772	4.31148	5.58839	5.268	5.72192	4.91028
ALG12	ALG12	4.31754	4.38072	4.11855	4.08353	4.00521	4.20299	3.81129	4.00073	4.26139
ZBED4	ZBED4	5.90078	5.63922	5.3251	5.30466	5.26341	5.09645	4.78959	5.20147	5.52196
BRD1	BRD1	5.36129	5.14349	5.10021	5.11025	5.08954	5.15814	5.00227	5.2676	5.23509
TBC1D22A	TBC1D22A	3.07392	2.93616	2.86987	2.65423	2.89194	3.61836	3.43701	3.46862	3.06862
LOC120602784	LOC120602784	4.3118	4.15726	3.86092	4.40507	4.41401	4.83737	4.66393	4.59405	4.52602
LOC120602855	LOC120602855	0.920566	1.13001	1.6542	1.77226	2.24876	3.07844	3.5553	2.62002	1.5517
CERK	CERK	6.51121	6.09509	6.02731	6.15206	5.99353	6.4324	6.2658	7.1476	6.61918
GRAMD4	GRAMD4	4.99142	4.79513	4.85405	5.49546	5.15469	3.53163	3.38345	4.27876	5.60713
CELSR1	CELSR1	2.55045	3.12991	3.02987	3.842	3.58905	-0.407589	-0.406184	-1.42853	3.29654
TRMU	TRMU	3.80954	3.90749	3.83366	3.646	3.82733	3.41665	3.33741	3.01789	3.75453
GTSE1	GTSE1	3.73746	3.64718	3.85534	3.64111	3.9275	1.44792	1.98467	2.26184	3.78428
TTC38	TTC38	3.26064	3.36069	3.66925	3.78912	3.99401	4.22709	4.38885	4.14259	3.77126
LOC120602866	LOC120602866	-1.11246	-0.548128	-0.589783	-0.251669	-0.568242	2.34667	2.42562	1.71232	-0.333141
CDPF1	CDPF1	1.78773	2.06039	2.08847	2.13181	2.06705	2.63649	2.65954	2.02538	1.89065
LOC120602868	LOC120602868	2.1683	2.48672	2.55713	2.3893	2.51084	0.699246	0.790688	-0.12632	2.51517
PPARA	PPARA	1.43521	1.81896	2.39181	2.1659	2.53529	1.97836	2.19579	1.71637	1.29361
LOC120602870	LOC120602870	1.0394	0.88949	-0.164275	0.16291	-0.0490712	2.58996	2.46362	2.7007	1.23828
LOC120602871	LOC120602871	4.43023	4.96597	5.03243	4.93822	4.66925	1.5977	1.6527	1.26153	4.54883
ATXN10	ATXN10	8.16043	7.93616	7.97026	8.13603	7.91392	7.02603	6.82275	7.3007	8.32343
FBLN1	FBLN1	6.30776	5.84058	6.00665	6.18147	5.72382	8.01364	7.71288	9.31695	6.45471
FAM118A	FAM118A	5.26227	4.99244	5.0177	5.22217	5.17161	6.94001	6.44356	7.01767	5.0366
KIAA0930	KIAA0930	6.11094	6.02074	5.94114	5.81373	5.70113	6.13995	6.14293	6.41848	5.87134
NUP50	NUP50	5.37893	5.23319	5.15783	4.75265	4.71622	4.93718	4.94347	5.34097	4.86527
PHF21B	PHF21B	0.981614	-0.0630149	0.909524	2.40582	1.19191	-6.49112	-4.96935	-3.69586	3.0782
PRR5	PRR5	2.77314	2.46976	2.81095	2.56291	2.32958	0.843432	0.60657	1.71982	2.41554
RTL6	RTL6	6.25274	6.30535	5.94423	6.30989	6.16851	7.28143	7.22084	7.22335	6.43293
PARVB	PARVB	4.02894	3.81448	3.76562	3.6377	3.5662	3.96079	4.22498	4.89246	4.08637
SAMM50	SAMM50	6.16747	6.26924	6.49751	6.31253	6.20231	6.11759	6.14055	6.3916	6.12726
PNPLA3	PNPLA3	3.33012	3.20559	3.69353	2.65617	1.76831	-6.74891	-6.73011	-4.62561	2.46097
LOC120602904	LOC120602904	1.85098	1.70285	1.79065	2.71706	2.89602	2.85832	2.75003	2.35173	2.33844
SULT4A1	SULT4A1	3.60776	3.35789	3.81181	2.5424	3.33082	3.80168	3.92151	3.82974	2.64602
EFCAB6	EFCAB6	1.50996	1.72118	2.06705	1.92613	1.37733	0.456434	0.603236	1.01825	1.06713
MPPED1	MPPED1	2.22845	0.497518	1.64999	2.40609	1.23426	-1.0636	-0.789328	2.54066	2.95703
TTLL12	TTLL12	6.73695	6.73981	6.6367	7.00737	6.98606	6.47533	6.43258	6.58326	7.2734
TSPO	TSPO	0.601245	0.428457	0.70347	2.09181	1.64796	6.02211	6.17227	6.96145	2.23139
MCAT	MCAT	3.57343	3.70983	3.59056	3.53285	3.46769	3.73999	3.75897	3.95712	3.83874
BIK	BIK	0.54705	-0.81426	0.108955	1.75508	1.317	-6.72584	-6.5301	-3.30026	2.79996
TTLL1	TTLL1	5.74087	5.64776	5.64624	5.56299	5.42965	5.49682	5.63403	5.98981	5.93728
PACSIN2	PACSIN2	4.9945	4.82033	4.69128	5.26551	5.10488	6.45281	6.1378	6.61776	5.36226
ARFGAP3	ARFGAP3	5.23676	5.4496	5.56817	5.48805	5.33103	6.32465	6.3334	6.55708	5.277
A4GALT	A4GALT	1.49608	1.59677	0.518817	2.40346	1.53073	1.73455	1.1333	1.64367	2.6394
LOC120602922	LOC120602922	6.83427	6.81778	6.90614	6.99677	6.94403	7.98402	8.07193	8.45738	7.21966
POLDIP3	POLDIP3	6.38317	6.31389	6.29356	6.23457	6.25776	6.43843	6.46076	6.42699	6.41877
RRP7A	RRP7A	5.72874	5.68164	5.59663	5.39056	5.17938	3.81166	3.7074	4.22029	5.5659
TCF20	TCF20	6.02703	5.77534	5.97261	5.67817	5.81672	5.2784	5.38512	5.81902	5.74883
LOC120602938	LOC120602938	3.07931	2.78242	2.97384	2.99818	2.86977	3.0102	2.83624	3.57107	3.26119
SMDT1	SMDT1	5.5613	5.13638	5.04578	4.92611	4.67489	5.38958	5.08315	5.86899	5.42174
PHETA2	PHETA2	-1.84084	-2.18702	-1.01245	-0.411386	-0.783001	4.42185	4.63655	4.99723	-0.707233
NAGA	NAGA	4.72604	4.48997	4.72037	4.5825	4.81032	6.63498	6.58666	6.54321	4.70573
SEPTIN3	SEPTIN3	6.25399	5.92469	6.06305	6.30503	5.88365	-0.38067	0.0600067	1.16268	6.72897
CENPM	CENPM	2.77797	2.72176	2.66668	3.32995	2.71808	0.324764	0.535147	1.75637	3.91353
TNFRSF13C	TNFRSF13C	-1.8531	-4.3449	-6.02444	1.55993	1.91074	-2.13462	-3.74051	-3.15405	2.32045
SREBF2	SREBF2	8.22699	8.09388	8.31832	7.40132	7.58408	6.27668	6.37652	6.51729	7.56939
CCDC134	CCDC134	4.68881	4.51282	4.43665	4.64201	4.65184	4.1101	3.81208	4.15603	4.58431
SNU13	SNU13	8.313	8.08194	8.24073	8.02833	7.82771	5.92522	5.71727	6.4387	8.07991
XRCC6	XRCC6	5.91244	6.02261	6.09006	6.01449	5.99236	5.58049	5.74553	5.58106	6.03334
DESI1	DESI1	6.53356	6.48019	6.30977	6.49466	6.36473	5.72658	5.65438	6.09833	6.69759
PMM1	PMM1	4.61219	4.48839	4.72173	4.41476	4.29732	5.17912	5.04438	5.42456	4.46016
CSDC2	CSDC2	4.82309	4.05346	4.53213	5.06013	4.03068	-6.69526	-6.75147	-3.86368	5.41585
POLR3H	POLR3H	4.94463	4.80144	4.63921	4.44361	4.15908	4.57765	4.53614	5.08894	4.8781
ACO2	ACO2	7.68123	7.65777	7.65592	7.4373	7.41496	6.69794	6.73474	6.89671	7.65866
PHF5A	PHF5A	6.37364	6.39504	6.13961	6.41635	5.98512	5.16309	5.03824	5.68071	6.64536
TOB2	TOB2	4.4837	4.32206	4.16763	4.39087	4.33904	5.63571	5.35966	5.73186	4.30998
TEF	TEF	3.36554	3.781	3.66302	4.06956	4.46379	5.65227	6.06916	4.92676	4.20664
ZC3H7B	ZC3H7B	6.6823	6.64306	6.46736	6.74338	6.72249	7.50117	7.54967	7.41321	6.92883
RANGAP1	RANGAP1	6.41294	6.43404	6.21083	6.26798	6.3184	5.01285	4.89635	5.00103	6.49079
L3MBTL2	L3MBTL2	5.69433	5.99106	6.03398	5.74124	5.81281	5.58789	5.92377	5.69141	5.81451
EP300	EP300	6.58766	6.43898	6.33879	6.49025	6.70903	6.53361	6.69188	6.66008	6.55321
RBX1	RBX1	6.51984	6.33354	6.33401	6.48093	6.32036	6.28974	6.15716	6.48781	6.58132
XPNPEP3	XPNPEP3	5.9558	6.14595	6.08732	5.79533	5.82065	4.81523	4.77463	4.73047	5.59339
LOC120602978	LOC120602978	3.15689	2.85746	2.96366	3.07054	2.88195	2.1269	1.59519	2.25739	2.99909
ST13	ST13	8.48499	8.58765	8.82197	8.49189	8.44776	8.13298	8.33548	8.36761	8.21011
SLC25A17	SLC25A17	6.6494	6.54171	6.38945	6.08839	6.18568	5.51419	5.31135	5.35736	6.16076
MRTFA	MRTFA	4.04324	3.73907	3.42569	3.61146	3.74724	5.54457	5.4754	5.49828	4.13705
SGSM3	SGSM3	5.13972	5.17722	5.07154	5.10878	5.16276	4.5485	4.38076	4.47131	5.29963
ADSL	ADSL	6.3536	6.21861	6.38441	5.83309	5.63334	4.58138	4.57873	5.26634	5.97245
TNRC6B	TNRC6B	4.62051	4.72387	4.69246	4.53028	5.02132	3.46781	4.02666	3.43291	4.53533
RPS19BP1	RPS19BP1	4.40018	4.13022	3.73331	3.93597	3.80472	4.33678	3.90112	4.60839	4.33045
ATF4	ATF4	8.0155	8.01863	8.94359	8.08316	8.46989	9.62862	10.0459	9.73205	8.02706
MIEF1	MIEF1	5.34123	5.41705	5.34422	4.87717	4.86739	4.55428	4.65847	4.75492	4.73783
TAB1	TAB1	4.02869	4.17399	4.04742	4.27966	4.31256	3.86823	3.92881	3.64145	4.56528
SYNGR1	SYNGR1	6.10424	5.92729	6.06175	6.42135	6.64149	4.0771	4.11372	3.95699	6.54948
RPL3	RPL3	10.9511	10.7561	10.8501	11.2201	10.9856	10.5441	10.2579	10.9356	11.3078
CBX7	CBX7	1.54116	2.15268	2.09758	2.22015	2.55488	3.80918	4.15904	2.6193	1.61859
LOC120603008	LOC120603008	1.68024	0.92133	1.40092	1.74895	1.69841	0.84755	0.642391	1.6744	1.83109
ZNF215	ZNF215	0.324993	1.65576	1.33676	-0.194284	0.147451	-4.9292	-6.30399	-7.02651	-1.27043
ZNF214	ZNF214	2.83725	2.97985	2.1684	2.2941	2.1847	3.65811	3.56944	2.86758	2.50102
OLFML1	OLFML1	-1.1343	-0.363804	-3.02118	-0.415143	-4.96245	4.22667	3.42744	4.60572	-0.423362
PPFIBP2	PPFIBP2	2.87518	3.71514	1.07141	1.4119	0.576852	7.46702	6.55952	5.84439	1.27979
EIF3F	EIF3F	8.20898	8.02604	8.19824	8.19419	8.17277	8.62963	8.38224	8.83101	8.29812
TUB	TUB	6.68599	6.33423	6.70653	6.7736	6.46643	2.04764	1.83006	3.25864	6.55571
TRIM66	TRIM66	3.00981	3.60475	3.62553	2.95391	3.69195	2.66412	3.32681	1.45596	2.745
RPL27A	RPL27A	10.5216	10.3104	10.5649	10.7986	10.5383	10.0413	9.80227	10.5474	10.8455
LOC120603251	LOC120603251	0.281023	0.444103	0.60685	2.12945	1.92021	-0.662905	-0.838565	-0.45116	1.4235
LOC120603250	LOC120603250	0.64583	0.466474	0.859182	1.95489	1.66249	0.557107	0.393493	1.10365	1.85992
DENND2B	DENND2B	6.38368	6.30518	5.59429	5.98413	6.08221	7.10798	6.82083	6.37821	6.22305
AKIP1	AKIP1	4.79794	4.98606	4.55123	4.62584	4.27672	5.97508	5.70214	5.70647	4.78122
CUNH11orf16	CUNH11orf16	-0.723494	-0.772446	-1.62127	-0.838802	-0.897529	3.74483	3.37714	1.97205	-0.664361
ASCL3	ASCL3	-1.54127	-1.76252	-2.40318	-2.12914	-1.5277	4.26379	3.67528	2.64893	-2.11975
TMEM9B	TMEM9B	4.78963	4.86377	4.55693	4.74523	4.83098	7.56117	7.48631	6.94171	4.97321
NRIP3	NRIP3	6.27434	6.0155	5.45904	5.14854	5.96828	6.12174	5.89296	4.4683	5.54978
SCUBE2	SCUBE2	-2.14183	-1.43819	-3.0427	-1.4506	-0.78303	8.14941	7.48993	4.6044	-1.88024
DENND5A	DENND5A	7.2505	7.14505	6.52632	7.08571	6.95029	8.65132	8.33868	8.05401	7.13277
TMEM41B	TMEM41B	5.60221	5.63148	5.89097	5.97745	6.0941	6.04437	6.14245	6.0157	5.68272
IPO7	IPO7	9.2697	9.38586	9.65793	9.70359	9.67944	8.37315	8.36232	8.42211	9.17723
ZNF143	ZNF143	4.3792	4.39872	4.31812	4.29046	4.31918	3.9791	4.14156	4.09366	4.41437
WEE1	WEE1	5.88955	6.26577	5.97856	5.95535	5.91074	6.71321	6.85874	6.33682	5.99492
SWAP70	SWAP70	4.90105	4.92221	5.04395	5.47998	5.34018	8.19027	8.22658	8.35975	5.3198
SBF2	SBF2	5.69416	5.70862	5.83201	5.98028	6.00918	8.97497	9.14216	8.97321	5.7745
ADM	ADM	-2.7309	-3.67059	-3.54279	-3.35179	-2.25223	9.37702	8.72075	8.15638	-3.59256
AMPD3	AMPD3	-2.8224	-1.21677	-0.857721	-1.07757	-0.799832	8.91675	9.04298	7.08309	-3.00259
RNF141	RNF141	5.23306	5.4396	5.48194	5.34968	5.36141	5.42547	5.52903	5.36306	5.19958
IRAG1	IRAG1	-0.404202	0.0967127	-5.05304	2.35238	0.315995	6.91659	4.51429	5.96166	2.65959
CTR9	CTR9	7.1806	7.50555	7.30534	6.83019	7.30307	8.09949	7.99082	6.73742	6.57946
EIF4G2	EIF4G2	10.455	10.3375	10.0863	9.674	9.84798	10.5397	10.4314	10.3216	9.82256
ZBED5	ZBED5	6.45904	6.78194	6.3078	6.47722	6.62195	6.49666	6.50814	5.44822	6.52223
LOC120603205	LOC120603205	-7.11968	-5.12842	-4.4602	-3.52796	-3.60572	4.54272	4.77954	3.0935	-6.36827
GALNT18	GALNT18	-1.25175	1.10334	3.75123	0.500842	2.5174	-0.999411	1.60197	-0.338356	-0.220857
USP47	USP47	7.70196	7.6055	7.7488	7.24111	7.49254	7.47213	7.56815	7.36588	7.13304
DKK3	DKK3	1.65378	1.7458	1.20222	3.14238	2.71772	6.26792	6.1984	6.06694	3.0931
MICAL2	MICAL2	1.77554	2.97013	2.72601	3.394	2.88763	5.06162	5.49766	5.44673	2.51207
PARVA	PARVA	4.3252	4.3319	3.50896	4.31777	3.31197	8.84641	8.25003	8.74566	4.21496
TEAD1	TEAD1	7.20586	7.08195	6.96157	6.95423	6.87407	8.57406	8.45987	8.47316	6.83591
ARNTL	ARNTL	4.43762	4.21557	3.42179	3.06111	2.88027	3.88333	2.96906	3.22614	2.98212
BTBD10	BTBD10	5.8073	5.57245	5.78501	5.44266	5.55438	4.96779	4.90766	5.1336	5.45846
FAR1	FAR1	6.94715	7.12207	7.20959	6.9438	7.16526	7.63063	7.77669	7.32617	6.60621
SPON1	SPON1	-2.0297	-1.54964	-1.54824	-0.239801	0.146143	7.39974	6.70963	6.25443	-1.20315
RRAS2	RRAS2	5.55271	5.4801	5.60381	5.64503	5.45222	6.86002	6.76729	7.18416	5.49047
COPB1	COPB1	7.36752	7.41325	7.62287	7.27123	7.12257	8.24219	8.3018	8.4253	7.03306
PSMA1	PSMA1	7.2907	7.27407	7.16457	6.87611	6.61128	7.21761	7.05963	7.4973	6.97937
PDE3B	PDE3B	6.32813	6.23586	6.51778	6.38379	6.35732	-1.44994	-0.660666	-0.437041	6.60263
LOC120603242	LOC120603242	2.76366	2.57242	1.19954	4.27484	4.27578	5.92131	5.24514	5.01677	4.20315
TMX4	TMX4	6.55705	6.50327	6.32439	6.35886	6.54301	6.9719	7.10194	6.73439	6.40144
CRLS1	CRLS1	4.5338	4.65699	4.76043	4.79161	4.75623	4.03643	3.69085	3.65823	4.45023
MCM8	MCM8	4.56093	4.74401	4.97688	4.97324	5.03262	2.4382	2.68853	2.54929	4.73983
TRMT6	TRMT6	5.40578	5.56985	5.56702	5.24164	5.24169	4.49718	4.60275	4.60136	5.12285
LOC120603417	LOC120603417	4.63945	4.69217	4.52967	4.15929	4.43929	3.62446	3.49479	3.00336	4.20648
GPCPD1	GPCPD1	6.50053	6.8871	6.91488	6.74231	6.89399	6.9816	7.37138	6.26138	6.63294
PROKR2	PROKR2	2.87803	4.35076	-1.33026	2.05571	-0.362714	-2.53883	-2.99181	-5.30887	3.75853
CDS2	CDS2	6.60872	6.6501	6.28431	6.47544	6.661	6.88501	6.96171	6.39679	6.78552
PCNA	PCNA	8.63855	8.60434	8.36964	8.54683	8.42927	6.39629	6.46101	6.90786	8.99622
TMEM230	TMEM230	5.87503	5.94369	5.90287	6.07288	5.92746	7.04778	7.04402	7.01537	6.1384
SLC23A2	SLC23A2	4.16923	4.01189	4.43403	4.28531	4.65181	3.24173	3.80892	3.81349	4.10301
RASSF2	RASSF2	3.61719	3.13453	2.93515	3.88286	3.39648	-0.132678	-0.0913668	0.328082	4.09463
LOC120603429	LOC120603429	6.48154	6.67694	7.04438	6.70332	6.73609	7.45283	7.78522	7.68098	6.57952
SMOX	SMOX	2.91865	2.16463	2.55061	2.80221	2.79342	3.10119	3.09943	3.71236	3.0587
RNF24	RNF24	4.05161	3.60436	3.56856	3.55683	3.36377	5.74796	5.84322	6.11899	3.88638
PANK2	PANK2	4.9853	4.96988	4.88324	4.88116	4.64784	4.52918	4.54593	4.94174	5.07374
MAVS	MAVS	5.47667	5.40082	5.37436	5.23045	5.35698	6.03668	6.13989	6.16371	5.48819
AP5S1	AP5S1	3.13274	3.15731	2.5794	3.24144	3.26951	3.26442	3.01357	2.71462	3.55945
CDC25B	CDC25B	4.09555	4.12811	4.48154	4.36884	4.57085	3.76365	4.35987	4.24875	4.57258
CENPB	CENPB	4.35738	4.22035	4.4095	4.31899	4.31357	5.47893	5.501	5.96562	4.61525
CUNH20orf27	CUNH20orf27	4.22005	4.23226	4.15791	3.98186	3.8059	3.95566	4.21085	4.45614	4.39875
ADAM33	ADAM33	-1.18657	-0.683978	-1.00666	-0.235533	-0.24004	7.42175	7.70465	6.72603	0.104623
GFRA4	GFRA4	-3.02874	-2.9089	-4.546	-3.63799	-2.96302	5.55482	5.65226	3.55153	-2.41305
ATRN	ATRN	6.67791	6.92766	7.00864	6.41683	6.69219	6.8331	6.94693	6.43698	6.10663
LOC120603455	LOC120603455	1.0039	1.49219	2.54706	2.25445	2.5547	3.04443	3.50633	2.45103	0.814262
DNAAF9	DNAAF9	2.39562	2.72905	3.32601	1.06182	0.984282	5.02672	5.38844	4.897	-0.0526436
ITPA	ITPA	4.74148	4.73955	4.61147	4.44329	4.22532	4.6515	4.4435	4.69197	4.56098
DDRGK1	DDRGK1	4.10913	3.95641	3.93202	4.0343	4.18753	4.73358	4.62113	4.74529	4.32916
LZTS3	LZTS3	3.8192	3.9037	4.56445	4.05082	4.5475	3.11332	3.4287	3.07077	3.94578
UBOX5	UBOX5	3.12139	3.12472	2.80499	2.59864	2.69975	3.22964	3.10562	2.7635	2.81966
FASTKD5	FASTKD5	4.27163	4.1115	4.02553	3.39204	3.35952	3.42304	3.37195	3.97854	3.61082
MRPS26	MRPS26	4.43844	4.28283	4.1864	4.08954	3.83218	3.63956	3.36276	4.06032	4.52075
PTPRA	PTPRA	6.7692	6.8066	6.76668	6.69982	6.80511	7.08255	7.15334	6.98853	6.84565
VPS16	VPS16	5.66273	5.67463	5.43768	5.64661	5.72729	5.75042	5.71597	5.69564	5.94442
PCED1A	PCED1A	4.71478	4.63128	4.49273	5.17186	4.94345	5.58779	5.66715	5.75453	5.34079
CPXM1	CPXM1	3.93718	2.68796	1.54985	5.05005	4.08351	4.46346	3.1913	4.98837	5.8362
EBF4	EBF4	3.8355	3.07999	3.01948	4.54427	4.32174	2.60441	2.174	3.22073	4.92496
IDH3B	IDH3B	6.60552	6.64815	6.76244	6.38313	6.26619	5.64605	5.72841	6.07365	6.53216
NOP56	NOP56	8.12939	8.12991	8.28303	8.08577	8.12261	5.94941	5.84728	6.35717	8.13199
LOC120604260	LOC120604260	1.8498	1.70332	1.85151	1.66893	2.52967	0.25121	-0.287552	-0.785267	1.18216
LOC120604268	LOC120604268	3.15824	3.18768	3.54935	3.44297	3.47914	0.304727	0.518095	1.03233	3.41444
SNRPB	SNRPB	7.95121	7.66814	7.73564	7.73454	7.63265	6.68139	6.43611	7.16275	7.92463
STK35	STK35	6.23327	6.19309	6.19294	5.84264	6.05378	5.63347	5.67213	5.64014	5.90637
LOC120603480	LOC120603480	3.62739	3.12399	3.14545	3.6136	3.15223	4.97331	4.7416	6.3097	3.94296
NSFL1C	NSFL1C	6.02054	5.88229	5.8378	5.73049	5.55024	5.76382	5.69037	6.14297	5.95235
FKBP1A	FKBP1A	8.46651	8.42927	8.19537	8.15451	8.07659	8.57088	8.42675	8.63224	8.38527
SDCBP2	SDCBP2	0.498005	0.621737	0.792406	1.45128	1.38645	-7.20759	-7.06911	-7.10159	1.45947
SNPH	SNPH	1.37736	2.37783	1.28796	0.453577	0.81815	0.433639	0.766596	-2.11356	0.660983
RAD21L1	RAD21L1	1.46789	1.56236	2.99436	1.59514	0.93019	-1.15213	-0.905955	-0.418804	-0.00385835
PSMF1	PSMF1	5.30636	5.0902	5.05204	4.85834	4.87561	5.67972	5.66708	5.89082	5.23396
ANGPT4	ANGPT4	-0.0108934	-0.198619	-2.07883	3.06482	1.14409	8.03797	6.87155	8.13362	2.89495
FAM110A	FAM110A	2.59675	2.44157	2.95701	3.30821	3.00362	4.17885	3.99261	4.91148	3.09007
SRXN1	SRXN1	4.08691	4.17043	3.83737	3.66034	3.47802	5.12117	5.10364	5.49533	3.68804
LOC120603498	LOC120603498	3.29803	3.41601	2.89514	2.92367	2.52373	4.58103	4.27618	4.80706	3.1024
CSNK2A1	CSNK2A1	7.73916	7.77823	7.78899	7.49816	7.57591	6.72151	6.72721	6.53313	7.40071
TBC1D20	TBC1D20	5.05719	4.74572	4.71679	4.5759	4.82525	6.80969	6.6269	6.57594	4.74423
RBCK1	RBCK1	5.42902	5.18941	5.21072	4.7942	5.06363	5.87506	5.96755	5.98858	5.31323
TRIB3	TRIB3	-0.717693	-0.540725	1.05792	-0.422359	0.181616	2.46709	3.1855	2.67271	-1.07828
NRSN2	NRSN2	1.13596	0.792605	0.717169	2.47141	2.0831	1.8394	1.81362	2.29513	3.0246
SOX12	SOX12	6.22777	6.04311	5.82393	6.00906	5.9341	3.50914	3.39478	3.47186	6.50756
ZCCHC3	ZCCHC3	6.17584	6.12364	6.1358	6.02168	5.81815	3.8781	3.75659	4.09149	6.08425
CUNH20orf96	CUNH20orf96	4.57337	4.85088	5.05514	5.23091	5.22757	3.78059	3.88957	3.62399	5.05968
REM1	REM1	1.48687	0.650443	0.589235	2.40729	2.46798	3.25721	2.58097	2.94449	2.37547
HM13	HM13	5.39087	5.26388	4.94991	5.03782	4.91444	7.12672	6.76657	7.13013	5.32895
ID1	ID1	3.70154	2.2805	2.85029	4.42061	3.29847	4.41344	4.08432	8.12437	5.26788
BCL2L1	BCL2L1	4.92817	5.07179	4.12517	4.44289	4.61918	6.65734	6.25269	5.45215	4.97523
TPX2	TPX2	7.69849	7.66704	7.8648	7.7784	7.69002	5.10741	5.59267	5.90874	7.8328
FOXS1	FOXS1	2.91887	2.14153	2.58121	2.69372	1.85945	-0.194964	-0.030186	2.09497	2.98958
LOC120603521	LOC120603521	1.92134	1.99023	1.99772	2.1441	1.99872	-1.55082	-1.55214	-1.85774	1.7061
PDRG1	PDRG1	6.02018	6.02335	5.90849	5.74857	5.60433	6.69342	6.56352	6.7645	5.74463
HCK	HCK	1.24879	-0.280312	0.9946	1.86115	-0.398351	-2.11743	-3.43302	2.2818	1.23701
TM9SF4	TM9SF4	6.77322	6.76875	6.61171	6.63186	6.78563	7.18379	7.09623	6.86795	6.66585
PLAGL2	PLAGL2	5.18646	5.12588	5.04548	4.68096	4.74572	3.29695	3.35544	3.33821	4.53967
POFUT1	POFUT1	5.8407	6.16102	6.305	5.98381	5.8718	6.32282	6.48006	6.36248	5.6949
KIF3B	KIF3B	5.205	5.08495	5.21858	4.53171	4.93624	4.79222	5.19409	4.93845	4.46956
ASXL1	ASXL1	7.02842	6.7622	6.80802	6.97613	7.32273	6.42903	6.37516	6.29844	7.09181
NOL4L	NOL4L	5.31797	4.57691	4.4968	5.61279	5.17661	4.42855	4.32558	5.76001	5.96394
COMMD7	COMMD7	6.08196	6.05562	6.16713	6.1943	6.29909	6.8306	6.92868	6.77119	6.14839
DNMT3B	DNMT3B	4.16335	4.53339	4.42094	4.5337	5.07356	2.95262	3.14971	2.07851	4.54468
MAPRE1	MAPRE1	8.42255	8.19697	8.1086	8.19233	8.09381	7.515	7.36865	7.81797	8.37438
BPIFB4	BPIFB4	-1.31177	-2.71163	-2.40585	1.04275	1.99789	-7.08477	-7.24129	-7.06615	1.77442
CDK5RAP1	CDK5RAP1	4.76344	4.78115	4.68159	4.39159	4.28274	3.92422	3.88074	4.00084	4.58641
SNTA1	SNTA1	1.08654	1.34011	1.2777	1.56701	1.23751	3.64653	3.89189	4.17792	1.82674
CBFA2T2	CBFA2T2	5.43658	5.02676	4.91668	4.33626	4.81783	4.75944	4.69425	4.18816	4.57524
NECAB3	NECAB3	3.9079	3.98301	3.78788	4.0804	4.03395	3.27148	3.18975	3.01249	4.24248
E2F1	E2F1	5.09566	5.02341	4.70156	5.13496	4.80328	3.24512	3.33933	4.01729	5.79495
PXMP4	PXMP4	3.36866	3.40731	3.27875	3.20491	3.37771	4.04912	4.13102	4.00728	3.40233
ZNF341	ZNF341	4.33205	4.77124	4.99884	4.50612	4.82904	5.24686	5.6842	4.81332	4.20539
CHMP4B	CHMP4B	6.02611	5.9959	5.89551	5.75444	5.7841	7.593	7.40479	7.56138	5.95057
RALY	RALY	7.28437	7.13123	7.14173	7.09551	7.05843	7.19516	7.11721	7.46164	7.42178
EIF2S2	EIF2S2	7.90474	7.99647	8.25235	7.81274	7.65562	7.49957	7.50393	7.7124	7.59792
AHCY	AHCY	7.97661	8.16589	8.41545	8.12804	8.09764	6.16891	6.20493	6.3056	7.96427
ITCH	ITCH	6.46611	6.49694	6.41937	6.54156	6.58634	6.76374	6.87328	6.42382	6.40992
DYNLRB1	DYNLRB1	6.87776	6.57	6.28362	6.45561	6.221	6.9902	6.75175	7.26559	6.91253
MAP1LC3A	MAP1LC3A	2.51342	2.21837	2.19584	2.08257	2.26613	5.50744	5.23648	5.32514	2.22955
PIGU	PIGU	4.75021	4.67334	4.61498	4.35034	4.24867	3.92314	3.92674	4.09805	4.59022
TP53INP2	TP53INP2	4.2174	2.91664	2.70933	3.07767	4.90485	6.0236	5.71976	5.63855	3.79176
NCOA6	NCOA6	6.35657	6.20728	6.29378	6.002	6.36117	6.20613	6.35789	6.05266	6.12213
GGT7	GGT7	4.91441	4.75566	4.83075	4.91131	5.02065	5.46075	5.39939	5.39346	5.03365
ACSS2	ACSS2	4.64504	4.77839	4.95217	4.61736	4.84918	7.4265	7.39153	7.03195	4.46128
GSS	GSS	6.76385	6.8129	6.30786	5.78849	5.76568	5.56678	5.59867	5.52266	6.27818
MYH7B	MYH7B	0.000566726	0.659982	0.452278	1.61273	0.988335	2.0067	2.11989	1.47822	1.22108
LOC120603578	LOC120603578	6.47655	6.42194	6.51299	5.97098	6.17364	7.37313	7.36832	7.23021	6.02783
LOC120603582	LOC120603582	4.46575	4.53155	4.77216	4.51246	4.38996	6.02099	5.92543	6.06637	4.31737
PROCR	PROCR	2.33255	2.17705	2.44966	2.42276	2.52388	5.49905	5.63408	5.64846	2.13292
MMP24OS	MMP24OS	4.59905	4.32122	4.55905	4.6712	4.42111	4.72352	4.77399	5.41983	5.03809
EIF6	EIF6	6.50032	6.4006	6.13805	5.93246	5.90551	6.61664	6.47848	6.74686	6.3637
LOC120603586	LOC120603586	5.99347	6.00787	5.9412	5.64807	5.59731	5.34001	5.14177	5.27102	5.66069
CEP250	CEP250	4.19102	4.23789	4.69908	4.27892	4.76065	4.68029	5.16057	4.64958	4.17538
CUNH20orf173	CUNH20orf173	2.3819	2.64255	2.25356	2.70718	2.53982	-1.13099	-0.556362	-1.19398	3.03284
ERGIC3	ERGIC3	6.73795	6.62955	6.53903	6.6974	6.65834	7.76728	7.73777	7.75216	6.98783
SPAG4	SPAG4	2.83099	2.39773	2.6279	2.53907	2.83868	1.00242	0.981639	1.25989	2.89986
CPNE1	CPNE1	7.50554	7.45727	7.60806	7.52693	7.47876	7.11451	7.11434	7.26837	7.4491
LOC120603605	LOC120603605	2.23591	1.71851	1.40647	1.06074	1.38366	-0.558657	-0.640913	-0.100194	1.5001
NFS1	NFS1	6.62182	6.72989	6.73428	6.12661	6.24076	6.38503	6.33183	6.22229	6.08265
ROMO1	ROMO1	5.2204	4.7899	4.90323	5.10852	4.973	5.88474	5.66455	6.37712	5.61643
RBM39	RBM39	8.81457	8.81428	8.89842	9.08315	9.28146	8.62223	8.58361	8.3542	8.90166
PHF20	PHF20	5.9986	6.09838	6.1577	5.93188	6.00578	5.76856	5.84635	5.52262	5.70267
SCAND1	SCAND1	4.81293	4.53874	4.4732	4.57085	4.35848	4.09558	3.83462	4.3778	4.90172
CNBD2	CNBD2	1.75041	2.40476	2.86821	2.20549	2.61599	-3.66664	-1.66993	-2.96985	2.62642
EPB41L1	EPB41L1	4.17603	3.47604	3.04438	3.62077	3.62294	2.70968	2.76552	3.17336	4.08705
AAR2	AAR2	4.87057	4.76101	4.60556	4.62739	4.55446	5.33873	5.21403	5.51781	4.84837
LOC120603613	LOC120603613	6.1673	5.70412	5.63495	5.20764	5.33464	6.13868	6.14473	6.50238	5.64389
LOC120603617	LOC120603617	0.404757	1.36497	1.5948	2.37185	2.83162	-2.47498	-1.63574	-3.82039	1.40459
MYL9	MYL9	1.53863	2.2482	-1.98746	2.55485	0.692994	9.84662	8.07554	8.84634	3.29996
TGIF2	TGIF2	5.1099	4.72321	4.72243	4.62465	4.59834	1.90456	1.69725	2.155	4.67516
LOC120603623	LOC120603623	5.82816	5.56326	5.27886	5.17534	5.20647	5.46711	5.13643	5.57787	5.6021
NDRG3	NDRG3	5.83369	5.95329	5.84292	6.06899	6.15591	6.68206	6.58138	6.16975	6.0653
DSN1	DSN1	6.49241	6.60523	6.83424	7.0212	6.89179	4.05992	4.32619	4.6202	7.04004
SOGA1	SOGA1	6.06699	5.60324	5.49072	6.12392	6.1792	6.18416	6.25593	6.17653	6.33106
SAMHD1	SAMHD1	5.26652	5.40874	5.31615	4.51145	5.12094	3.86345	3.55828	2.56561	4.20737
RBL1	RBL1	6.03525	6.20136	6.21345	6.36863	6.40689	4.60671	4.80557	4.68847	6.30721
RPN2	RPN2	8.64325	8.551	8.42783	8.08641	8.22058	8.98332	8.74892	8.65237	8.165
MANBAL	MANBAL	5.22598	4.95082	4.08599	4.56313	3.93867	5.72526	5.19945	5.7311	5.00332
SRC	SRC	5.72609	5.36284	4.42043	5.24378	4.44048	6.17925	5.81031	6.54876	5.66062
LOC120603640	LOC120603640	5.16007	5.03704	4.63003	4.92526	5.15138	5.94642	5.70097	5.42575	5.43467
NNAT	NNAT	3.99544	3.33569	0.902111	3.47033	1.9116	4.25953	2.67234	3.80583	4.66221
CTNNBL1	CTNNBL1	6.61927	6.71768	6.68429	6.42274	6.31494	5.12626	4.97248	5.26426	6.38291
VSTM2L	VSTM2L	0.896109	0.788495	0.751225	1.92171	1.56612	2.17552	1.56509	1.24553	1.62498
TTI1	TTI1	4.99303	5.055	4.94646	4.83626	5.03581	4.80506	4.86239	4.60535	4.97023
RPRD1B	RPRD1B	5.79862	5.69931	5.63637	5.64366	5.73614	5.86061	5.6126	5.61604	5.55787
TGM2	TGM2	2.02112	2.71534	2.43762	2.57374	3.21187	8.93207	8.07227	6.41614	1.58893
KIAA1755	KIAA1755	-3.32955	-5.18941	-6.30475	-3.14444	-4.59544	0.281589	-1.00891	2.75143	-2.14453
BPI	BPI	0.506858	0.175203	-2.20818	-1.26978	-3.21378	2.78817	1.36629	3.53939	-0.373944
LOC120603652	LOC120603652	5.13361	5.1888	4.9676	5.5283	5.56386	4.69449	4.51663	4.21332	5.22378
LOC120603653	LOC120603653	2.11758	2.60259	2.052	2.30598	2.01485	1.63887	1.45513	0.464799	2.44397
RALGAPB	RALGAPB	6.51224	6.58409	6.35433	6.16422	6.28578	7.07126	6.96616	6.65528	6.03531
ACTR5	ACTR5	3.74654	3.96699	3.91155	3.80019	3.94304	3.62671	3.46165	3.12295	3.65514
FAM83D	FAM83D	4.78466	4.65605	4.60051	4.5166	4.40439	1.27589	1.83239	2.45446	5.0589
DHX35	DHX35	4.14643	4.26191	4.18451	3.95528	3.92951	3.72378	3.74076	3.77977	3.99942
TOP1	TOP1	8.15721	7.79769	7.65194	7.30718	7.09588	7.01611	6.84757	7.6232	7.42066
PLCG1	PLCG1	7.09001	6.83929	6.48465	6.91549	7.00158	6.76828	6.6213	6.5735	7.22511
ZHX3	ZHX3	4.13141	4.23456	4.0158	4.55766	4.99007	4.98567	5.13635	4.53132	4.78693
LOC120603672	LOC120603672	4.17559	3.91208	3.79579	5.01056	4.70211	-0.731583	-0.68425	0.0237885	5.31714
LPIN3	LPIN3	5.12607	5.04109	4.97479	5.42689	5.85786	4.79931	4.94204	4.65632	5.61312
CHD6	CHD6	6.07406	5.84973	6.06256	5.89789	6.48724	5.23142	5.48156	4.9372	5.94129
LOC120603679	LOC120603679	2.28671	2.62616	2.96399	3.55133	3.44885	1.78225	1.62737	1.38505	2.68724
LOC120603681	LOC120603681	1.17368	1.51957	1.65057	1.77272	1.90586	0.760588	1.10347	0.292172	1.73366
SRSF6	SRSF6	9.01942	8.97049	8.74367	9.12885	9.19291	8.78188	8.66832	8.74422	9.29199
L3MBTL1	L3MBTL1	2.31181	2.72865	3.02784	3.04138	3.45044	3.91447	4.29886	3.2229	2.68407
IFT52	IFT52	6.25655	6.22925	6.33187	6.31312	6.23816	6.18834	6.24721	6.36446	6.44607
MYBL2	MYBL2	5.85858	5.55082	5.56636	5.52543	5.03353	2.01126	2.05857	3.60762	6.11811
TOX2	TOX2	-1.11715	-0.664423	-1.50852	0.834563	1.63438	-3.5139	-2.47855	-5.62189	1.74159
LOC120603687	LOC120603687	-1.25922	-1.60367	-1.85135	0.70936	0.43517	2.77682	2.19547	2.57836	0.990209
OSER1	OSER1	4.85546	4.70873	4.81499	5.28974	5.48961	5.24351	5.13892	5.31413	5.4035
GDAP1L1	GDAP1L1	3.94991	4.08988	3.96563	3.98406	4.16741	4.96412	5.1618	4.08113	3.80198
FITM2	FITM2	5.37351	5.61184	5.50368	5.23078	5.30968	4.93946	4.90102	4.56165	5.08699
R3HDML	R3HDML	2.01684	0.264457	-0.66487	3.0102	1.91061	-4.24822	-6.77246	-3.84426	3.3167
TTPAL	TTPAL	5.81039	5.3582	5.13795	4.89255	5.005	5.28339	5.05362	5.57805	5.16248
SERINC3	SERINC3	5.62572	5.50311	5.36394	5.50305	5.58688	8.60443	8.52418	8.30322	5.65088
PKIG	PKIG	2.43425	2.28379	2.23872	2.94393	2.87983	4.44451	4.1385	3.8255	3.03953
LOC120603702	LOC120603702	-3.05041	-4.62098	-5.63472	-2.35371	-2.62906	-0.696288	-0.852658	2.6195	-1.01015
ADA	ADA	3.16975	2.53072	3.11987	3.69091	3.09525	4.2894	4.18001	6.17952	3.77522
LOC120603706	LOC120603706	-0.883288	-1.32932	-0.439175	2.31831	1.67761	3.41882	3.14399	4.67438	1.61161
CCN5	CCN5	-5.10789	-6.90299	-6.79515	-7.39544	-7.08874	8.26337	7.71757	8.75537	-6.87456
RIMS4	RIMS4	2.01382	1.17902	1.28803	1.21852	1.35627	-2.89038	-2.88983	-2.11633	1.65556
YWHAB	YWHAB	8.76147	8.59696	8.39827	8.20443	8.17741	9.28731	9.11509	9.3894	8.3949
TOMM34	TOMM34	6.51846	6.52363	6.67216	6.73898	6.91799	6.83872	6.81857	7.01248	6.90112
STK4	STK4	5.90934	6.10248	5.91635	5.62339	5.90561	4.7193	4.9744	4.45245	5.64807
PI3	PI3	-7.16222	-7.06532	-7.19274	-7.16222	-7.06532	2.8743	2.77464	2.44054	-7.19274
SDC4	SDC4	5.84439	5.47234	6.50807	6.70232	6.18163	7.24476	7.38727	9.30241	6.23427
SYS1	SYS1	4.53526	4.57023	4.83166	4.4844	4.42391	6.25037	6.25407	6.47304	4.31365
DBNDD2	DBNDD2	4.34058	4.42893	4.56763	4.7311	4.55751	4.43341	4.31742	4.65338	4.72371
PIGT	PIGT	6.47583	6.39317	6.27916	6.16552	6.15716	8.8323	8.70085	8.84835	6.43125
DNTTIP1	DNTTIP1	4.50974	4.52372	4.50674	4.55789	4.56808	4.92085	4.83411	4.91564	4.72449
UBE2C	UBE2C	7.01545	6.50537	6.87542	7.06907	6.72924	3.37431	3.83286	5.09308	7.62245
SNX21	SNX21	0.875031	1.04224	0.686147	0.455284	0.634748	2.5307	2.70713	2.13131	1.04137
ACOT8	ACOT8	4.05536	4.04752	3.70657	3.75314	3.31354	4.06759	3.98814	4.33364	4.1445
ZSWIM3	ZSWIM3	2.00484	2.21249	1.92382	2.16977	2.35275	1.86356	1.41356	0.506265	1.68164
ZSWIM1	ZSWIM1	1.6554	1.69084	1.4852	1.75167	1.79522	1.43176	1.20971	0.700316	1.71604
CTSA	CTSA	4.92937	4.98146	4.72515	4.77084	4.73827	8.1853	7.93357	8.05244	4.99388
LOC120603736	LOC120603736	2.42239	2.26657	2.28071	2.39514	2.36432	2.30041	2.39284	2.37786	2.59897
PCIF1	PCIF1	4.41215	4.34093	4.55376	4.84751	4.94673	4.74645	4.91283	4.86323	5.06633
ZNF335	ZNF335	5.37725	5.11872	4.95062	4.89876	5.0968	4.67093	4.65438	4.79954	5.25275
NCOA5	NCOA5	6.19833	5.92019	5.85048	5.63988	5.67503	4.92342	4.92082	5.17511	5.97383
CD40	CD40	1.1485	1.1605	0.429062	0.586753	-0.321499	4.58321	4.06749	4.75772	0.0539961
SLC35C2	SLC35C2	4.83654	4.59084	4.43498	4.39923	4.5586	4.84729	4.68152	4.95927	4.7962
ELMO2	ELMO2	4.58944	4.66472	4.61765	4.58584	4.73223	4.7778	4.89451	4.69327	4.58449
LOC120603751	LOC120603751	4.66145	4.89568	5.11598	4.64988	4.94811	3.73595	4.18118	3.17961	4.34179
TP53RK	TP53RK	4.0819	3.99895	3.51505	3.71345	3.07944	2.89111	2.51145	3.34911	4.18979
SLC2A10	SLC2A10	4.0266	4.02406	4.0322	4.09562	4.28299	4.66539	4.62333	4.30902	4.05094
EYA2	EYA2	4.83036	4.5581	4.23595	3.89484	4.05812	5.08864	5.01323	4.91231	4.48304
ZMYND8	ZMYND8	5.70615	5.54912	5.23524	5.6156	5.93148	4.72571	5.04735	4.35593	5.8196
NCOA3	NCOA3	6.93205	6.8189	6.58857	6.84173	7.12751	8.41523	8.38087	8.0364	6.87555
SULF2	SULF2	7.36314	7.75305	6.98895	6.50525	6.25728	6.95543	6.94388	6.52752	6.77844
LOC120603768	LOC120603768	1.44017	2.05692	2.18387	2.43815	2.63156	-6.76153	-5.02701	-6.74063	2.54972
PREX1	PREX1	4.37029	4.50101	5.14841	4.50637	4.7684	2.08031	2.47174	2.63662	4.10742
ARFGEF2	ARFGEF2	6.32628	6.40684	6.45506	6.08633	6.40694	6.10517	6.36702	5.86525	6.12953
CSE1L	CSE1L	7.68941	7.82522	7.7927	7.46815	7.44006	6.0171	6.20695	6.23493	7.48667
STAU1	STAU1	7.06183	6.92507	6.91198	6.92321	6.8402	7.21587	7.17367	7.43031	7.02801
DDX27	DDX27	6.22877	6.27985	6.21433	5.99839	5.99186	5.75678	5.69319	5.96676	6.01041
ZNFX1	ZNFX1	5.28367	5.4077	5.4307	5.4529	5.55181	7.0002	7.25865	7.05905	5.47256
LOC120603779	LOC120603779	4.23625	4.65205	5.11737	5.66556	5.5935	5.94456	5.97216	5.85789	5.13716
LOC120604263	LOC120604263	1.20687	1.99328	2.17096	3.17098	2.91121	2.28046	1.92358	1.76685	2.34454
LOC120603781	LOC120603781	3.69078	3.68357	3.54057	3.79009	3.64329	1.63737	1.78244	1.67196	4.00626
PTGIS	PTGIS	5.84816	5.67639	5.80075	6.20807	6.10646	10.0586	9.95422	10.2361	6.14916
LOC120603783	LOC120603783	0.367383	0.163391	0.32484	0.73805	0.776474	3.99848	3.75744	3.83644	0.351517
B4GALT5	B4GALT5	5.15727	5.1708	4.78495	5.76872	5.42629	6.03927	5.7519	6.15919	5.73767
SLC9A8	SLC9A8	3.4325	3.57807	3.58845	3.43497	3.76078	4.02467	4.22674	3.46379	3.40292
SPATA2	SPATA2	4.71407	4.51339	4.24436	4.32134	4.15581	4.75664	4.57211	5.11014	4.56652
RNF114	RNF114	6.19401	6.18239	6.25948	6.46033	6.36383	7.68075	7.64832	7.74153	6.42962
SNAI1	SNAI1	-0.388353	-1.79281	0.601785	1.25478	0.160255	2.61668	2.02828	6.83667	0.213807
LOC120603796	LOC120603796	-4.42148	-4.53354	-6.64758	-3.28378	-6.79775	1.32423	-0.685661	3.53383	-3.19469
UBE2V1	UBE2V1	7.83708	7.75894	7.62906	7.55703	7.39818	7.7913	7.59782	7.91222	7.52808
PEDS1	PEDS1	5.07823	4.34069	4.34273	4.20887	3.74126	5.51886	5.2248	7.31011	4.78651
CEBPB	CEBPB	2.18792	2.16078	2.75852	1.58479	1.61359	6.82085	6.40318	7.07414	1.21442
PTPN1	PTPN1	4.28553	4.03058	3.7161	4.00021	3.86045	3.43971	3.26828	3.51372	3.8289
LOC120603811	LOC120603811	3.27322	2.74911	2.31934	2.47612	2.10933	2.50519	1.95498	2.72114	3.14415
RIPOR3	RIPOR3	-2.14244	-1.81943	-1.571	0.166214	-0.814753	2.4637	2.70153	3.3415	-0.580654
PARD6B	PARD6B	4.23959	4.51572	4.41537	4.39072	4.42025	2.67157	2.87719	2.45749	4.23351
BCAS4	BCAS4	0.956299	0.607202	0.606715	0.498461	0.199985	2.25119	2.14037	2.8754	0.804114
LOC120603818	LOC120603818	8.31085	8.11574	8.07719	8.21372	8.35791	7.56685	7.55662	7.39858	8.25977
LOC120603822	LOC120603822	1.95338	1.4713	1.20503	0.988639	0.252978	2.1225	1.76835	2.89241	1.45015
DPM1	DPM1	4.75501	4.90584	4.88069	4.50204	4.14993	5.18215	5.33782	5.7177	4.62815
MOCS3	MOCS3	4.54819	4.3712	4.40241	4.12461	3.96464	4.09981	4.06172	4.72653	4.46561
KCNG1	KCNG1	1.05434	0.570722	1.56625	2.84465	0.873709	-6.13707	-6.31718	-1.42556	2.25825
ATP9A	ATP9A	4.31807	4.29645	4.19329	4.26579	4.13065	5.23229	5.39474	5.28729	4.36511
SALL4	SALL4	4.32769	4.10718	3.77863	-0.663632	0.811475	2.74266	2.70101	0.758591	-0.544841
ZFP64	ZFP64	4.60572	4.46576	4.26331	4.31868	4.36456	4.31779	4.36424	4.1048	4.66392
TSHZ2	TSHZ2	2.99301	3.16339	3.55643	4.1981	3.52682	6.35664	6.34138	6.56209	3.48684
ZNF217	ZNF217	5.67158	5.91771	5.34723	5.81236	6.11663	5.71037	5.79273	4.37721	5.91731
PFDN4	PFDN4	6.1064	6.14355	6.3525	6.37582	5.85655	5.93576	5.73038	6.24107	5.97861
DOK5	DOK5	5.43568	3.70371	4.32005	6.39911	4.76384	-3.31136	-5.89483	-0.707032	6.05084
FAM210B	FAM210B	5.77537	6.06724	5.81399	5.86075	5.92416	7.21993	7.22693	6.83827	5.80057
AURKA	AURKA	5.2887	5.16865	5.40876	5.16625	5.01095	2.44188	2.86248	3.53916	5.40445
CSTF1	CSTF1	4.62458	4.5991	4.50896	4.33632	4.21052	4.19006	4.1836	4.43482	4.31306
RTF2	RTF2	5.67952	5.64224	5.47437	5.41208	5.32954	5.55616	5.42318	5.53893	5.54149
LOC120603853	LOC120603853	2.38093	1.96961	2.06364	2.27993	2.47803	1.51138	1.43715	1.75748	2.38214
LOC120603858	LOC120603858	1.26391	0.334724	1.29824	2.74172	2.16622	-4.01544	-4.18598	-2.48687	2.6431
RAE1	RAE1	6.25016	6.18431	6.10176	6.01509	5.87971	5.09726	4.98235	5.50343	6.18354
RBM38	RBM38	3.88576	3.50786	3.46767	3.14792	2.96855	1.25903	1.31225	2.3604	3.79781
ZBP1	ZBP1	-1.04317	-1.27832	-2.40422	1.63314	-0.381791	-5.48702	-3.69631	-0.771792	3.42836
PMEPA1	PMEPA1	4.93681	4.48937	4.23817	4.16075	3.68074	6.22921	5.41285	6.91881	4.04012
LOC120603867	LOC120603867	2.81262	2.08104	2.98964	2.50217	2.36149	1.79634	1.62847	3.29336	2.0731
LOC120603871	LOC120603871	4.88216	4.78737	5.10615	5.01983	5.13805	5.64508	5.76184	5.65428	4.80958
RAB22A	RAB22A	4.54703	4.33188	4.41686	4.1914	4.12122	5.1717	5.16615	5.68499	4.3765
LOC120603874	LOC120603874	1.54685	1.55803	2.01724	1.80432	2.12225	2.47181	3.15782	2.91337	1.39092
VAPB	VAPB	5.65285	5.63227	5.44215	5.36699	5.16661	5.54641	5.38673	5.83224	5.58974
STX16	STX16	6.36559	6.43401	6.35825	6.55344	6.66854	6.88737	6.94403	6.62722	6.47616
NPEPL1	NPEPL1	4.05258	3.88526	4.1459	4.21325	4.27694	4.91363	4.97555	5.25902	4.50627
LOC120603882	LOC120603882	8.49966	8.04366	7.59648	8.11577	7.56534	9.83689	9.59038	10.342	8.83579
NELFCD	NELFCD	5.75704	5.54926	5.52759	5.62934	5.63805	5.40193	5.26972	5.55771	5.81939
CTSZ	CTSZ	2.15934	2.7809	2.85573	0.528436	-0.237244	7.23017	7.43276	7.84121	0.718634
PRELID3B	PRELID3B	7.21907	7.33641	7.41954	7.0234	6.80143	6.31925	6.3339	6.61721	6.9291
SYCP2	SYCP2	3.64119	3.99216	2.21278	0.501667	-0.917209	5.42892	5.57188	5.43419	1.09631
PPP1R3D	PPP1R3D	4.3059	4.44928	3.71286	2.9348	2.56443	4.6131	4.5001	4.37433	3.25645
FAM217B	FAM217B	1.73806	1.81585	1.37104	0.784953	0.558824	2.31698	2.34072	2.01863	0.750714
TAF4	TAF4	4.62021	4.29953	4.52679	4.62274	4.29754	4.64522	4.60512	5.83005	4.82136
LSM14B	LSM14B	7.14446	6.8008	6.71184	6.92297	6.84978	6.927	6.75813	7.16602	7.14365
PSMA7	PSMA7	7.31237	7.13148	6.97427	6.72872	6.37485	6.96325	6.76828	7.58333	7.13652
SS18L1	SS18L1	5.32669	4.63999	4.50477	4.58689	4.51645	3.9914	3.81643	4.69968	5.11475
MTG2	MTG2	4.17978	4.34264	4.42555	4.4039	4.88383	4.47004	4.61011	4.04005	4.41557
OSBPL2	OSBPL2	3.05242	3.04996	2.96907	3.31793	3.51002	4.94029	4.95992	4.84537	3.55734
ADRM1	ADRM1	6.09436	5.82096	5.59869	5.34793	5.19177	6.08553	5.85524	6.48258	5.71756
LAMA5	LAMA5	4.9402	4.98163	5.0485	5.04949	5.07837	4.66358	4.9009	5.27063	5.23794
RPS21	RPS21	8.67944	8.41628	8.60907	8.96717	8.62123	8.25216	8.03741	8.88593	9.18095
CABLES2	CABLES2	5.04725	4.28404	4.71443	4.47912	4.07447	4.49025	4.26514	6.20003	4.71367
LOC120603919	LOC120603919	4.17765	4.00307	3.93814	3.82371	3.77508	2.75872	2.47618	2.8651	4.09139
OGFR	OGFR	4.74415	4.32323	4.49584	4.30942	4.57131	4.49126	4.39072	4.77411	4.78657
TCFL5	TCFL5	5.6676	5.74603	5.66868	5.62503	5.58738	5.91832	5.8654	5.97118	5.73961
DIDO1	DIDO1	5.69324	5.68672	5.46123	5.8064	5.99252	6.23077	6.23256	5.94862	6.00164
GID8	GID8	4.85645	4.71601	4.54982	4.61439	4.58712	4.49905	4.33316	4.56216	5.05995
SLC17A9	SLC17A9	3.52835	3.57146	3.7192	3.4684	3.41727	3.98189	3.69165	4.48701	3.31214
YTHDF1	YTHDF1	4.28146	4.14113	4.07769	4.10141	4.13628	4.42718	4.08601	4.54992	4.22209
ARFGAP1	ARFGAP1	4.20541	4.06022	3.94086	3.97292	3.9473	5.60527	5.28684	5.6973	4.19023
KCNQ2	KCNQ2	5.04589	4.73479	5.35711	5.04043	5.44634	-1.18434	-0.308283	0.178618	5.47721
EEF1A2	EEF1A2	1.45009	0.123237	1.53349	3.75046	4.04822	-1.68088	-0.966145	-0.6945	4.23725
PPDPF	PPDPF	4.32687	3.99989	4.25105	4.58865	4.40971	6.21916	6.0155	6.65956	4.83793
HELZ2	HELZ2	2.8653	2.43107	2.30326	2.98457	3.49443	4.87184	4.72233	4.62878	3.22504
GMEB2	GMEB2	3.77608	3.4769	3.55761	3.89243	4.04324	3.90338	3.78046	4.09686	4.19542
LOC120603944	LOC120603944	1.12972	1.74811	1.42083	1.77395	1.49126	0.678673	0.688366	0.114869	1.83175
RTEL1	RTEL1	5.2916	5.17017	5.39932	5.44869	5.61824	2.73197	2.78986	3.2726	5.6447
ARFRP1	ARFRP1	5.6114	5.52051	5.25957	5.06693	5.16002	6.28218	6.21931	6.31422	5.55624
ZGPAT	ZGPAT	2.88622	2.75177	2.73673	2.62938	2.80733	3.99845	4.00981	4.06468	3.04711
LIME1	LIME1	2.42486	2.23592	1.95141	2.58064	2.84304	3.41785	3.43156	3.34703	3.19742
SLC2A4RG	SLC2A4RG	3.62245	3.75725	4.11522	4.23739	4.0362	4.40164	4.76026	5.20866	4.55684
TPD52L2	TPD52L2	5.09859	4.89002	4.74967	4.89295	4.94422	5.50704	5.46467	5.75568	5.24785
DNAJC5	DNAJC5	5.9847	5.94016	5.82732	5.88369	5.77781	6.7073	6.60911	6.85716	6.04144
UCKL1	UCKL1	4.03881	3.91118	4.14003	4.41587	4.3566	4.50558	4.49416	4.78948	4.65574
ZNF512B	ZNF512B	3.1422	3.20945	2.83074	3.49544	3.42362	5.72411	5.84471	5.56779	3.91443
SAMD10	SAMD10	2.50178	2.78863	3.09914	2.52437	3.11535	-6.34276	-3.29114	-4.52693	4.2091
PRPF6	PRPF6	5.97426	5.87829	5.87406	5.73564	5.88119	6.54582	6.52611	6.68898	6.00037
TCEA2	TCEA2	4.05602	3.76177	4.047	4.59588	4.86357	5.00408	5.12367	5.02276	5.02039
RGS19	RGS19	3.02074	2.92904	3.027	3.60969	3.74456	2.90084	2.77996	3.14728	3.69835
LOC120603975	LOC120603975	1.83291	2.27112	2.53378	2.46195	3.14967	-1.53039	0.19745	-1.3217	2.89699
MYT1	MYT1	2.30379	0.889284	0.876959	2.52551	2.6967	-7.19739	-7.3766	-6.85717	3.51522
PCMTD2	PCMTD2	4.52183	4.6586	4.75718	5.04469	5.18496	6.30763	6.2274	5.65704	4.74506
SMARCA1	SMARCA1	7.90274	7.88617	8.14223	7.19498	7.5378	7.88852	8.02085	7.56999	7.06726
OCRL	OCRL	6.43725	6.5604	6.40967	6.14814	6.26869	6.46501	6.57751	6.06845	6.16438
XPNPEP2	XPNPEP2	-7.35517	-5.28824	-6.6355	-4.16287	-4.82017	4.66538	3.73221	2.33197	-6.44731
ZDHHC9	ZDHHC9	3.70625	3.77972	3.85061	3.75296	3.81317	4.62738	4.76657	4.58856	3.66477
UTP14A	UTP14A	6.37938	6.59655	6.74179	6.24627	6.28033	6.50705	6.53008	6.38177	6.02841
BCORL1	BCORL1	4.94279	4.88457	4.80968	5.00614	5.29315	4.33916	4.57646	4.13331	5.18765
ELF4	ELF4	0.106704	-0.160781	-0.250467	3.00341	2.29415	5.69529	5.41745	6.76439	2.913
AIFM1	AIFM1	6.44175	6.47099	6.51129	5.63608	5.68095	5.02729	5.01575	5.12658	5.76098
ZNF280C	ZNF280C	5.49709	5.2199	5.22092	5.36313	5.21761	4.47856	4.54174	5.09893	5.42305
SLC25A14	SLC25A14	3.52098	3.5133	3.5129	3.44009	3.39301	3.96112	3.76995	3.80321	3.37156
RBMX2	RBMX2	1.29356	1.63619	1.82875	1.35294	2.00935	1.07023	1.7508	0.841921	0.665982
ACTRT3	ACTRT3	2.52492	2.70206	2.30428	2.22926	2.09562	1.79709	1.88834	1.6705	2.68711
MYNN	MYNN	5.4871	5.51566	5.62859	5.51718	5.45286	5.46188	5.55658	5.51215	5.262
LRRC34	LRRC34	3.6037	3.82766	4.16391	4.01372	4.0584	1.98957	2.1123	1.99743	3.67392
SEC62	SEC62	7.35652	7.14275	6.92946	7.23736	7.12415	8.0109	7.87027	8.00864	7.22635
PHC3	PHC3	5.73979	5.60651	5.61831	5.97013	6.28802	7.40077	7.45158	6.89468	5.64684
GPR160	GPR160	0.228592	0.936432	0.798535	1.80063	2.61201	0.820167	0.811759	-0.609849	1.50222
PRKCI	PRKCI	6.9297	6.7374	6.88758	7.2198	7.09956	7.36427	7.26477	7.77305	6.96782
SKIL	SKIL	6.64559	5.81045	6.07996	5.30512	5.27877	5.62377	5.14686	6.42653	5.1681
CLDN11	CLDN11	2.5532	1.49455	2.09694	3.5779	2.73652	-6.90658	-7.10746	-5.02146	3.72251
RPL22L1	RPL22L1	10.6325	10.9315	11.2008	11.0431	10.9027	9.8524	9.70753	9.65079	10.5139
EIF5A2	EIF5A2	5.6643	5.99837	6.11781	5.86379	5.96385	5.68056	5.9024	5.69572	5.51513
TNIK	TNIK	6.66544	6.7719	6.15396	5.91255	6.3217	4.24044	3.80647	2.72823	5.7997
PLD1	PLD1	4.50858	4.98836	6.27629	1.79645	3.97179	6.97902	7.65643	5.91617	0.848908
FNDC3B	FNDC3B	5.29745	5.38311	5.27553	4.12351	4.5532	8.88959	8.82027	8.40389	3.87188
TNFSF10	TNFSF10	-4.34844	-3.02702	-2.91389	-3.22495	-2.32941	3.03461	3.60721	2.17535	-4.19197
ECT2	ECT2	7.0187	7.12539	7.2872	7.11574	7.12907	4.32711	4.85438	4.90454	7.1034
SPATA16	SPATA16	3.20507	2.99375	5.21655	3.37611	3.71238	-6.03377	-4.01694	-3.05013	2.90445
NLGN1	NLGN1	-3.04109	-0.862083	2.23103	-1.32077	2.02739	-4.68677	-0.851592	-4.57584	-0.642741
NAALADL2	NAALADL2	-4.85349	-6.34336	-3.57271	-3.07195	-1.54637	1.50715	2.75933	2.05864	-3.26245
TBL1XR1	TBL1XR1	7.86802	7.93463	8.06351	7.65425	7.97738	7.06343	7.25572	6.65476	7.41685
CGRRF1	CGRRF1	4.66344	4.56168	4.5261	4.36466	4.67364	4.35412	4.47079	4.11416	4.54434
GMFB	GMFB	6.36386	6.45826	6.72827	6.68337	6.703	6.43867	6.72291	6.65063	6.5048
CNIH1	CNIH1	5.84087	5.97351	5.73989	5.65985	5.49391	7.1915	7.00704	7.01528	5.44183
CDKN3	CDKN3	2.86963	2.95982	3.47387	3.34342	3.25352	3.46617	3.65451	3.856	3.07097
LOC120604411	LOC120604411	0.251381	0.640578	1.4044	2.62496	2.45122	-1.5475	-0.798115	-1.22277	2.10744
BMP4	BMP4	0.700957	1.56172	1.37612	0.625597	0.913446	4.1139	4.17665	2.32169	-0.0290521
DDHD1	DDHD1	4.95578	5.31154	4.97582	5.4734	5.3882	5.82163	5.69766	5.19692	5.16349
FERMT2	FERMT2	6.6032	6.46118	6.58816	6.65748	6.52307	8.91443	8.84686	9.16577	6.54544
GNPNAT1	GNPNAT1	5.61049	5.77492	6.13805	5.95776	5.84365	6.30748	6.3618	6.59816	5.65897
STYX	STYX	5.62169	5.7243	6.06792	5.86636	5.91561	5.86213	5.97353	5.82767	5.37197
PSMC6	PSMC6	7.59626	7.48273	7.44039	7.35742	7.30217	7.43187	7.39674	7.53486	7.45884
ERO1A	ERO1A	7.85861	7.79362	7.83234	7.47616	7.85821	6.36985	6.27767	6.05701	7.38451
GPR137C	GPR137C	1.99694	1.06329	2.25499	1.56756	1.97978	-5.82495	-2.92468	-2.64837	2.91751
TXNDC16	TXNDC16	4.78655	4.89602	5.33926	5.00702	5.29874	2.45777	2.81161	2.39072	4.80469
NID2	NID2	6.63648	5.81473	5.50267	5.26555	6.04413	9.14144	8.70305	8.62962	5.634
RTRAF	RTRAF	8.03811	7.91442	7.93613	7.77911	7.41902	7.64065	7.34283	7.85143	7.71575
GNG2	GNG2	3.0072	1.50781	0.853758	1.25911	0.782481	2.85341	2.39751	3.51699	2.16886
FRMD6	FRMD6	5.91571	5.94122	5.92051	4.69406	5.21081	6.83229	7.11693	6.35974	4.6012
TMX1	TMX1	7.29021	7.26685	7.22157	6.97921	7.15289	6.4872	6.44949	6.32333	6.99319
TRIM9	TRIM9	4.46216	4.04185	4.36127	3.58769	3.71561	-6.27225	-4.72013	-4.71957	4.22203
PYGL	PYGL	7.25492	7.381	7.60667	7.13811	7.37693	8.7112	8.44971	8.05894	6.68644
NIN	NIN	7.25033	7.0005	7.2928	6.90121	6.96017	6.50719	6.61719	6.81125	6.66891
SAV1	SAV1	5.78084	5.66159	6.03146	5.57884	5.58377	6.46422	6.31169	6.74341	5.28014
ATL1	ATL1	1.67243	1.01581	0.23777	1.45639	1.42305	4.26488	4.17304	3.93534	2.28092
MAP4K5	MAP4K5	5.6482	5.75925	5.56919	6.18231	6.23827	7.2042	7.1666	6.80073	6.15616
CDKL1	CDKL1	-2.59855	-2.59802	-5.71628	-4.39359	-4.82298	2.75923	1.32794	1.83362	-3.97214
DMAC2L	DMAC2L	1.84285	2.30089	2.71121	1.89182	2.14316	3.0644	3.43457	2.93023	1.55701
L2HGDH	L2HGDH	2.8461	3.40996	3.44861	3.97491	3.84589	3.80292	3.90319	3.07646	3.58202
SOS2	SOS2	4.80017	4.6925	4.85304	4.92189	5.18172	5.34207	5.46581	5.38144	4.85884
VCPKMT	VCPKMT	3.63744	3.63299	3.48477	3.78341	3.29647	2.5324	2.39263	3.17062	3.68897
ARF6	ARF6	7.34278	7.50609	7.09185	7.42585	7.1959	7.39941	7.16879	7.25121	7.3748
RPLP1	RPLP1	10.2824	10.2156	10.4744	10.419	10.3639	10.2513	10.1465	10.4621	10.3939
KIF23	KIF23	7.45947	7.45727	7.64485	7.89383	7.73874	4.44173	4.88727	5.35992	7.86466
PAQR5	PAQR5	2.55154	2.64817	2.59264	4.06989	4.00021	-3.42702	-4.23336	-4.27746	3.39219
GLCE	GLCE	6.15746	6.29475	6.75285	6.26489	6.84853	5.82772	5.94567	5.17412	5.86599
LOC120604467	LOC120604467	1.70462	1.80273	1.89727	2.53591	2.38582	3.12984	2.77737	2.69321	2.38477
ANP32A	ANP32A	8.76983	8.67469	8.56022	8.44326	8.28273	7.16664	6.89821	7.29463	8.48292
CORO2B	CORO2B	0.391109	0.185123	-0.650754	2.39611	1.36422	5.78812	5.22564	5.39763	2.41445
ITGA11	ITGA11	-0.0949913	0.503304	-0.45158	-1.55163	-3.56138	7.83219	7.32386	7.49452	-2.2328
FEM1B	FEM1B	7.59446	7.62472	7.68082	7.38554	7.40167	6.53722	6.51358	6.19461	7.13361
CLN6	CLN6	3.16703	3.29186	3.59697	3.61214	3.43298	3.92441	4.15838	4.33966	3.69711
CALML4	CALML4	-2.88937	-3.64106	-1.89717	-0.931102	-1.77519	1.48018	2.43245	3.95517	-1.1828
PIAS1	PIAS1	6.45653	6.26619	6.19389	6.20122	6.18376	6.02276	6.00318	5.93101	6.11774
MAP2K5	MAP2K5	4.42565	4.53694	4.68303	4.8703	4.84733	4.383	4.39116	4.185	4.77643
LOC120604479	LOC120604479	0.501851	1.1497	1.21225	1.78079	1.56495	-2.18789	-1.91747	-2.63153	1.5892
CUNH15orf61	CUNH15orf61	2.48713	2.54391	2.47011	2.7237	2.35764	0.967349	0.861684	1.05184	3.03335
AAGAB	AAGAB	6.36991	6.29536	6.42141	5.9562	6.09082	5.54289	5.64937	5.56428	6.00984
SMAD3	SMAD3	6.6812	5.95098	6.46138	6.24261	5.93418	7.18974	7.08361	8.61243	6.12236
SMAD6	SMAD6	1.97863	-0.0248541	1.35897	1.67004	1.57376	3.83589	3.53599	6.834	1.95255
ZWILCH	ZWILCH	5.34228	5.47232	5.70144	5.63679	5.46388	3.41011	3.80726	4.13401	5.52894
RPL4	RPL4	11.4176	11.2496	11.5219	11.4636	11.2751	10.6981	10.4976	11.0375	11.3587
LOC120604767	LOC120604767	1.12972	0.816569	1.80417	1.53365	1.7549	-2.33548	-1.3213	-0.357045	1.42671
LOC120604764	LOC120604764	1.44272	0.943442	1.35839	2.03338	2.01623	-0.0628326	-1.41816	0.0102614	0.978311
LOC120604765	LOC120604765	0.867448	0.372219	0.949712	1.6062	1.52548	-0.963643	-1.95862	-0.5808	0.967313
SNAPC5	SNAPC5	4.54045	4.52177	4.2727	4.84402	4.63579	5.37231	5.17939	5.17276	5.01118
MAP2K1	MAP2K1	5.58392	5.38325	5.59363	5.51505	5.40785	6.8594	6.646	7.3512	5.43816
TIPIN	TIPIN	5.80643	5.81742	5.59369	5.8897	5.67573	2.90709	2.78128	3.02417	6.16687
DIS3L	DIS3L	4.93073	5.14032	5.36535	4.68028	4.89268	4.99867	5.25014	4.71994	4.50955
RAB11A	RAB11A	7.60233	7.4915	7.37345	7.57959	7.42728	7.53953	7.33912	7.50338	7.52716
DENND4A	DENND4A	5.25072	5.50601	6.33452	5.6266	5.85634	4.05511	4.53752	4.23605	4.91849
INTS14	INTS14	5.2751	5.137	4.99916	4.65968	4.63984	4.19505	4.14151	4.33079	4.85332
HACD3	HACD3	6.9664	6.86313	6.89974	6.68652	6.8008	4.9176	4.92205	4.841	6.58223
DPP8	DPP8	6.78206	6.89681	6.86733	6.6348	6.94444	6.67682	6.81251	6.11431	6.42936
LOC120604770	LOC120604770	1.38265	1.52979	1.41496	1.95659	1.84587	-0.0821063	-0.332665	-0.674479	1.30325
IGDCC4	IGDCC4	3.13814	3.34686	3.98058	3.70275	3.75739	2.30497	2.71932	2.52525	3.21217
IGDCC3	IGDCC3	2.83361	2.03145	2.96485	1.10923	1.16819	-6.21026	-4.40054	-3.38589	2.11555
PARP16	PARP16	4.35526	4.50373	4.3415	4.3572	4.5844	5.20663	4.94425	4.52433	4.29424
CLPX	CLPX	6.09639	6.21592	6.35495	6.01517	6.16285	6.30523	6.28262	5.91118	5.81634
PDCD7	PDCD7	3.81232	3.86217	4.17545	4.02863	4.00325	4.20049	4.17191	4.38531	3.8349
RASL12	RASL12	3.6828	3.00665	0.309011	6.00942	4.87457	7.61725	5.93175	7.63557	6.63103
MTFMT	MTFMT	4.08415	4.07248	4.13036	3.8927	3.91349	3.75793	3.61859	3.71461	3.76716
SPG21	SPG21	4.6642	4.72911	4.87832	4.71482	4.74241	4.71661	4.6999	4.53359	4.63374
PLEKHO2	PLEKHO2	3.73713	3.31177	3.42296	3.4198	3.92129	6.44754	6.49238	6.57282	3.65545
PIF1	PIF1	3.33949	3.65168	3.86965	3.31673	3.0577	-1.75118	-1.05387	-0.927366	3.5418
RBPMS2	RBPMS2	3.98458	3.82592	3.66635	4.21839	3.63435	4.7464	4.11382	4.94537	3.894
OAZ2	OAZ2	6.60724	6.36477	6.42821	6.86771	6.89156	7.25082	7.02925	7.23772	6.85776
ZNF609	ZNF609	4.9449	4.74195	4.83056	4.98827	5.47835	3.28421	3.69737	3.4515	4.95983
TRIP4	TRIP4	5.35442	5.25012	5.09643	5.20225	5.34101	5.38644	5.29366	5.11847	5.43724
PCLAF	PCLAF	6.63964	6.66163	6.6656	7.4456	7.19546	3.53222	3.7081	4.16204	7.70012
CSNK1G1	CSNK1G1	6.77956	6.90866	6.27207	6.09516	6.21523	6.73319	6.6395	6.03045	6.12318
PPIB	PPIB	8.38624	8.36303	8.11211	7.84235	7.79507	10.4058	10.1572	10.1999	8.03001
SNX22	SNX22	2.34674	1.61542	1.8117	2.1925	2.42455	0.622999	0.506855	0.992065	2.52737
SNX1	SNX1	7.65183	7.2785	7.36152	7.17212	7.36599	6.33351	6.31586	6.66175	7.54223
CIAO2A	CIAO2A	5.83909	5.98358	5.96936	5.70382	5.67805	4.96269	4.9323	4.95761	5.6902
DAPK2	DAPK2	1.80355	2.29598	2.44718	2.46082	2.90058	2.92364	2.97719	1.61757	1.9242
HERC1	HERC1	6.84806	6.83873	6.99522	6.71193	7.20064	6.22575	6.56829	5.93781	6.67333
USP3	USP3	6.83857	6.69459	6.6151	6.49235	6.61493	5.76876	5.72823	5.3662	6.51291
APH1B	APH1B	3.13601	2.97457	3.42449	3.14216	3.28764	0.628214	1.33772	1.36462	2.92987
RAB8B	RAB8B	6.24022	6.02896	6.30385	6.12422	6.02856	5.64905	5.69892	6.12968	5.65724
RPS27L	RPS27L	8.18458	8.40518	7.68243	7.39122	6.43385	7.81539	7.32455	7.83788	7.34824
LACTB	LACTB	4.20927	4.4272	4.76748	4.19854	4.29738	4.19142	4.26863	3.9844	3.82152
TPM1	TPM1	6.42459	6.96243	6.09782	6.32213	5.58181	11.4292	10.769	10.8489	6.13998
TLN2	TLN2	4.73307	4.90226	4.89179	4.40275	4.41282	4.27029	4.38256	4.24198	4.25597
VPS13C	VPS13C	6.49744	6.57063	6.69053	6.11685	6.46026	6.42395	6.77826	6.17993	5.87823
RORA	RORA	2.37308	2.30798	2.86245	2.93889	3.67866	5.84573	6.25917	4.96564	2.53065
ICE2	ICE2	5.53114	5.72401	6.12329	5.10376	5.49965	4.8112	5.32979	4.64322	4.83307
ANXA2	ANXA2	6.36521	7.52999	7.89659	7.5492	7.27955	10.4205	10.8522	10.9717	6.87794
BNIP2	BNIP2	6.69036	6.66922	6.68521	6.28772	6.44142	7.43193	7.54111	7.35559	6.18503
GTF2A2	GTF2A2	5.96673	5.93085	5.77289	5.83916	5.63761	5.79536	5.61465	5.95602	6.01078
FAM81A	FAM81A	-0.119548	1.00809	3.08271	5.90249	5.54862	0.865894	2.31087	2.30424	5.32862
LOC120604577	LOC120604577	-1.46083	-0.504404	0.986625	2.25555	1.86638	-1.44352	-0.848	-0.960784	1.34684
MYO1E	MYO1E	4.14499	4.83071	5.92479	6.05547	5.92074	6.35695	6.78629	7.01076	5.37796
CCNB2	CCNB2	5.43108	5.33126	5.80407	5.44278	5.38134	3.07243	3.75155	4.29463	5.74104
RNF111	RNF111	5.73177	5.65598	5.72824	5.39193	5.58823	5.68991	5.79688	5.5432	5.30908
SLTM	SLTM	7.40998	7.33874	7.18075	7.20922	7.4309	6.70487	6.69353	6.4279	7.17782
LOC120604583	LOC120604583	1.30418	1.17291	1.00276	1.66537	1.50151	1.45747	1.51035	0.89113	1.73964
MINDY2	MINDY2	6.24307	6.64308	6.37745	6.41654	6.44815	6.67899	6.87002	6.16712	6.14644
ADAM10	ADAM10	7.3946	7.3047	7.24274	7.22225	7.13812	7.53012	7.69895	7.97463	7.22092
POLR2M	POLR2M	4.89168	5.00697	5.07512	5.24151	5.22777	6.45257	6.24498	6.0378	5.05279
LOC120604595	LOC120604595	1.59121	1.16402	1.04171	2.33734	2.83575	3.5386	2.45488	2.14441	1.95266
CGNL1	CGNL1	2.14679	2.76499	2.94557	3.05752	3.73752	8.76389	8.86428	6.79713	2.07958
TCF12	TCF12	7.3194	7.2471	7.0119	6.4462	6.66843	7.96178	7.95545	7.48793	6.55934
ZNF280D	ZNF280D	5.95466	6.06399	5.90479	5.80605	5.73597	5.71372	5.80533	5.39255	5.62348
MNS1	MNS1	6.40132	6.23721	6.70998	6.27187	6.0157	1.69914	2.37109	2.92039	6.244
TEX9	TEX9	3.63934	3.96976	4.47097	3.48428	3.68333	3.00057	3.56729	2.73354	3.08943
RFX7	RFX7	7.07235	6.92783	6.94678	6.23507	6.64999	5.79808	5.76742	5.24257	6.05766
NEDD4	NEDD4	3.81911	4.10785	4.73252	4.0128	4.62403	5.35158	6.22827	5.23748	3.38074
PRTG	PRTG	4.89908	5.26662	5.66608	4.8594	5.38678	-2.62712	-1.20456	-2.52803	4.64316
PYGO1	PYGO1	5.64772	5.92972	6.00877	5.55881	5.31464	5.37243	5.65573	5.48542	5.18989
DNAAF4	DNAAF4	1.80963	2.35115	2.87473	2.63187	2.27323	-1.75452	-0.61571	-1.02399	2.13176
CCPG1	CCPG1	5.29208	5.66753	6.12054	5.70183	5.91108	7.58251	7.81489	7.06256	5.23736
PIGB	PIGB	4.67612	5.09816	5.13394	5.43756	5.31288	4.78783	5.04048	4.7208	5.2091
PIGBOS1	PIGBOS1	4.51607	4.82102	4.82463	4.99382	4.73322	3.73406	3.78903	3.68633	4.87354
RAB27A	RAB27A	2.64328	2.85439	3.23853	4.32494	4.00628	2.59831	2.26354	3.20962	3.60191
RSL24D1	RSL24D1	7.60795	7.78727	8.04983	7.75324	7.57387	6.76795	6.77106	6.94432	7.31085
ITGA7	ITGA7	-0.847261	-0.972083	-0.0610919	2.67483	2.07925	-2.50463	-1.35942	-0.353703	2.58718
BLOC1S1	BLOC1S1	4.25368	3.94594	4.05301	4.21613	3.98654	5.33406	5.27493	5.83553	4.59292
CD63	CD63	7.34206	7.21143	6.96217	7.0732	6.95979	10.1723	9.91166	10.0803	7.35155
LOC120604885	LOC120604885	7.55424	7.3616	7.36369	7.42173	7.10555	6.37015	6.15553	6.77519	7.54942
ORMDL2	ORMDL2	2.95159	3.56968	3.05506	3.5215	3.58225	0.544264	0.450678	-0.62421	3.56081
DNAJC14	DNAJC14	5.37286	5.31187	5.25804	5.51958	5.52165	5.80372	5.77229	5.62691	5.62597
LOC120604884	LOC120604884	3.26902	2.45657	2.57695	3.30396	3.52891	2.90542	2.65776	2.80568	3.62542
PYM1	PYM1	4.0431	3.76074	3.73593	4.01073	3.65826	3.6618	3.39189	4.00348	4.19146
DGKA	DGKA	4.17024	4.6136	4.9512	5.03991	5.44919	7.13102	7.54412	6.52506	4.76316
PMEL	PMEL	9.81221	9.3934	9.62859	9.54718	9.40916	-1.38354	-1.83035	-0.711904	9.52256
CDK2	CDK2	6.23513	6.15831	5.9165	6.26923	6.07093	3.83036	3.63749	4.10136	6.53881
RAB5B	RAB5B	7.54737	7.59162	7.48556	7.18603	7.12462	8.26771	8.17593	8.04666	7.20656
SUOX	SUOX	4.73377	4.79783	4.78346	4.47532	4.57275	4.03282	4.01191	3.75073	4.56754
IKZF4	IKZF4	3.40243	3.38374	2.54621	4.5723	3.85007	3.08085	2.80135	2.98093	4.86224
RPS26	RPS26	10.507	10.4363	10.7483	10.7412	10.3978	10.0496	9.85331	10.5025	10.5494
ERBB3	ERBB3	1.72144	0.871378	2.10286	3.78644	2.34404	-3.92713	-5.96551	-1.5877	2.23256
PA2G4	PA2G4	8.26219	8.46065	8.52498	8.24736	8.09602	6.67274	6.72008	7.0082	8.17242
ZC3H10	ZC3H10	11.0388	10.9718	11.1203	11.2962	11.025	10.9612	10.7939	11.2297	11.1648
ESYT1	ESYT1	6.17156	6.23966	5.799	5.44695	5.39093	8.65565	8.47613	8.39392	5.57597
LOC120604916	LOC120604916	8.33442	8.07012	7.61919	8.10769	7.88903	10.6343	10.1766	10.593	8.471
SMARCC2	SMARCC2	7.29976	7.1628	7.02781	7.0105	7.20391	7.47079	7.48982	7.23847	7.20131
LOC120604921	LOC120604921	4.19139	4.43334	4.6368	4.67319	4.72498	4.87774	5.06305	4.75489	4.37178
RNF41	RNF41	5.68317	5.6873	5.60514	5.67463	5.68914	6.10448	5.95385	5.54865	5.58772
NABP2	NABP2	4.70224	4.53378	4.31957	4.64909	4.67121	4.29299	4.2031	4.30624	5.22791
ANKRD52	ANKRD52	6.72115	6.73177	6.26615	5.56308	5.91323	6.48263	6.42286	6.10518	5.82874
COQ10A	COQ10A	3.33443	3.33382	2.91134	3.24601	3.3498	3.6556	3.71924	3.33618	3.94945
CS	CS	8.44915	8.5079	8.78137	8.67488	8.72439	7.89289	7.94371	7.91622	8.47465
LOC120604922	LOC120604922	1.62998	1.84482	1.98891	2.42125	2.46003	2.96048	2.95646	2.49727	2.2396
CNPY2	CNPY2	6.07935	6.1528	5.79641	6.26249	6.02851	6.89057	6.68184	6.70929	6.4997
PAN2	PAN2	5.62119	5.80209	5.63968	6.02754	6.26734	5.73049	5.72789	5.06487	5.93107
IL23A	IL23A	2.38821	1.64321	1.99709	2.58554	2.2336	0.854935	0.130714	1.7706	2.39127
STAT2	STAT2	6.0875	6.03886	6.0126	6.05937	6.09345	7.79427	7.78854	7.58919	6.07061
TIMELESS	TIMELESS	7.12865	7.14326	7.36978	7.5757	7.22262	3.07418	3.07701	3.94816	7.58712
SPRYD4	SPRYD4	3.49138	3.7794	3.67689	3.67469	3.65873	3.66415	3.76619	3.31753	3.95553
RBMS2	RBMS2	6.69124	7.0311	7.30373	7.08527	7.16314	7.4385	7.29438	6.73531	6.32005
BAZ2A	BAZ2A	7.61044	7.50293	7.55933	7.45118	7.71511	6.75615	6.69872	6.45598	7.26298
ATP5F1B	ATP5F1B	10.2849	10.18	10.0942	9.71216	9.70345	9.23876	9.12006	9.3295	10.0001
PTGES3	PTGES3	9.54137	9.71779	9.64096	9.43445	9.36528	9.3255	9.09767	9.1108	9.2499
LOC120604930	LOC120604930	10.2394	10.2117	10.3265	10.5106	10.2351	9.90176	9.64455	9.99235	10.2464
LOC120605083	LOC120605083	4.81534	3.73987	3.84015	5.76513	6.26707	1.13401	1.25846	1.55007	6.02151
PRIM1	PRIM1	5.944	6.19872	6.36559	6.16798	6.1187	3.42574	3.91158	3.84909	6.23786
ZBTB39	ZBTB39	5.49291	5.31599	5.21437	4.9213	4.82547	4.09802	4.17698	4.41103	5.06349
TAC3	TAC3	-1.52102	-3.37267	-0.834951	0.900039	0.980125	-7.8772	-7.18035	-6.51323	1.71274
NEMP1	NEMP1	5.57028	5.5527	6.16982	6.21576	6.01388	3.72166	4.19767	4.84927	5.9099
NAB2	NAB2	5.33633	4.30876	4.75067	4.88993	4.06904	4.44888	4.45393	7.16532	5.42935
STAT6	STAT6	4.58158	4.608	3.94878	5.15305	4.52081	7.26077	7.06042	7.48331	5.33862
LRP1	LRP1	6.61674	6.15303	6.0901	6.14197	6.48514	10.6245	10.5195	10.588	6.47703
SHMT2	SHMT2	8.07553	8.10142	8.16998	7.78233	7.70456	5.90706	5.97826	6.25835	7.9694
NDUFA4L2	NDUFA4L2	0.318838	-1.4711	0.258803	-1.71961	-1.69205	0.536618	0.96027	3.57651	-0.49745
STAC3	STAC3	3.51626	3.26383	3.67093	3.72655	3.67832	3.37174	3.25241	3.63013	3.45639
R3HDM2	R3HDM2	6.53053	6.63135	6.87036	6.69423	6.82535	7.04004	7.12442	6.83847	6.50527
GLI1	GLI1	0.772295	1.94579	3.6015	0.812668	1.66456	-3.15947	-0.665691	-1.54702	0.172804
MARS1	MARS1	7.03211	7.17995	7.31395	6.16008	6.22544	6.31476	6.5221	6.37049	6.3477
DDIT3	DDIT3	1.83849	1.83267	2.01447	2.66776	3.9103	4.68053	4.67245	3.5805	2.52847
MBD6	MBD6	5.57383	5.2608	5.1179	5.40636	5.72635	5.2567	4.98084	4.85532	5.61565
DCTN2	DCTN2	7.05334	7.00246	7.05227	6.99477	6.99078	8.36409	8.3307	8.24973	7.07101
LOC120604954	LOC120604954	4.77794	4.74393	4.48223	5.45524	5.64268	5.32657	5.29347	4.84127	5.40889
DTX3	DTX3	3.96617	3.51743	3.02172	3.76729	3.66933	5.57478	5.21268	5.33336	4.2425
ARHGEF25	ARHGEF25	3.71344	3.75474	3.96447	4.1745	4.18996	5.9865	5.98007	5.56711	4.13463
B4GALNT1	B4GALNT1	3.76259	3.50613	3.8089	0.694893	0.471576	-5.8047	-2.12912	-2.36847	2.92251
OS9	OS9	6.61479	6.60566	6.9787	6.28851	6.65725	8.85556	8.86198	8.48453	6.19634
AGAP2	AGAP2	4.41946	4.12347	4.41637	4.39158	4.83537	1.8479	2.19997	1.54208	4.47383
TSPAN31	TSPAN31	6.28038	6.16573	6.11402	6.30358	6.16847	7.30466	7.09365	7.23149	6.33913
CDK4	CDK4	7.70395	7.59507	7.4192	7.45819	7.195	6.5463	6.48171	6.94227	7.88481
MARCHF9	MARCHF9	4.54884	4.37149	4.13814	4.25837	4.49707	3.18163	3.05044	2.65295	4.6045
LOC120604970	LOC120604970	1.75369	1.62137	2.09	2.23255	2.27166	-0.921692	-1.02758	-0.943807	1.78084
METTL1	METTL1	3.97747	3.93059	3.86878	4.29882	3.76735	2.71456	2.24623	3.04755	4.20654
EEF1AKMT3	EEF1AKMT3	5.11254	5.58489	5.59393	5.04995	5.16612	3.99079	3.75512	3.03555	4.36259
TSFM	TSFM	5.70491	5.6288	5.33142	5.04725	4.82126	4.62884	4.36161	4.82782	5.34999
AVIL	AVIL	2.33527	1.50707	2.86193	1.39814	1.99553	3.15974	3.12653	4.24264	0.893898
CTDSP2	CTDSP2	7.69718	7.5495	7.90264	7.97159	8.05605	9.25028	9.25888	9.45557	7.84404
ATP23	ATP23	4.70256	4.9459	5.14717	5.09745	4.90468	3.49187	3.60911	3.43928	4.83132
LRIG3	LRIG3	4.83859	4.67866	3.49878	3.18608	2.93512	4.5664	4.24771	3.71156	3.80666
SLC16A7	SLC16A7	1.77175	3.34942	3.71467	3.61999	4.0974	-6.78176	-4.71388	-6.97577	3.25724
USP15	USP15	6.47196	6.5726	6.4369	6.01042	5.95882	5.34617	5.46756	5.40982	5.87856
MON2	MON2	5.90638	5.92268	5.88431	5.82944	5.9124	5.93932	6.04797	5.89731	5.65918
LOC120604859	LOC120604859	0.712723	1.15901	0.940981	2.29474	1.90643	1.86482	1.39729	1.47221	2.15382
PPM1H	PPM1H	6.34154	6.199	5.88942	5.93585	6.09448	5.19483	5.06933	4.77572	5.88094
RXYLT1	RXYLT1	4.63649	4.843	4.83635	4.9643	4.80665	5.30418	5.37689	5.25489	4.85498
SRGAP1	SRGAP1	5.0897	4.84849	4.47302	4.6433	4.69733	8.65439	8.56575	8.49766	4.70129
KICS2	KICS2	3.1021	3.64419	3.72631	3.32954	3.32268	2.59457	2.71043	1.93341	2.94746
LOC120605010	LOC120605010	3.24826	3.30658	2.85543	4.29895	4.27896	2.41295	2.72677	2.34968	4.0936
[truncated: 11,067 more rows]

## Sheet: Differential_Expression_Results
gene_id	gene_name	logCPM	ECM_E2-vs-PTC.logFC	ECM_E2-vs-PTC.PValue	ECM_E2-vs-PTC.FDR	ECM_ES2-vs-PTC.logFC	ECM_ES2-vs-PTC.PValue	ECM_ES2-vs-PTC.FDR	ECM_E2-vs-ECM_ES2.logFC	ECM_E2-vs-ECM_ES2.PValue	ECM_E2-vs-ECM_ES2.FDR	(ECM_E2 + ECM_ES2)/2-vs-PTC.logFC	(ECM_E2 + ECM_ES2)/2-vs-PTC.PValue	(ECM_E2 + ECM_ES2)/2-vs-PTC.FDR
PDPR	PDPR	5.49098	0.844114	0.00261556	0.00741001	0.680617	0.00770201	0.0174622	0.163496	0.395549	0.776078	0.762365	0.0024142	0.00603828
LOC120587344	LOC120587344	3.12213	0.822676	0.0969928	0.142266	0.781099	0.112921	0.16217	0.0415767	0.923561	0.985506	0.801887	0.0757384	0.109011
LOC120589807	LOC120589807	0.971746	4.51565	0.0567725	0.0901652	10.2699	0.00126162	0.00436995	-5.75421	0.00275607	0.120842	7.39275	0.00577788	0.012252
EXOSC6	EXOSC6	3.71378	0.210157	0.608935	0.6725	0.555915	0.210134	0.27426	-0.345758	0.408443	0.786664	0.383036	0.310098	0.371243
AARS1	AARS1	7.6574	-1.02217	0.0111862	0.0233407	-1.77815	0.000702178	0.00283438	0.755984	0.0364929	0.325729	-1.40016	0.000867694	0.00270386
DDX19B	DDX19B	4.96755	-0.477263	0.0207359	0.038716	-0.903691	0.000891127	0.00337394	0.426428	0.0324671	0.314001	-0.690477	0.00151637	0.00417905
LOC120596596	LOC120596596	6.44729	1.30944	0.000492859	0.00213121	1.09315	0.001354	0.00459518	0.216291	0.325508	0.729767	1.2013	0.000447418	0.00163844
ST3GAL2	ST3GAL2	5.49861	-0.926355	0.00245159	0.00703084	-1.15172	0.000743886	0.00296149	0.225368	0.286629	0.697594	-1.03904	0.000464051	0.00167958
KLHL9	KLHL9	6.6305	0.38986	0.0694392	0.107131	0.146796	0.442271	0.514166	0.243064	0.219934	0.638963	0.268328	0.134593	0.179962
FOCAD	FOCAD	5.53361	0.475381	0.0406693	0.068197	0.131738	0.504976	0.57429	0.343643	0.11126	0.501111	0.30356	0.108762	0.149619
MLLT3	MLLT3	4.65009	0.309415	0.706054	0.758909	-0.270414	0.727992	0.778519	0.579829	0.456353	0.813806	0.0195003	0.977484	0.981088
SLC24A2	SLC24A2	2.25289	-4.09756	0.0481227	0.0785081	-2.87253	0.141766	0.196366	-1.22503	0.538359	0.854383	-3.48505	0.034209	0.055114
ACER2	ACER2	2.75692	5.20979	0.000229184	0.00126071	5.34369	0.000189056	0.00116905	-0.133899	0.822208	0.956717	5.27674	0.000164741	0.000801676
RPS6	RPS6	11.036	0.416266	0.172266	0.231757	0.759536	0.0291363	0.0524011	-0.34327	0.2468	0.665532	0.587901	0.0473501	0.072983
DENND4C	DENND4C	5.81603	0.159566	0.631426	0.693179	-0.117053	0.725179	0.776082	0.276619	0.416937	0.79137	0.0212568	0.940791	0.950613
LOC120603583	LOC120603583	2.19247	-0.142099	0.709831	0.762054	-0.126413	0.738831	0.787532	-0.0156852	0.966766	0.994705	-0.134256	0.683605	0.73171
PLIN2	PLIN2	7.08093	-0.681465	0.00688862	0.015774	-0.689227	0.00646957	0.0151926	0.00776245	0.966159	0.994551	-0.685346	0.0028227	0.0068097
HAUS6	HAUS6	6.44475	1.40187	7.97374e-05	0.000657792	1.50847	5.09274e-05	0.000525192	-0.106604	0.530193	0.849573	1.45517	3.52543e-05	0.000285573
RRAGA	RRAGA	7.45424	-0.376441	0.176873	0.237003	-0.265928	0.322424	0.39394	-0.110513	0.673293	0.907447	-0.321185	0.176579	0.228287
ADAMTSL1	ADAMTSL1	8.85838	-11.0467	9.44806e-07	8.3619e-05	-11.9361	7.46469e-07	7.38891e-05	0.889343	0.15285	0.562944	-11.4914	1.00832e-07	1.58837e-05
SH3GL2	SH3GL2	2.93039	4.27442	0.000455552	0.00202545	8.06243	1.36916e-05	0.000261541	-3.78801	0.000280891	0.042299	6.16842	4.48523e-05	0.00033343
CNTLN	CNTLN	4.83856	0.683817	0.00506979	0.0124562	0.908007	0.00114558	0.0040608	-0.22419	0.22011	0.638963	0.795912	0.0012487	0.00359372
BNC2	BNC2	5.59814	-4.783	0.000332902	0.001634	-4.10259	0.00063999	0.00266055	-0.680404	0.329151	0.733129	-4.4428	8.3347e-05	0.000499318
CCDC171	CCDC171	3.299	0.332945	0.215013	0.279566	0.48622	0.0881744	0.131352	-0.153275	0.547604	0.859872	0.409583	0.0993705	0.138538
PSIP1	PSIP1	8.13084	1.75198	1.20093e-05	0.000227078	1.80162	1.01073e-05	0.000224595	-0.0496416	0.747658	0.933645	1.7768	6.36379e-06	0.000103286
SNAPC3	SNAPC3	5.5176	-0.0289679	0.909995	0.929777	-0.24307	0.36089	0.432723	0.214102	0.419212	0.792796	-0.136019	0.543651	0.602744
TTC39B	TTC39B	2.93103	-0.181392	0.715578	0.766815	-0.160959	0.738139	0.787115	-0.0204333	0.967161	0.994818	-0.171176	0.684088	0.732107
FREM1	FREM1	0.775648	2.05338	0.0782504	0.118404	-1.04496	0.352633	0.424147	3.09834	0.0269853	0.291785	0.504206	0.581481	0.638081
ZDHHC21	ZDHHC21	6.01508	1.20279	0.0013032	0.00435602	0.493447	0.0656448	0.10277	0.709339	0.0169892	0.249978	0.848116	0.00440016	0.00977099
LOC120614131	LOC120614131	0.853789	-6.02227	2.86275e-05	0.000361667	-5.95479	2.9241e-05	0.000375307	-0.067479	0.918155	0.984378	-5.98853	4.45174e-06	8.63004e-05
NFIB	NFIB	6.94357	-1.4809	0.00701163	0.0159969	-2.12233	0.00104396	0.0037936	0.641429	0.133242	0.534358	-1.80162	0.000816843	0.00258594
MPDZ	MPDZ	7.79126	-0.249819	0.193326	0.255615	-0.00699089	0.968837	0.976673	-0.242828	0.203863	0.622104	-0.128405	0.418253	0.479334
LURAP1L	LURAP1L	6.77604	6.72567	0.000532284	0.00225221	7.00694	0.000502543	0.00224257	-0.281273	0.75068	0.934934	6.86631	0.000436149	0.00160711
PTPRD	PTPRD	2.3866	5.9495	0.000468028	0.00206109	5.33368	0.000767836	0.00303008	0.615815	0.445314	0.807112	5.64159	0.000463446	0.00167786
DMAC1	DMAC1	4.14606	-0.0773027	0.794348	0.833583	-0.197346	0.511013	0.580146	0.120044	0.689037	0.912421	-0.137325	0.592792	0.64826
KDM4C	KDM4C	4.9426	0.106869	0.696663	0.75042	0.572835	0.068063	0.105896	-0.465966	0.121535	0.517288	0.339852	0.185987	0.238737
GLDC	GLDC	5.55226	6.84024	0.00857284	0.0188478	9.05805	0.00309953	0.00862692	-2.21781	0.217681	0.637792	7.94914	0.00393678	0.00890548
UHRF2	UHRF2	6.41536	0.69539	0.00359784	0.00950261	0.706536	0.00335212	0.00916078	-0.011146	0.945766	0.988577	0.700963	0.00185903	0.00490512
IL33	IL33	2.43045	-7.36075	0.0307239	0.0538121	-3.2148	0.224579	0.290156	-4.14595	0.162297	0.57687	-5.28778	0.0371719	0.0591797
RANBP6	RANBP6	5.52141	1.26935	0.0165577	0.032213	0.97317	0.0435303	0.0727509	0.296184	0.466556	0.82013	1.12126	0.017434	0.0310175
KIAA2026	KIAA2026	5.51825	-0.597342	0.0218306	0.0404136	-0.290613	0.193263	0.255714	-0.306729	0.172007	0.588683	-0.443978	0.0371182	0.0591014
ERMP1	ERMP1	5.33986	0.0800531	0.896312	0.919147	-0.51792	0.409454	0.481629	0.597973	0.350596	0.747289	-0.218933	0.678432	0.726947
RIC1	RIC1	6.04935	-0.00647082	0.974028	0.980491	-0.0772642	0.699857	0.753488	0.0707933	0.723957	0.927057	-0.0418675	0.80801	0.841702
PDCD1LG2	PDCD1LG2	1.56886	-10.8422	0.00279737	0.00780992	-10.9985	0.00276345	0.00785478	0.156303	1	1	-10.9203	0.00121935	0.00352757
PLGRKT	PLGRKT	5.96236	-0.822775	0.00105225	0.00372696	-1.15801	0.000148114	0.00098889	0.335234	0.060864	0.395268	-0.990392	0.000123153	0.000653049
JAK2	JAK2	5.66806	-2.93933	2.54066e-05	0.000340289	-2.95036	2.50917e-05	0.000347509	0.0110371	0.968337	0.995107	-2.94485	5.29466e-06	9.42508e-05
RCL1	RCL1	5.25555	0.487917	0.0187442	0.035764	0.011223	0.94544	0.958647	0.476694	0.0205358	0.267763	0.24957	0.115855	0.157996
AK3	AK3	5.67823	-0.489187	0.143419	0.197649	0.202198	0.509784	0.579052	-0.691385	0.0535373	0.375195	-0.143494	0.586815	0.642854
CDC37L1	CDC37L1	5.07568	-0.212892	0.303897	0.374314	-0.478343	0.0422371	0.0709006	0.265451	0.209314	0.628422	-0.345617	0.0738647	0.106761
SPATA6L	SPATA6L	1.00979	2.48588	0.0032677	0.00881579	2.27435	0.00481284	0.0120743	0.211531	0.685834	0.911429	2.38012	0.00271308	0.00660995
PLPP6	PLPP6	3.11368	-0.237077	0.620286	0.683072	-0.087633	0.849335	0.880747	-0.149444	0.747558	0.933645	-0.162355	0.689518	0.737134
GLIS3	GLIS3	3.13336	-2.53659	0.017396	0.0335443	-1.8861	0.0490974	0.0805447	-0.650489	0.455797	0.813806	-2.21135	0.0105407	0.0203103
RFX3	RFX3	5.45623	2.81532	2.40042e-05	0.000331542	2.90442	1.99388e-05	0.00030968	-0.089102	0.733035	0.928475	2.85987	1.47617e-05	0.00016556
PUM3	PUM3	6.64255	1.48651	3.40379e-05	0.000399061	0.776247	0.00151313	0.00499256	0.710261	0.00239174	0.115743	1.13138	9.32146e-05	0.000537961
VLDLR	VLDLR	7.84319	-8.13012	1.13012e-05	0.000220062	-6.41035	2.98756e-05	0.000381205	-1.71977	0.0175723	0.25177	-7.27023	2.66984e-06	6.63198e-05
SMARCA2	SMARCA2	5.8698	-3.17264	0.00018679	0.00109937	-3.16142	0.000178105	0.00112392	-0.0112164	0.978292	0.997597	-3.16703	3.87075e-05	0.000304134
LOC120621864	LOC120621864	1.47161	-2.63706	0.0154434	0.0304562	-2.5436	0.0155327	0.0309942	-0.0934537	0.913038	0.983355	-2.59033	0.0049877	0.0108399
DMRT3	DMRT3	0.863764	4.72254	0.00296598	0.00816846	6.1044	0.000701649	0.00283392	-1.38186	0.111791	0.501797	5.41347	0.0010892	0.0032198
KANK1	KANK1	7.2012	-6.31625	0.000267135	0.00139783	-5.98703	0.000372869	0.00182537	-0.329222	0.677783	0.908841	-6.15164	5.74707e-05	0.000390233
LOC120623019	LOC120623019	5.51239	1.81741	0.000282734	0.00145617	1.34903	0.00142895	0.00477509	0.468377	0.11158	0.50169	1.58322	0.000352249	0.00137388
LOC120622948	LOC120622948	1.16132	3.73568	0.000253093	0.00134646	3.29873	0.000490225	0.00220189	0.436941	0.374604	0.764798	3.5172	0.000248349	0.00106252
PIP5K1B	PIP5K1B	5.6859	-3.03398	0.000412353	0.00189445	-4.20053	8.51209e-05	0.000711574	1.16655	0.0340862	0.315865	-3.61726	3.8533e-05	0.000303672
PABIR1	PABIR1	4.4557	-0.517172	0.0188693	0.035954	-0.59815	0.00995908	0.021519	0.080978	0.644311	0.896788	-0.557661	0.00632308	0.0131956
TJP2	TJP2	5.95515	-1.14717	0.0031175	0.00851626	-1.0517	0.00495759	0.0123242	-0.0954714	0.717104	0.924671	-1.09943	0.00145821	0.00404929
FAM189A2	FAM189A2	6.11997	-5.83376	0.000210878	0.00118662	-5.78259	0.0002152	0.00126943	-0.0511657	0.944642	0.988255	-5.80818	3.42732e-05	0.000280704
APBA1	APBA1	2.33547	-2.69038	0.00398098	0.010296	-2.17983	0.00931227	0.0204357	-0.510556	0.429313	0.799078	-2.4351	0.00179601	0.00476766
PTAR1	PTAR1	2.36964	0.18575	0.776856	0.819043	0.0702986	0.913788	0.933434	0.115452	0.860264	0.969234	0.128024	0.820763	0.852471
SMC5	SMC5	7.25327	0.440167	0.0379381	0.064268	0.210256	0.258673	0.326995	0.229911	0.22145	0.638963	0.325212	0.0677026	0.0992486
KLF9	KLF9	3.21182	-5.61098	1.7495e-05	0.000286453	-3.45023	0.000170967	0.00108862	-2.16075	0.00267993	0.118604	-4.53061	7.99561e-06	0.00011778
CEMIP2	CEMIP2	5.55016	0.0702281	0.725154	0.775294	-0.835079	0.00381251	0.0100696	0.905307	0.00255856	0.117299	-0.382426	0.0535768	0.0810319
ABHD17B	ABHD17B	5.09313	0.810216	0.0045546	0.0114841	0.731448	0.00738783	0.0168669	0.0787675	0.693815	0.914253	0.770832	0.00321987	0.0075858
CUNH9orf85	CUNH9orf85	5.29996	1.54111	0.000158818	0.00099288	1.28655	0.000454279	0.00209369	0.25456	0.241744	0.662434	1.41383	0.000147463	0.000738787
GDA	GDA	1.12934	1.34497	0.010303	0.0218317	1.44537	0.00737635	0.0168544	-0.100401	0.792081	0.948328	1.39517	0.00546833	0.011713
ZFAND5	ZFAND5	6.61126	-0.202092	0.605371	0.669334	-0.187243	0.626367	0.687163	-0.0148486	0.968863	0.995148	-0.194668	0.562088	0.620239
ALDH1A1	ALDH1A1	6.54351	-7.22761	0.00439896	0.0111671	-5.19585	0.0279232	0.050701	-2.03176	0.259714	0.675572	-6.21173	0.00318507	0.00752143
ANXA1	ANXA1	8.47318	-5.37358	2.03579e-05	0.000310096	-5.91802	1.2686e-05	0.000248964	0.544439	0.243088	0.663142	-5.6458	2.4834e-06	6.38742e-05
CUNH9orf40	CUNH9orf40	6.15907	2.71821	9.61505e-06	0.000207653	2.38666	2.0391e-05	0.000313244	0.331552	0.163443	0.578112	2.55243	8.98069e-06	0.000124446
CARNMT1	CARNMT1	6.48096	3.43925	0.000103997	0.000774701	2.61226	0.000419519	0.00197814	0.826994	0.0694043	0.413326	3.02576	0.000137378	0.000701715
NMRK1	NMRK1	4.95631	0.626257	0.163694	0.221502	0.160166	0.700218	0.753628	0.466092	0.288103	0.69915	0.393211	0.298846	0.359716
OSTF1	OSTF1	4.20826	-1.04648	0.0063469	0.0147849	-2.11274	0.000159579	0.00103838	1.06626	0.00614309	0.162811	-1.57961	0.000236292	0.00102537
PCSK5	PCSK5	1.23469	-0.713463	0.21828	0.283194	-4.30396	0.000270285	0.00146655	3.5905	0.000695272	0.0693468	-2.50871	0.000989293	0.00298042
RFK	RFK	6.21425	0.207309	0.2591	0.327073	-0.405304	0.0483221	0.0794484	0.612613	0.00902085	0.192616	-0.0989976	0.517536	0.577417
GCNT1	GCNT1	2.69923	5.94888	0.0012055	0.00411042	5.77909	0.00144664	0.00481452	0.169788	0.845333	0.963293	5.86398	0.00109503	0.00323191
PRUNE2	PRUNE2	1.7736	1.75738	0.106937	0.154443	3.17862	0.0137596	0.0280766	-1.42125	0.14695	0.554286	2.468	0.0276934	0.0459541
VPS13A	VPS13A	6.6269	-0.172608	0.764634	0.808964	-0.434113	0.457442	0.528699	0.261505	0.653474	0.899419	-0.30336	0.541344	0.600595
GNA14	GNA14	4.45181	-13.7322	0.000106218	0.000783651	-10.3406	0.000137411	0.000944458	-3.39168	0.137191	0.539517	-12.0364	2.83115e-05	0.000248899
GNAQ	GNAQ	8.13625	-0.0684862	0.852204	0.882145	-0.0748291	0.838007	0.871353	0.0063429	0.985912	0.998909	-0.0716576	0.822246	0.85374
LOC120588447	LOC120588447	1.39121	-1.07729	0.0578156	0.0915659	-0.219151	0.647507	0.706617	-0.858141	0.109253	0.498183	-0.648222	0.1452	0.192412
CEP78	CEP78	5.08792	2.67565	1.23911e-05	0.000231441	2.54303	1.69973e-05	0.000286194	0.13262	0.563071	0.865257	2.60934	9.44361e-06	0.0001288
LOC120588736	LOC120588736	7.42557	2.89974	1.48004e-05	0.000259573	2.2188	6.52863e-05	0.000611931	0.680944	0.0269793	0.291785	2.55927	1.92272e-05	0.000194294
TLE4	TLE4	3.36642	-2.05023	0.009452	0.0203459	-3.37214	0.000871109	0.00331931	1.32191	0.0476004	0.360549	-2.71119	0.000767329	0.00247188
TLE1	TLE1	4.90306	0.606317	0.0798071	0.120467	0.158088	0.603302	0.665969	0.448229	0.167118	0.581973	0.382202	0.182321	0.234538
FRY	FRY	3.05951	2.48026	0.00327498	0.00883016	2.13267	0.00696562	0.0161028	0.347591	0.520076	0.843683	2.30646	0.00325903	0.00765873
B3GLCT	B3GLCT	5.57528	-2.45777	1.05561e-05	0.000213955	-1.88204	5.0269e-05	0.000520043	-0.575729	0.0248148	0.284475	-2.1699	5.20847e-06	9.3185e-05
HSPH1	HSPH1	8.00595	0.148846	0.647917	0.70736	0.0122501	0.96968	0.977309	0.136596	0.674937	0.908313	0.080548	0.774848	0.812534
MEDAG	MEDAG	8.23879	-10.0456	0.000101376	0.000761688	-7.68352	0.000274358	0.00148056	-2.36208	0.0438954	0.351002	-8.86456	2.55678e-05	0.00023119
LOC120602294	LOC120602294	1.99178	1.43533	0.00947829	0.0203824	2.52296	0.000537806	0.00234232	-1.08763	0.0267288	0.291785	1.97914	0.00125403	0.00360431
USPL1	USPL1	4.80504	-0.357808	0.0954207	0.140307	-0.294796	0.15497	0.21169	-0.0630116	0.742179	0.931561	-0.326302	0.0790114	0.113223
HMGB1	HMGB1	9.58392	1.07408	0.00556615	0.0133862	0.88571	0.0137735	0.0280975	0.188374	0.497065	0.833288	0.979897	0.0051581	0.0111531
LOC120602326	LOC120602326	3.14657	-2.00583	0.00188435	0.00574985	-1.43483	0.00913701	0.0201119	-0.571	0.189379	0.607668	-1.72033	0.00134608	0.00379787
KATNAL1	KATNAL1	3.08815	-0.369308	0.253913	0.321631	-0.514883	0.126419	0.178033	0.145576	0.638471	0.893656	-0.442096	0.124047	0.167559
LOC120602353	LOC120602353	1.62276	-3.25941	0.00141267	0.00462721	-1.8927	0.0172121	0.0337678	-1.36671	0.0603309	0.39448	-2.57606	0.00129102	0.00367746
UBL3	UBL3	6.5338	-0.571465	0.00551928	0.0133029	-0.415101	0.0232587	0.0434208	-0.156364	0.307528	0.714016	-0.493283	0.00508472	0.0110177
SLC7A1	SLC7A1	4.34113	2.04694	0.00164789	0.00518453	1.97283	0.00189835	0.00588746	0.074114	0.85017	0.964934	2.00988	0.00114261	0.0033399
SLC46A3	SLC46A3	1.75714	0.640669	0.242739	0.309487	0.94227	0.105245	0.152912	-0.301601	0.560075	0.864824	0.791469	0.122085	0.165302
LOC120602416	LOC120602416	5.84841	-0.433377	0.143416	0.197649	-0.838392	0.0165398	0.0326646	0.405015	0.167532	0.582638	-0.635885	0.0255033	0.042873
PAN3	PAN3	6.40364	-0.0501774	0.812678	0.848233	0.109248	0.610297	0.672299	-0.159425	0.462638	0.817864	0.0295352	0.87213	0.895008
CDX2	CDX2	6.07369	14.6249	8.59582e-06	0.000199845	14.2706	9.66638e-06	0.000221156	0.354366	0.307075	0.714016	14.4478	8.38547e-06	0.000120057
LOC120602547	LOC120602547	5.31973	-0.0410693	0.852628	0.882393	-0.0506026	0.81901	0.855889	0.00953324	0.965728	0.994513	-0.045836	0.810353	0.843469
LOC120602531	LOC120602531	5.89678	-0.404053	0.113955	0.162814	-0.0128019	0.955921	0.966858	-0.391252	0.123346	0.521407	-0.208428	0.314093	0.375441
LNX2	LNX2	3.6148	-0.156923	0.544458	0.61258	-0.572088	0.0559674	0.0899915	0.415165	0.137962	0.540244	-0.364506	0.129507	0.173891
LOC120602600	LOC120602600	2.56757	1.43324	0.0582751	0.0922155	1.62671	0.035292	0.0611247	-0.193463	0.757562	0.937149	1.52998	0.0319179	0.0519352
MTIF3	MTIF3	3.41222	-0.130313	0.638012	0.699468	0.165538	0.553567	0.619733	-0.29585	0.302223	0.710766	0.0176124	0.941065	0.950816
GTF3A	GTF3A	7.21791	1.20867	0.00103088	0.00367219	0.954582	0.00358362	0.00962736	0.25409	0.275135	0.689189	1.08163	0.00105597	0.00314148
RPL21	RPL21	10.68	0.530545	0.0534572	0.0858073	0.512056	0.0608201	0.0964647	0.0184893	0.937232	0.986854	0.5213	0.0368915	0.0588193
LOC120602729	LOC120602729	1.47147	-0.778578	0.0968759	0.142127	-1.05377	0.0368565	0.0632476	0.275188	0.517947	0.843362	-0.916172	0.0317089	0.0516272
USP12	USP12	5.06347	-0.720486	0.0608751	0.095796	-0.811814	0.0400644	0.0678876	0.0913287	0.780176	0.943082	-0.76615	0.0265474	0.0443452
WASF3	WASF3	2.75639	2.63488	0.000139089	0.000921995	1.29284	0.00603681	0.01437	1.34204	0.00457759	0.145525	1.96386	0.000437747	0.00161206
CDK8	CDK8	4.5023	1.19579	0.000492386	0.00213101	0.524415	0.0285372	0.0515476	0.67138	0.00984204	0.199792	0.860104	0.00162598	0.00441197
RNF6	RNF6	4.04294	-0.283596	0.638825	0.700183	1.07554	0.124526	0.175994	-1.35914	0.0592721	0.39271	0.395974	0.473467	0.533672
ZMYM2	ZMYM2	6.2592	-0.0207126	0.923587	0.940649	0.0599813	0.780637	0.822764	-0.080694	0.709157	0.921756	0.0196343	0.916291	0.931911
CRYL1	CRYL1	3.3361	1.71873	0.00219659	0.00646849	1.95654	0.00115872	0.00408741	-0.237813	0.509176	0.839662	1.83763	0.000996204	0.00299917
IFT88	IFT88	5.47276	0.0839412	0.664997	0.722625	0.118957	0.542079	0.609325	-0.0350162	0.855813	0.966698	0.101449	0.549504	0.608356
IL17D	IL17D	3.16929	-0.186518	0.652669	0.711834	0.850582	0.0712996	0.11012	-1.0371	0.0344081	0.31754	0.332032	0.373792	0.435563
EEF1AKMT1	EEF1AKMT1	4.33295	-0.337046	0.221014	0.286173	-0.361422	0.194877	0.257406	0.0243762	0.924956	0.985805	-0.349234	0.149077	0.196779
XPO4	XPO4	5.36705	1.19711	0.000123587	0.000860305	1.2388	0.000100592	0.00077826	-0.0416969	0.787511	0.94565	1.21795	5.9604e-05	0.000398764
LATS2	LATS2	3.66004	-2.56475	4.52905e-05	0.0004683	-2.83844	2.5078e-05	0.000347509	0.273686	0.334332	0.735745	-2.7016	7.23606e-06	0.000110472
SAP18	SAP18	5.78342	-0.379731	0.310472	0.381298	-0.492259	0.20447	0.268422	0.112528	0.753131	0.935667	-0.435995	0.188841	0.241878
SKA3	SKA3	4.8427	2.26522	0.00152526	0.00489537	2.4614	0.00105629	0.0038242	-0.196172	0.648312	0.89724	2.36331	0.000847518	0.00265555
MRPL57	MRPL57	3.09735	0.163543	0.72136	0.771869	-0.11047	0.810142	0.847775	0.274013	0.545853	0.859497	0.0265362	0.946869	0.956162
ZDHHC20	ZDHHC20	6.56481	-1.27217	0.000753795	0.00291393	-1.18603	0.00107385	0.00387061	-0.0861353	0.700013	0.918402	-1.2291	0.00029454	0.00121005
MICU2	MICU2	5.89344	-0.386309	0.0587281	0.0928198	-0.383368	0.0604935	0.0960638	-0.00294084	0.986667	0.99924	-0.384838	0.0342216	0.0551275
SH3BGRL	SH3BGRL	4.77561	-1.8565	0.00241821	0.00695801	-1.93522	0.00179164	0.00563884	0.0787248	0.8419	0.962572	-1.89586	0.000635821	0.00214501
LOC120603301	LOC120603301	2.16966	-1.00282	0.349634	0.420849	-1.24524	0.242426	0.309215	0.242418	0.802236	0.951971	-1.12403	0.226611	0.282987
ARMH4	ARMH4	6.96494	0.942688	0.180386	0.240793	1.09643	0.125339	0.176854	-0.153744	0.802892	0.951971	1.01956	0.117798	0.160244
ACTR10	ACTR10	6.8497	-0.303188	0.0840216	0.125898	-0.627257	0.00459101	0.0116329	0.324069	0.0688539	0.41321	-0.465222	0.00883427	0.0174812
PSMA3	PSMA3	7.608	0.113878	0.641842	0.702332	-0.189364	0.44795	0.519428	0.303243	0.237091	0.658274	-0.037743	0.858003	0.883704
LOC120603453	LOC120603453	7.7173	-0.230548	0.341609	0.412978	0.297752	0.229284	0.295089	-0.5283	0.0546445	0.378915	0.0336018	0.868032	0.891574
ARID4A	ARID4A	5.00829	-0.050847	0.877895	0.903266	-0.110993	0.74149	0.789731	0.0601464	0.857899	0.967989	-0.0809202	0.778292	0.815555
TIMM9	TIMM9	5.96439	0.898986	0.00332597	0.00893627	0.935876	0.00271558	0.00773697	-0.0368896	0.859462	0.968946	0.917431	0.00165394	0.00446681
KIAA0586	KIAA0586	5.55664	0.0872347	0.789081	0.829456	0.0201721	0.950685	0.962495	0.0670626	0.834901	0.960452	0.0537034	0.850168	0.877086
DACT1	DACT1	5.45563	-7.36878	0.000605336	0.00248175	-5.37097	0.00282837	0.00800943	-1.99782	0.122924	0.520625	-6.36987	0.00021303	0.000956171
DAAM1	DAAM1	5.653	-1.52425	0.0680804	0.105418	-1.84028	0.0387178	0.0658535	0.316038	0.645292	0.896999	-1.68226	0.027554	0.045775
GPR135	GPR135	2.6856	-2.55199	0.0118746	0.024569	-3.16106	0.00432818	0.0111213	0.609065	0.410375	0.788176	-2.85653	0.00244608	0.006097
L3HYPDH	L3HYPDH	4.84618	-1.17382	0.036819	0.0627188	-1.17425	0.0355109	0.0614306	0.000426002	0.99924	1	-1.17403	0.0177582	0.0314828
LOC120603572	LOC120603572	6.37781	-1.1319	0.000815424	0.00309019	-1.20054	0.000573034	0.00245251	0.0686439	0.733344	0.928714	-1.16622	0.000226281	0.000996519
RTN1	RTN1	2.55712	-4.59039	0.00237166	0.00685473	-6.47972	0.00060177	0.00254704	1.88933	0.0993141	0.48132	-5.53506	0.000215628	0.000963359
PCNX4	PCNX4	4.83926	-1.18242	0.0131694	0.0267649	-1.67545	0.00268486	0.00767287	0.493027	0.205995	0.625632	-1.42894	0.0020722	0.00535192
DHRS7	DHRS7	2.63725	-5.30939	0.0219075	0.0405444	-4.9619	0.0304649	0.0542752	-0.347484	0.861225	0.969486	-5.13565	0.00731556	0.0148863
PPM1A	PPM1A	6.84058	-1.05162	0.00103089	0.00367219	-1.22763	0.000437733	0.00203828	0.17601	0.381927	0.767711	-1.13963	0.000220564	0.000978236
CUNH14orf39	CUNH14orf39	1.52784	-5.44529	0.00019696	0.0011372	-4.02213	0.000708496	0.00285364	-1.42315	0.0818563	0.442373	-4.73371	6.70106e-05	0.000431098
[truncated: 12,915 more rows]
